# Supplementary material for: SOX17 regulates uterine epithelial–stromal cross-talk acting via a distal enhancer upstream of Ihh
Source: Nat Commun. 2018 Oct 24;9:4421. doi: 10.1038/s41467-018-06652-w (PMC6200785; doi:10.1038/s41467-018-06652-w)
Supplement: Supplementary file 4 — Supplementary Data 1 [file 41467_2018_6652_MOESM4_ESM.xlsx]

## Sheet: Table S1
Supplementary Data 1. List of differentially expressed genes in Sox17ed/ed mouse uteri compared with Sox17f/f mouse uteri at GD 3.5.
Gene symbol	log2 Fold-Change(Sox17ed/ed vs. Sox17f/f)	p-value (Sox17ed/ed vs. Sox17f/f)
Clca3	9.60519	6.76698e-06
Adh6a	7.67761	1.11438e-05
Cdh16	7.4067	3.73444e-06
Cuzd1	7.29813	6.86179e-06
Mfi2	6.09896	0.00028773
Sprr2f	5.96107	9.80887e-06
Aldh1a3	5.8419	1.96164e-05
Prap1	5.72226	0.000256816
Cyp2f2	5.66129	3.61402e-05
Ltf	5.53221	3.65672e-06
Spink8	5.50514	3.35294e-06
Krt15	5.42027	0.000125429
BC048679	5.41525	2.92842e-05
Gabrp	5.40105	3.84735e-05
Calml3	5.29732	1.45674e-05
Tmem45b	4.89902	3.07118e-06
Crabp2	4.66471	1.07235e-05
Upk1a	4.50516	5.09592e-05
Muc20	4.38227	6.54451e-07
Lrrc26	4.37366	2.64766e-05
Lgi3	4.31578	1.33632e-05
Galnt9	4.17336	9.39885e-06
Pla2g5	4.13702	1.51191e-05
Adora1	4.10135	5.1741e-05
Aldh1a1	3.99347	7.7656e-06
Nhlrc4	3.94213	9.46011e-05
Fcgbp	3.88228	9.07912e-06
S100a14	3.8676	9.23521e-05
Ccl28	3.84579	1.23279e-05
Adra2c	3.84271	0.000224965
Slc7a11	3.82481	0.000185289
Klhl14	3.78246	2.4319e-05
4631405K08Rik	3.74325	2.54981e-05
Scnn1a	3.73387	1.87572e-06
Lcn2	3.64625	0.000854651
Mal2	3.50907	3.31912e-05
Abcb5	3.49753	0.000899905
Entpd8	3.39851	2.64538e-06
Trp63	3.36813	2.16243e-05
2310007B03Rik	3.3465	0.000484184
Grhl3	3.31082	4.2212e-05
Dclk3	3.29482	4.17416e-05
Tspan8	3.26595	1.37121e-05
Wfdc16	3.2478	1.68885e-06
Cpm	3.24254	3.66253e-05
2310043J07Rik	3.2245	0.00400068
Mia1	3.15543	7.49723e-05
Steap1	3.14743	5.60936e-06
Gpd1	3.13555	9.41024e-05
Elf5	3.13175	0.000243499
Gpr128	3.11017	4.45428e-06
Scx	3.08029	0.000254781
Ltbp2	3.05396	0.00258703
Gstm7	3.03259	4.95447e-05
Rp1	3.03101	5.94928e-05
Lypd6b	2.96835	0.000144719
Tacstd2	2.89623	0.0014342
Fndc1	2.86406	7.95515e-07
LOC100046496	2.86063	0.00388215
Ugt2b34	2.84491	0.000471562
Folr1	2.83322	5.82063e-05
Serpinb11	2.82479	0.00034361
Gdf15	2.80757	0.000232972
Sprr2a2	2.72757	0.00888785
Kcnq1	2.71977	1.53439e-06
Egfl6	2.69304	0.000291383
Ces1d	2.69248	0.000959549
Fam184b	2.64141	0.00492644
Fat2	2.63497	0.000144422
Cldn2	2.60703	0.000320164
Capsl	2.58421	0.000119697
Tmem40	2.4957	3.09276e-05
Wif1	2.48948	0.00265761
Anxa9	2.4768	1.5151e-05
Pigr	2.43758	1.62563e-05
Lass3	2.42938	0.000689634
Gjb3	2.41801	0.00043719
9530008L14Rik	2.38384	3.34832e-05
Mlph	2.38277	1.90073e-05
Zfp185	2.38141	9.79042e-05
Aldh1a7	2.37518	0.000572423
Crybb1	2.36707	3.08055e-05
Atp10b	2.36036	0.00269528
Gstm6	2.35472	7.04651e-05
Gjb1	2.33634	4.95247e-05
Ctnnd2	2.29683	0.00167998
Psg17	2.2915	5.04541e-05
Muc4	2.25625	0.00381704
Tmem221	2.24729	0.00181024
1700024P16Rik	2.23767	0.000254928
Ass1	2.22022	5.34975e-06
Tmprss13	2.21975	0.00295849
BC048546	2.21243	0.000829036
Krt42	2.21242	0.000408341
Rec8	2.19428	0.00429831
Cbr2	2.18227	0.000131652
Grip1	2.17425	0.000835299
C2cd4a	2.14403	0.000461353
Wnt7b	2.13269	0.000406076
Muc5b	2.12428	0.0045738
Ptgs1	2.12057	2.97153e-05
Mal	2.10767	3.08901e-05
Esrrb	2.10653	0.00306152
Pigz	2.09438	4.05742e-05
Shisa2	2.09295	0.00080924
Bcat1	2.08608	0.000182771
Cyp4f15	2.07939	0.000104617
Fam84a	2.06656	0.00254014
Msx2	2.06108	0.000272998
Aqp5	2.05641	0.000346255
Eddm3b	2.04729	0.00344667
Krt19	2.04457	0.000164104
Clu	2.04359	1.95e-05
Irs4	2.02282	0.0069883
Trav7n-5	2.02011	0.00398108
Slc27a2	2.00287	0.000753957
Sult1b1	1.99175	1.26416e-06
Aldoc	1.97577	0.00254491
Dhcr24	1.9656	0.000345057
Sprr2d	1.96525	0.00792059
Sectm1b	1.95627	0.000374263
AI661453	1.93998	3.64665e-06
Upk2	1.93701	0.000361992
Cyp26b1	1.93648	0.00594116
D630039A03Rik	1.92289	0.000491778
Adig	1.92227	0.000293811
Serpinb10-ps	1.91527	0.000521462
H60c	1.90617	0.0043582
Arhgap40	1.902	0.000363437
Mb	1.89881	0.000180922
Abp1	1.89321	0.000131652
Zbtb32	1.88911	0.000723311
AA986860	1.88165	3.32109e-05
Plekhg6	1.86494	6.27154e-05
1600029D21Rik	1.86335	0.000214947
Slco1a5	1.86265	0.00024771
Krt36	1.85525	0.00287615
Bmpr1b	1.85306	0.000669629
Pdzk1	1.85198	0.00037713
Hmgcll1	1.84945	0.00331403
2310046K01Rik	1.83792	0.000628563
Padi2	1.83361	8.60384e-05
Riiad1	1.82429	0.00426503
Grik4	1.81689	8.64534e-05
Ccrl1	1.76673	0.000117211
Ell3	1.7628	0.000224017
Tnfrsf19	1.75924	0.000247464
Ramp3	1.75894	4.03071e-05
Apol7a	1.75242	0.000635965
Tmem171	1.74422	0.00017429
Dao	1.74181	4.57149e-05
Tmem20	1.72064	3.36311e-05
Sgk1	1.69936	0.000429478
Wfdc6a	1.69833	0.000655044
Sprr2e	1.69164	0.00116929
Chst9	1.6837	3.73629e-05
Mapk13	1.67659	0.000119145
Mbp	1.67072	0.000114212
Tspan15	1.67036	0.000396475
Vnn1	1.66853	0.000141072
Muc1	1.6618	0.000304266
Fut9	1.66103	0.000585583
Fanca	1.65909	0.000111435
Greb1	1.65806	0.0011912
9630001P10Rik	1.65317	0.00182173
Glb1l2	1.63874	0.00114888
Ppp2r2b	1.63828	0.000189024
Macc1	1.62586	0.00015924
Igsf9	1.60337	0.00175542
Cfb	1.60018	4.34743e-05
Ptplad2	1.59715	2.51595e-05
Atp6v0d2	1.59508	0.0062049
2310057J16Rik	1.58669	0.000295074
Dlx6os1	1.58614	0.00411639
Bcam	1.58581	0.000337767
Rab27b	1.58027	0.00021648
Wfdc8	1.57259	0.00129763
Fzd10	1.56674	0.000400236
Wfdc2	1.56284	9.39815e-05
Ms4a8a	1.56048	4.81169e-05
Igfbp5	1.55843	6.81596e-05
Krt7	1.55235	0.00284365
Slc14a1	1.55061	0.00513917
Ptgds	1.53618	0.000939636
Rnf186	1.52262	0.00765671
Hpn	1.51964	0.000211662
Pglyrp1	1.51742	0.000163845
Wdr16	1.5156	0.0088289
Ano9	1.51436	0.000981992
Spire2	1.51404	0.00550639
D630013G24Rik	1.50809	0.000606347
Tmem139	1.50499	0.00189189
0610040J01Rik	1.49597	0.000768891
Aspg	1.49095	7.7869e-05
Gprc5c	1.49041	1.32617e-05
Trpv4	1.48166	0.000232751
St6galnac2	1.48147	0.00025356
Hmga2	1.47969	0.000129826
Ntf3	1.47464	0.00310876
Krt13	1.47118	0.00118127
Sgpp2	1.46801	0.000220111
Hkdc1	1.46391	0.00410097
Gm5294	1.4565	0.00408146
Olfr1178	1.45603	0.00705435
Lamb3	1.45225	0.00234311
Slc40a1	1.45221	0.000916622
Wnt4	1.44843	0.00151642
Il17re	1.44802	0.00158596
Tmprss4	1.44409	0.000174574
Gstt3	1.44087	0.000332992
Tmem54	1.44026	0.000304879
Gm10375	1.43681	0.00571998
Mapk4	1.43667	0.00746186
Nudt10	1.43195	0.00377829
Rasgrf1	1.42774	9.2428e-06
Blnk	1.4184	5.68959e-05
Serpinb7	1.41413	0.00606404
Sectm1a	1.40727	0.00765162
Mboat1	1.40484	0.000155806
Crabp1	1.40366	0.00197427
Prodh	1.40357	3.58087e-05
1190007F08Rik	1.40219	0.000156458
2010001M09Rik	1.39892	0.00837147
Cdo1	1.39646	0.000548683
6330527O06Rik	1.39472	0.00189955
Arhgef16	1.39113	3.64454e-05
Foxj1	1.38969	0.00183099
Akr1c13	1.3833	0.000319026
Tesc	1.37498	0.00207192
Capn5	1.3719	0.000196438
Akr1c12	1.37044	0.00143732
Ptprh	1.37004	0.00431736
Ehf	1.36653	0.000115221
Rab17	1.35794	0.000144732
Tbx2	1.35702	0.000101241
Fgf12	1.35295	2.45009e-05
Il1f6	1.34881	0.000631152
Gipc2	1.34868	2.15744e-05
Frmpd4	1.33833	0.000666369
Prdx6	1.32791	0.00010532
Pou2af1	1.3248	0.00386387
Rab11fip4	1.32023	0.00119039
Gap43	1.31827	7.05597e-05
LOC677484	1.31729	0.00405183
1810014F10Rik	1.31671	0.000222022
BC061237	1.3146	0.00644398
Prima1	1.30941	0.00272351
1110017F19Rik	1.30786	0.00311689
5730559C18Rik	1.30601	9.99579e-05
Wfdc15b	1.30365	0.00363024
Fuca2	1.29816	0.00071301
Rhcg	1.29775	0.00155409
Faim2	1.29741	0.00344946
Adh1	1.29352	0.000280844
1700016C15Rik	1.29034	0.000307963
Eps8l2	1.29022	0.00678835
Ggt1	1.2879	0.00265332
Ascl4	1.28578	0.00444933
Aim1	1.28529	0.00281417
Avpr2	1.28089	0.0090334
Art4	1.27417	0.000130373
2210020M01Rik	1.26609	0.000959107
Nkd2	1.26172	0.000239777
Egln3	1.26123	0.000768244
Asprv1	1.2555	0.00215988
Trim29	1.24976	0.00180835
Liph	1.2393	0.000376449
Olfr1082	1.23854	0.00147936
Tjp3	1.23029	0.00183862
Fgf10	1.22803	0.0015836
Plch1	1.22641	0.000896329
Pde8b	1.21923	0.000483109
Gm525	1.2115	0.0012352
Col6a6	1.21043	0.00433663
Upk3b	1.20501	0.00804396
Tst	1.2037	0.000716057
Apoc1	1.19503	0.00141011
Gclc	1.19388	0.000558048
Nfe2l3	1.19101	0.000476233
Sema5a	1.18671	2.93092e-05
Steap2	1.18669	3.25406e-05
Rab15	1.18616	0.00192713
2010107G23Rik	1.18591	0.00146289
Zfp750	1.18346	0.0029797
Arhgef4	1.17885	0.00141109
Efnb2	1.17611	0.00230942
Tcfap2c	1.17487	0.00291449
A2m	1.17234	0.00093371
a	1.16803	0.000894291
Styk1	1.16306	0.00163148
Cux2	1.16015	0.00684558
Abcc3	1.15114	1.33905e-05
Faah	1.14695	0.00450114
Ripk4	1.14199	0.00174017
Cblc	1.13531	0.000533907
Rspo2	1.13471	0.00629164
Slit1	1.13449	0.00105588
Rbm44	1.13359	0.00253169
B3galt5	1.12647	0.00878255
Cacna1s	1.11854	0.00202284
Nkd1	1.11442	0.000929547
Ttc39a	1.11322	0.000366495
Ptpru	1.11119	7.64603e-05
Cntn3	1.10726	0.000805147
Ccdc154	1.1064	8.80471e-05
P2ry1	1.10621	0.000183268
Cd24a	1.10296	0.000284394
Spink2	1.10106	0.00284446
Rnf43	1.09771	0.000691862
Psat1	1.09437	0.000234842
Pgam2	1.09283	0.00584883
Plekha6	1.08569	0.000148928
Slc6a13	1.08103	0.00340955
Pkp1	1.0777	0.000864882
Pdxk	1.07476	0.0018311
Ces2a	1.07432	0.00549716
Rab38	1.07159	0.00298775
Trim61	1.07116	0.003061
Slc34a2	1.06816	0.00168445
Gabrb2	1.06789	0.00972519
Car4	1.06464	0.00394222
Wfdc10	1.0609	0.00666529
Ano4	1.05787	0.00784919
Gm3716	1.05623	0.00112111
2310057B04Rik	1.05458	0.00061245
2010300C02Rik	1.05377	0.000141221
Cfi	1.0531	0.000333857
Gatm	1.05237	0.00126008
Ntm	1.05217	0.00712618
Gm12887	1.05176	0.00075337
Hes5	1.05086	0.00281239
Fam131c	1.04648	0.00486727
Il13ra2	1.04585	0.000960564
Rnf152	1.04317	0.00425143
Cpxm2	1.0402	0.00115885
Cryba4	1.03837	0.000440844
Duox1	1.03791	0.00748879
Pla2g2d	1.03437	0.00534533
Emid2	1.03053	0.000820388
Klk1	1.02751	0.00242637
Ephx1	1.02634	6.62631e-05
Rasl10a	1.02447	0.00615016
Sdk1	1.02201	0.000170938
Unc5b	1.01699	0.00252088
Wbscr17	1.01557	0.00121881
Lix1	1.01522	0.0042431
Paox	1.01521	0.00034853
Galnt12	1.01508	0.00065831
Sntn	1.01392	0.00977479
Col7a1	1.01375	0.000447267
Tmem30b	1.00945	0.000461665
Wnt16	1.0088	0.00125659
Rsad2	1.00604	0.00140847
Aifm3	1.00037	0.00344001
Tmie	1.00023	0.004325
Slc6a12	0.999876	0.00576981
Dennd2d	0.993773	0.000127827
Omp	0.992184	0.00563274
Plcd3	0.991923	0.000778693
Cdk18	0.986916	0.00123537
Tgtp2	0.986658	0.00891099
Prok1	0.984282	0.00874025
Arhgap8	0.982263	0.00906635
BC021891	0.981312	2.32873e-06
Cryab	0.977163	0.000214465
Timd2	0.976854	0.00507996
Sp5	0.976034	0.000503393
Fam47e	0.973476	0.0066977
Chka	0.96959	0.000500396
Acp5	0.963902	0.000136106
Fam20c	0.963113	0.00163869
Arg2	0.961057	0.00165357
Il20rb	0.958514	0.000191999
Klhl32	0.956616	6.2917e-05
Dio2	0.956364	0.00465306
Ccdc81	0.956096	0.00550577
C2	0.953964	0.000542543
Ptgs2	0.953063	0.00289356
Fmo1	0.949505	0.00368827
Cyb5b	0.948243	0.000724882
Fam89a	0.947671	0.0099666
Sdr42e1	0.942358	0.00166415
Cd82	0.941591	0.000292443
Dbh	0.935154	0.00759788
Nnat	0.934466	0.00499256
Scd1	0.933545	4.03123e-05
Gpr12	0.932214	0.000406225
Rufy4	0.925582	0.00455023
Gramd2	0.924149	0.00900756
Prom2	0.924042	0.00804186
Ccl17	0.921635	0.00239643
Gzmm	0.921311	0.000593115
Cadm4	0.90879	0.000710098
Rnase12	0.90598	0.00905968
4930415O20Rik	0.904019	0.00836068
Padi1	0.903929	0.00587031
Cxcl14	0.902512	0.00303147
Ebi3	0.90135	0.00223669
Slc7a4	0.900023	0.000612474
Cd79b	0.898188	0.00484011
AU021092	0.897359	0.00410512
Cideb	0.892669	0.00331492
Vstm2a	0.892146	0.00249426
3110047P20Rik	0.890923	0.00109789
Rorc	0.890763	0.00122344
Rbp2	0.889675	0.000775157
Lrrn1	0.88909	0.00270107
Cyp2s1	0.888303	0.00106081
A330049M08Rik	0.887375	0.000985903
Cytl1	0.885776	0.00321536
Synpr	0.885123	0.00234082
Mrap2	0.884382	0.00946096
Dhrs3	0.8832	0.00433732
Hgfac	0.880879	0.00396505
Serinc2	0.880485	0.00183761
B020004C17Rik	0.877487	0.00865045
Rassf7	0.876781	0.00317908
Rapgefl1	0.876467	0.000651741
Gpr44	0.876419	0.00270838
Rph3al	0.875261	6.10548e-05
Slc44a4	0.872978	0.00800872
Pik3ip1	0.871629	0.00246995
1700017N19Rik	0.869385	0.00446133
St6gal1	0.865848	0.00124419
Gm6812	0.865659	0.00603216
Lmo7	0.863699	0.000524198
Phactr1	0.862538	0.00814574
4930415L06Rik	0.862204	6.12504e-05
Irf4	0.85772	0.000801934
1700031F05Rik	0.85565	0.000444259
N4bp2l1	0.851521	0.000673752
Epb4.1l4b	0.850344	0.00281715
Gria4	0.845451	0.000475311
Arpm1	0.842966	0.00320814
Cyp4b1	0.836464	3.07415e-05
Sgms2	0.835746	0.00334636
Trp53inp1	0.835324	0.00201774
Krt33a	0.833633	0.00756565
Itgb6	0.832273	0.00425146
Prkcq	0.830246	0.000100726
Nipal2	0.828051	0.00400848
Radil	0.827656	0.00214471
Bglap-rs1	0.827287	0.00428776
Tle6	0.825246	0.00188548
Ces2e	0.824242	0.00108722
Osbpl6	0.822751	0.00330078
Klk1b27	0.822004	0.00429494
Mamdc2	0.821991	0.000296351
Cmpk2	0.821417	0.00705259
6330439K17Rik	0.821032	0.00225861
Col6a4	0.820908	0.00140299
1700097N02Rik	0.819352	0.000316073
Gpr126	0.815546	0.00328148
Mknk2	0.814166	0.00107073
Ucn	0.814071	0.00349359
Derl3	0.81341	0.00872322
Stard10	0.812358	0.00042267
Sema3a	0.811925	0.000707787
Rasgef1c	0.81041	0.00828242
Ctsh	0.807195	0.00132728
E2f2	0.807168	0.00100557
Dsp	0.807009	0.000144498
Olfr606	0.805892	0.000512702
Arhgef38	0.804679	0.00490086
Slc9a3r1	0.800668	0.00160018
Fam20a	0.800264	5.07979e-05
Ybx2	0.800014	0.00158054
Odz4	0.797395	0.0072563
Gpx3	0.795309	0.00246321
Prnd	0.79292	0.000458365
Klk1b24	0.792202	0.00715637
Cdca5	0.790368	0.0039897
Bpi	0.789249	0.000983499
Samd12	0.785643	0.000370809
Fkbp5	0.780558	0.00235764
Acsm3	0.777144	1.09704e-05
Lsamp	0.775334	0.00316848
Fam167a	0.774994	0.00908495
Ankle1	0.773545	0.00269913
Nsl1	0.769011	0.00574365
Amot	0.768504	0.00166093
Agrn	0.767441	0.004204
Evpl	0.766553	0.00533653
Zfp618	0.764332	0.00408755
Car9	0.764196	0.00888921
Alad	0.763872	0.00616813
Wfs1	0.763532	0.000500047
Degs2	0.762748	0.00262986
Spc25	0.762588	0.00758525
Id3	0.761037	6.41389e-05
Zfp296	0.760143	9.08179e-05
Gm3065	0.759699	0.00828686
F11r	0.759352	0.00639178
Gpt	0.758702	0.00190593
P2ry14	0.756216	0.00181622
4930579G24Rik	0.756203	0.00413105
Emx2	0.754851	0.00568201
Adam8	0.753601	0.00484309
Sema4g	0.753481	0.000506999
Gdf10	0.753025	0.00630073
Parm1	0.751971	0.00152913
Tle2	0.751041	0.00364127
Vipr2	0.750943	0.00435262
Cp	0.750087	0.00413489
Adap1	0.750009	0.00343257
Adrbk2	0.748671	3.83624e-05
Slc27a3	0.741915	0.00228228
Oip5	0.741746	0.00765662
Gm5591	0.74169	0.00796321
Gm7715	0.740081	0.00133571
Bco2	0.739143	0.00343134
BC030867	0.736131	0.00104651
Veph1	0.73542	0.00642256
Mybpc1	0.735287	0.00487591
Smagp	0.733232	0.0037756
Tnf	0.732796	0.0090788
Gsto1	0.731755	0.00970342
Tstd1	0.729986	0.00183884
Asf1b	0.724096	0.00141571
Lnx1	0.721116	0.00203427
Tpbg	0.720889	0.001599
Rnpep	0.719661	0.00238189
Grhl1	0.71613	0.000678556
Exo1	0.71486	0.0069502
5730508B09Rik	0.714362	0.00930096
Efna4	0.714126	0.00860671
Tmem132a	0.71409	0.00490734
Pdk2	0.713892	0.00571802
Rarb	0.713211	0.0011646
B930041F14Rik	0.713185	0.00077105
Apcdd1	0.712076	0.00232565
Trim14	0.710189	0.00394129
Vav3	0.709629	0.00876821
Skint6	0.707459	0.00362413
Lyz1	0.706959	0.00114184
9330159F19Rik	0.705027	0.0091673
Tmem144	0.704886	0.00620468
Col8a2	0.704101	0.000489095
Klk1b11	0.702471	0.000712697
Olfr1230	0.698535	0.000573936
Slc6a4	0.697013	0.00262967
Myo18b	0.696625	0.00901769
Gm10573	0.693316	0.0018221
Msrb2	0.693049	0.00415531
Pilrb2	0.692026	0.00380377
Slc35f2	0.691444	0.000222496
Srcin1	0.690575	0.0013155
Gdpd5	0.689351	0.00493616
1700026L06Rik	0.689177	0.00313063
Zdhhc14	0.688048	0.00104975
Col4a6	0.687997	0.00332697
Slc44a2	0.686188	0.00303493
Pask	0.683196	0.0021789
Rnase6	0.683079	0.00610169
Txnip	0.682657	0.000429069
Slc46a3	0.680729	0.00738403
Map3k9	0.680529	0.00122675
Mgll	0.680142	0.00140843
Ngfr	0.678434	0.00360995
Arhgef10l	0.675265	0.00326631
Zfp322a	0.673336	3.53264e-05
March4	0.670898	0.00867629
Mgst1	0.67083	0.0014679
Tns4	0.670793	0.00640988
Aldh2	0.670676	0.000437821
Itga9	0.669602	0.00768161
Oas3	0.669339	0.0040066
Uhrf1	0.666833	0.00122451
Chaf1b	0.665186	0.00054297
Gdf7	0.663477	0.00169332
Rai2	0.661464	0.00389475
Slc2a8	0.661223	0.00808037
Gm3014	0.660081	1.47515e-05
Sox7	0.65823	0.0081713
Tk1	0.654792	0.00752014
A530001N23Rik	0.654692	0.009147
Rgl3	0.654619	0.00209592
Rtn4rl1	0.653828	0.00103108
Bard1	0.651848	0.00983159
Krt8	0.650981	0.00694438
Nup210	0.649889	0.000963902
Grm6	0.649584	0.00647409
4933400A11Rik	0.648372	0.00304066
Ldhb	0.648103	0.000341942
Irs3	0.647703	0.0015109
Tsc22d3	0.647121	0.00112367
Galnt5	0.645753	0.000396129
Stra6	0.64561	0.00165182
Fam129a	0.644466	0.00176857
Scnn1b	0.64245	0.00188758
Bid	0.641975	0.00513209
Il4i1	0.641901	0.00537601
Mmp9	0.64149	0.00468884
Map3k1	0.64076	0.000499229
Ptpn13	0.640317	0.00294273
Sema3f	0.640143	0.00165189
Hpse	0.639286	0.0068484
Nudt11	0.639008	0.00142273
Ptprf	0.638474	0.00408665
Ermp1	0.636692	0.00386982
Fam122b	0.635214	0.00252688
Kcnn2	0.634682	0.0017126
Pcbd1	0.6345	0.000128134
Hs3st3a1	0.634359	0.000325898
Espl1	0.634068	0.00294941
Efnb3	0.633368	0.00622274
Cldn10	0.633204	0.00662157
Gm6762	0.63207	0.00339201
Gdpd1	0.630658	0.00436635
Svip	0.625845	0.00230202
Akr1b3	0.621822	0.00753198
Paqr5	0.621569	0.00219643
Rbfox3	0.620681	0.00850187
Mmp11	0.619986	0.00536429
Zbed4	0.619962	0.00665277
Cxadr	0.619525	0.00891704
Stxbp6	0.618807	0.0030472
Sfta2	0.618369	0.00815438
Cryl1	0.616508	0.00640997
Neo1	0.615439	0.00204129
Apcs	0.614884	0.00307995
Bnipl	0.614416	0.00893263
Trpa1	0.612108	0.00661563
Rasl11a	0.609637	3.28445e-05
Ccdc68	0.609344	0.000635226
Scube2	0.605489	0.00569441
Mid1ip1	0.603037	0.00540983
Itm2b	0.60256	0.00150149
Ntrk2	0.601416	0.00204652
Aldh3b2	0.600406	0.00132824
Aplp2	0.598819	0.00649171
Unc79	0.596599	0.00560514
Rusc1	0.594315	0.00259523
Rev3l	0.591934	0.000323826
Nrg2	0.587856	0.00496474
Plxdc2	0.586974	0.00384698
Gm14025	0.586334	0.00753237
Enc1	0.585902	0.000194539
Grtp1	0.585841	0.000340454
Elovl7	0.585049	0.00826828
Itpr3	0.583595	6.14237e-07
Hist1h4i	0.583254	0.00267135
Rab19	0.58106	0.00294926
Sdc1	0.580583	0.00279087
Zbtb8a	0.580252	0.00886332
Clint1	0.579286	0.00975421
Phactr2	0.576683	0.00984078
Itm2a	0.575829	0.00558967
Myh10	0.575582	0.00228172
Klhl31	0.57392	0.00402764
Esm1	0.573188	0.0059131
Lig1	0.57238	0.00324579
Robo2	0.572092	0.00294764
Ica1	0.571832	0.00804952
Rad54l	0.571408	0.0043782
Rbp1	0.570466	0.00948195
Eme1	0.570454	0.00321426
Ttll1	0.569979	0.00205696
Ldoc1l	0.569865	0.00829371
Scn2b	0.569685	0.00607953
Sh3bgrl3	0.568155	0.00889321
Bend5	0.567806	0.00313914
6430573F11Rik	0.567794	0.00557377
Lrrn3	0.567052	0.00968473
Ttc38	0.565542	0.00523685
Rfc3	0.565516	0.000210169
Oxct1	0.563927	0.000476224
2610019F03Rik	0.561965	0.00122927
Slitrk4	0.561274	0.00210196
Wls	0.561084	0.000294854
Lrrcc1	0.560325	8.38668e-05
Olfr575	0.560032	0.00802299
D930015E06Rik	0.55874	0.00233026
Clec7a	0.557308	0.00407662
BC055324	0.556874	0.00169919
Arrdc1	0.554798	0.00260294
Tpst2	0.553946	0.000611111
2610002D18Rik	0.553447	0.00161201
Cdh1	0.552944	0.00058699
4833442J19Rik	0.551958	0.0030514
5730469M10Rik	0.551222	0.00266473
Odz1	0.550937	0.000498752
Hist1h2ae	0.550603	0.00699461
Gcgr	0.549958	0.00335347
Plcd4	0.549892	0.0058174
Capn1	0.549232	0.00175831
N4bp3	0.548257	0.00329214
Apoc3	0.548043	0.00279973
Sesn1	0.547539	0.00526675
Ptprj	0.546399	0.00290115
LOC100047133	0.543511	0.00252168
Sult1a1	0.542729	0.00324634
Gja1	0.542334	0.00572765
Rgn	0.542198	0.00335797
Plxdc1	0.541995	0.00485394
Crispld1	0.5408	0.00128207
Ly6e	0.538006	0.00213354
Ucp2	0.537239	0.00642327
Vmn1r169	0.536312	0.00391338
Tmem143	0.535831	0.000747909
Plch2	0.534476	0.00137156
Chchd10	0.533258	0.00801549
Naaladl2	0.533016	0.00952344
Hmgb2	0.532639	0.00416166
Cenpk	0.531952	0.00196488
H2-K1	0.530708	0.00160379
Eno1	0.530065	0.0029963
Rad54b	0.530064	0.00186643
Senp8	0.529685	0.00663254
Emid1	0.528201	0.00622551
Mybl2	0.523581	0.00324305
Hdac11	0.521506	0.00333339
Cables1	0.519161	0.00218962
Ucn2	0.5183	0.00206153
Zwilch	0.518198	0.00227388
Adamts13	0.51706	0.000299094
Pdgfa	0.516176	0.00942494
Itga11	0.514071	0.00122736
Olfr713	0.511231	0.00238736
Adcy6	0.510924	0.008667
Cd2ap	0.510766	0.0047043
Ednrb	0.510327	0.00265731
Celf2	0.509435	0.00602151
Tmem132c	0.508117	0.00317338
Dlg3	0.507684	0.00575296
Gm15032	0.507157	0.00126968
Hist2h2be	0.507053	0.00779232
Sgsm1	0.506577	0.00425633
Gdnf	0.505609	0.00977707
Cachd1	0.504796	0.00374285
Fxyd2	0.504195	0.00206212
Speer1-ps1	0.503663	0.00483762
Negr1	0.501514	0.000781987
Cyb561	0.501242	0.00091885
Paqr4	0.500267	0.00171119
Zbtb12	0.498487	0.00566936
Slc25a42	0.498131	0.00550516
Angel1	0.49765	0.0047494
Nmral1	0.496731	0.00818303
Lin9	0.496438	0.00550239
B4galnt1	0.496398	0.00113196
Col4a3	0.49611	0.0053523
Ppp1r9a	0.49595	0.00896726
Scrn2	0.494956	0.00321583
Arl4c	0.494486	0.00348422
Cdh2	0.494284	0.0020764
Padi3	0.494267	0.00650543
Hfm1	0.494077	0.00424464
Ces2c	0.492745	0.008378
Fam101b	0.492646	0.00879121
Cpne4	0.492535	0.00273013
Alox5ap	0.492022	0.000397133
Qrich2	0.490369	0.00179659
Kdsr	0.489793	0.0020362
Cbx6	0.489489	0.00687632
Etfdh	0.489449	0.000916924
Mutyh	0.487356	0.000156325
Sipa1l1	0.487182	0.00522636
Sh3rf1	0.486994	0.000636141
Steap3	0.485505	0.00673674
Cbln1	-0.486128	0.0059195
Fgr	-0.486371	0.00786849
Fhl3	-0.486459	0.00221269
Hspb7	-0.48647	0.00997296
Cyth1	-0.486825	0.00772224
Oxsr1	-0.487213	0.00933814
Ms4a4d	-0.48729	0.00157538
Akap13	-0.488299	0.000775815
Leng9	-0.488733	0.00175152
D130062J21Rik	-0.489716	0.0066443
Gtpbp4	-0.490055	0.00213371
Bfar	-0.490167	0.00276178
Rab6	-0.490176	0.00200982
Lyrm7	-0.490195	0.00407289
Mst1r	-0.490388	0.00293241
3110003A17Rik	-0.491189	0.000169771
Cyth4	-0.491573	0.00372984
Clec1b	-0.492095	0.00354315
Adrm1	-0.492805	0.0070109
Azin1	-0.49358	0.00772705
Hip1	-0.495243	0.0046028
Stk40	-0.496451	0.000406485
Naprt1	-0.497585	0.00175476
Cplx2	-0.497608	0.000389259
Cdcp1	-0.497865	0.00929369
Sall1	-0.498337	0.000171693
Iqsec3	-0.499036	0.000179379
E130308A19Rik	-0.499591	0.00656987
Fam65c	-0.500536	0.0056012
Bex1	-0.501251	0.00449903
March1	-0.501546	0.00265572
Btg3	-0.50181	0.000273126
Glt28d2	-0.502986	0.00651604
Lamp2	-0.503341	0.00166577
Dcn	-0.503541	0.000299476
Ankrd28	-0.505072	0.00259316
Hipk3	-0.505521	0.0036463
Pros1	-0.506247	0.00869938
Zfp7	-0.506298	0.00497949
Socs7	-0.506414	0.0027249
Nuak2	-0.506684	0.00205397
Ocrl	-0.506879	0.00793551
Vcl	-0.509775	0.0054532
Zfp961	-0.510713	9.46467e-05
Clec4a1	-0.510715	0.00324737
Actn2	-0.512742	0.00334719
Myo10	-0.513447	0.00467368
Ddi2	-0.513488	0.0045861
Slc27a4	-0.513972	0.00780735
Ace	-0.514621	0.00894387
Cd200	-0.515172	0.00182012
Pparg	-0.515213	0.00957992
Lrpap1	-0.515669	0.00267533
Itga6	-0.516576	0.00345405
Gm12776	-0.51695	0.00257308
Apbb3	-0.517297	0.000181848
Npas4	-0.517342	0.00870184
Gtf2a1	-0.517672	0.00407609
Wfdc1	-0.518073	0.00303538
Rora	-0.518346	0.0085422
Tuba8	-0.518393	0.0046742
Rasip1	-0.518702	0.000837133
Fam26e	-0.520935	0.00288305
Mtus1	-0.521023	0.00285658
Zfp516	-0.522034	0.001311
Snx30	-0.522854	0.00208998
Odz2	-0.523147	0.00413925
Ikzf4	-0.523335	0.0075805
Itgb1	-0.524078	0.00876772
Tubb2b	-0.524196	0.00366904
Alkbh8	-0.524584	0.00130904
Shroom2	-0.525259	0.0017846
Rdh10	-0.526065	0.00480674
4921513D23Rik	-0.526066	0.00139383
Eif4e	-0.526373	0.000333203
Gale	-0.528723	0.00410775
Nod2	-0.528782	0.000764439
Erlin2	-0.52953	0.00763544
Ifitm3	-0.52975	0.000846534
Skil	-0.530051	0.000442288
E130203B14Rik	-0.53207	0.00324578
Cdr2l	-0.53332	0.000127133
Dclre1c	-0.53403	0.000985032
Serping1	-0.534603	0.00012222
C1qtnf6	-0.534739	0.0077139
Prpf38b	-0.535663	0.00376915
Kcnd3	-0.535894	0.00626033
Etv6	-0.536176	0.0089801
Nipsnap3b	-0.53629	0.000356048
Plekha1	-0.537882	0.00215992
Rgs16	-0.538454	0.00319343
Far1	-0.538551	0.000632332
Epc1	-0.538609	0.00857774
Metap1	-0.539445	0.000737275
Olfr558	-0.539914	0.00496175
Pyhin1	-0.540896	0.00830841
Apold1	-0.540924	0.00127855
4933409K07Rik	-0.542269	0.00130078
Fam160a1	-0.542486	0.00123983
Zfp593	-0.542673	0.00173065
Gpatch4	-0.543821	0.00687145
Cltb	-0.546657	0.000977648
Fryl	-0.547544	0.00282382
Rnf217	-0.550315	0.00151594
Tirap	-0.550974	0.00516671
Creb3l4	-0.551102	0.00883062
Lancl3	-0.552345	0.00992622
Hnf1b	-0.553932	0.00251491
Bag5	-0.555578	0.00140112
Acat3	-0.556307	0.00128834
Thbd	-0.556965	0.00373716
Gldc	-0.557722	0.000463486
Cyb5r3	-0.558359	0.00160754
Taf13	-0.559028	0.000281145
Stk17b	-0.560415	9.30477e-05
Tmem44	-0.564869	0.00412035
Ccnyl1	-0.56493	0.00162571
Ece1	-0.565354	0.00227474
Arap1	-0.567446	0.00932663
Plac8	-0.567729	0.00497121
Mlh1	-0.567803	0.00405339
Glipr2	-0.568034	0.00133513
Npas2	-0.568533	0.00620195
Ctps2	-0.569475	0.0070349
Lim2	-0.570047	0.00135048
Arhgap27	-0.570088	0.00787938
Nudt4	-0.570478	0.00654088
Lrrc16b	-0.570996	0.00204526
Znrf2	-0.571236	0.000183702
Wfdc12	-0.571308	0.00566587
Gpbar1	-0.571997	0.00366827
Bcr	-0.57244	0.00878777
Nfkbia	-0.572667	0.00129442
Larp4	-0.57282	0.00246968
Olfr1065	-0.574753	0.00899033
Noc4l	-0.574775	0.000437969
Fam13c	-0.574805	0.00265208
Foxs1	-0.57522	0.00203635
Rbbp7	-0.575261	0.00267017
Cel	-0.575319	0.000209952
Tnfrsf1a	-0.575639	4.99768e-05
Gm6484	-0.575818	0.00692389
Ylpm1	-0.577257	0.00676398
Ctsc	-0.577319	0.00728831
Map3k6	-0.578455	0.00379898
Pcdh15	-0.58023	0.00122844
Gm17019	-0.580501	0.00632336
Nav1	-0.582039	0.00338469
1810011O10Rik	-0.582266	0.00419387
Epb4.1	-0.583157	0.000272906
Smarca1	-0.583306	0.00452098
Tead4	-0.583603	0.00338041
Dus1l	-0.58409	0.000583245
AW011956	-0.585342	0.0089632
Ror2	-0.585544	0.00616159
Slc37a2	-0.586063	0.00885088
Ndrg1	-0.586754	0.000356569
Nab1	-0.589031	0.00331686
Lrp11	-0.5903	0.00790028
Adamtsl5	-0.591294	0.00436496
Lrrc8c	-0.592434	0.00281277
Adat3	-0.592448	0.000492053
Fitm2	-0.593995	0.00174157
Cacnb2	-0.595227	0.00823055
Sgtb	-0.597184	0.00547627
Cnnm4	-0.597302	0.00283286
Cnn2	-0.597583	0.00882984
Ly6a	-0.598986	0.00107409
Eps8	-0.599972	0.00102196
Samd4	-0.600786	0.00209516
Pde7a	-0.602722	0.00419538
Rlf	-0.603513	0.00120103
Rasgrp2	-0.603952	0.00379091
Olfml2b	-0.604557	8.67967e-05
Sipa1l2	-0.606823	0.000124295
Tpm1	-0.607365	0.00634928
Col4a1	-0.608499	0.000127737
Gm2511	-0.609103	0.000504945
Mpzl1	-0.609172	0.000682748
Tiparp	-0.610199	0.00136803
Pde10a	-0.610321	0.00444365
Sox9	-0.611083	0.000375228
Golph3	-0.611438	0.000157195
Smox	-0.613508	0.00110091
Dnaja1	-0.615221	0.00227446
Gm11710	-0.615952	0.0033012
Xdh	-0.616076	0.0057352
Dennd3	-0.616519	0.0010851
Arid3b	-0.617814	0.00117827
Ly6c1	-0.617833	3.09526e-05
Plau	-0.619293	0.00329672
Map3k3	-0.620596	0.00227809
Clcn1	-0.621073	0.00216407
Serpinb9	-0.622918	0.00513206
Foxo1	-0.623638	0.00817977
Heca	-0.623986	0.0024193
Socs2	-0.625013	6.08745e-05
C1qtnf1	-0.626896	0.00409107
Dapp1	-0.627186	0.0028734
Sybu	-0.628062	0.00636833
Notch3	-0.630469	0.0053128
Map3k14	-0.631821	0.00964629
Actn1	-0.631864	0.00250261
C2cd4b	-0.634064	0.00745497
Ggta1	-0.634498	0.00133527
Runx1	-0.63526	0.00959216
Chsy1	-0.636017	0.000721869
Tas2r139	-0.636311	0.00877985
Glce	-0.639701	0.00103202
Gm16381	-0.639707	0.00909528
Mansc1	-0.640753	7.99272e-05
Gm5549	-0.641882	0.00930869
Tinagl1	-0.642242	0.00319531
Skap2	-0.644008	0.000890643
Plekha4	-0.646264	0.0024982
Mcam	-0.648151	0.00526516
Chd7	-0.648234	0.00424004
Arhgap44	-0.649199	0.00273835
Ermap	-0.649346	6.22635e-05
Actg2	-0.649607	0.00170189
Lmna	-0.649749	0.000758316
9030619P08Rik	-0.650562	0.000202008
Fhl2	-0.650711	0.00488357
Eea1	-0.651441	0.00897285
Dusp16	-0.651743	0.00906105
Tgfbr2	-0.65212	7.7635e-05
Bpnt1	-0.652296	0.0055419
Rai14	-0.652421	0.00139346
Dpysl3	-0.654916	0.00343972
Srf	-0.655065	0.000764302
Ttc39c	-0.65554	0.00949914
Traf1	-0.65916	0.00465768
Bmx	-0.659552	0.003082
1110012J17Rik	-0.661008	0.00878702
Gpcpd1	-0.66191	0.000376419
Flnb	-0.663182	0.0039581
Slc22a4	-0.664969	0.00751083
F830016B08Rik	-0.665443	0.00901797
Ctsb	-0.666538	0.00730478
2010111I01Rik	-0.668901	0.00178856
Lgals7	-0.670508	0.0035136
Dos	-0.670791	0.00105608
Cnn3	-0.671831	0.00282712
Fst	-0.672656	0.00965849
Ap3b2	-0.672812	0.000911696
Zmpste24	-0.673019	0.00693569
Akap2	-0.673614	0.00880898
Gja4	-0.677946	5.60647e-05
Nlrc5	-0.678805	0.000394008
Pls3	-0.678834	0.000686536
Npc1	-0.679643	0.00576234
Vill	-0.680389	8.28299e-05
Ebf3	-0.681486	0.00900388
Fblim1	-0.681663	0.000661467
Scn1b	-0.681719	0.0026376
Gch1	-0.682205	0.00153518
Basp1	-0.683283	2.29779e-05
Pcdh19	-0.685401	0.00827592
Pcolce	-0.686427	0.00573985
Susd2	-0.686645	0.00731733
Lrrc32	-0.687591	2.66548e-05
Fbxo2	-0.68788	0.00325862
Sfrp4	-0.688089	0.00259575
Vmn1r45	-0.689181	0.00900679
Gnal	-0.689919	0.00524692
1700027A15Rik	-0.69019	0.00392667
Rimkla	-0.690367	0.00299865
Olfr52	-0.690931	0.00951859
Snx25	-0.691239	0.00279166
Cdr2	-0.69187	0.00451417
Fgf7	-0.692545	0.000951403
Nptx2	-0.693112	0.00292263
Apbb2	-0.693623	0.00440467
Ugp2	-0.696389	0.000737236
Dram1	-0.699558	0.00233084
Pvr	-0.700404	0.0092058
Adcy4	-0.702412	0.00182949
Inpp5f	-0.702711	0.00181084
Ugcg	-0.702968	0.00677296
Rdh9	-0.703192	0.00149952
E030010N08Rik	-0.705907	0.00396851
Shisa3	-0.706963	0.00651401
Nav2	-0.708203	0.00242657
Wars	-0.708353	0.00158536
Trim13	-0.709874	0.00053535
Osbpl8	-0.709921	0.00206158
Nde1	-0.710702	0.000807732
Ifne	-0.710893	0.000706016
Chrdl1	-0.711575	0.000704392
B4galt6	-0.717637	0.00200227
Fbxw20	-0.719139	0.00775243
Irak3	-0.719344	0.00159983
Tmem173	-0.719772	0.00812098
Cttnbp2	-0.720454	0.00283063
Efhd1	-0.720705	0.00450438
4930506M07Rik	-0.721207	0.000233257
Cldn7	-0.7221	0.0057265
B4galt5	-0.723421	0.00900067
Sema6b	-0.723547	0.000137246
Hivep2	-0.724381	0.00156783
Lrrn4	-0.726458	0.00314641
C630004H02Rik	-0.726903	0.000965927
Paqr9	-0.727228	0.00475551
Zfyve16	-0.727869	0.00271892
Tnik	-0.727893	0.000121294
Dusp2	-0.728829	0.00251692
St3gal4	-0.728891	0.000695476
Speer7-ps1	-0.729309	0.00598379
Fyb	-0.729941	0.00305808
1110050K14Rik	-0.733529	0.00791297
Slc7a7	-0.733917	0.00103435
Gng12	-0.737993	0.00217476
Synpo	-0.740918	0.00124999
Asns	-0.741106	0.00723757
Nrg4	-0.742333	0.007112
Cygb	-0.742946	0.00383931
Flot1	-0.743503	0.00319021
Pcsk5	-0.753363	0.00177345
Thbs2	-0.753797	0.00434957
Lgmn	-0.754914	0.00189734
Ccrn4l	-0.761712	0.00358032
Gbx1	-0.762609	0.00430627
Xaf1	-0.76281	0.00148953
Zbp1	-0.762972	0.0072773
1700020C07Rik	-0.764873	0.000741764
Pacsin3	-0.7658	0.00205294
Tgm1	-0.768661	0.00266765
Gpc3	-0.769641	0.000483768
Notch1	-0.769968	0.00100785
Pdpn	-0.770243	0.00362222
Ifi204	-0.770689	0.00151666
Sema5b	-0.772607	0.00100685
Nt5dc3	-0.77263	0.000739672
Tecrl	-0.773141	0.00379844
Tmem51	-0.774383	0.00859008
Lrrc7	-0.777328	0.00492294
Hpgds	-0.777344	0.00676148
Ctps	-0.778686	0.00578031
U46068	-0.778762	0.0017455
Tex2	-0.782574	0.00557527
9130206I24Rik	-0.782852	0.00148561
C1qtnf2	-0.7833	0.00650509
Dock5	-0.783929	0.00241264
Taar7e	-0.786407	0.00219145
Rbm47	-0.786492	0.00625524
Nos3	-0.788337	0.000726242
Sh3bgrl2	-0.790585	0.00147747
Elmo3	-0.790726	0.0011373
Spns2	-0.791426	1.15216e-05
Ssfa2	-0.791474	0.00446968
Edn1	-0.793546	0.0004533
Plk3	-0.795188	0.000121481
Ahr	-0.796173	0.000281978
Avpi1	-0.797278	0.00126549
Fcgr2b	-0.804079	0.000923695
Ptch2	-0.805091	0.00253861
Zfp703	-0.805402	0.000119545
Rbp4	-0.808803	0.00370388
3110001I22Rik	-0.809891	0.00607517
Ifi27l2a	-0.813073	0.00443042
Cdc42se2	-0.815343	5.36956e-06
Usp36	-0.817419	0.00368684
Hs3st1	-0.820717	0.00379612
Cstf3	-0.82077	0.00160465
Parp3	-0.823809	0.00146574
Icam1	-0.824512	0.00952759
Hydin	-0.824549	0.00829336
Ndp	-0.824716	0.000287025
Ttyh1	-0.828763	0.00549566
Rag1	-0.829291	0.00558599
Cmah	-0.829677	0.00271593
Vsig2	-0.829938	0.00218166
Nxph3	-0.832151	0.00752286
Atp12a	-0.833051	0.0041981
Pgc	-0.833237	0.0031312
Slc31a2	-0.835113	0.000736522
Defb37	-0.838015	0.00412428
Ugt2a1	-0.839294	0.00266687
S1pr1	-0.839838	0.000329967
Ly6g6e	-0.84031	0.000717601
Pex11a	-0.840698	0.00377377
Il17rb	-0.841645	0.00121248
Adipor2	-0.841819	0.000636134
Dio3	-0.841842	0.00276529
Sh3tc2	-0.842547	0.00352965
Il6st	-0.843453	5.36352e-05
Rnf125	-0.844403	0.000747718
Slit3	-0.844509	9.28803e-05
Inadl	-0.849847	0.000753028
Hs3st4	-0.850115	0.00420302
Adamts15	-0.852769	0.000441707
D730005E14Rik	-0.855521	0.00840411
Gpr1	-0.856161	0.00959215
Vwf	-0.856633	0.00643597
Fuk	-0.857344	0.000117284
Gm13889	-0.858197	5.7839e-05
Lima1	-0.85867	0.00462493
Gpr172b	-0.859721	0.000234493
Dusp1	-0.860283	0.00541824
Agpat4	-0.86066	0.000427799
Pde6c	-0.863301	0.00352401
Prmt6	-0.864362	0.00763413
Erc1	-0.867688	0.00122605
Slc13a1	-0.869087	0.00649765
Arsj	-0.870197	0.00524077
Fam189a2	-0.871192	0.00268087
Stx11	-0.87145	0.000808643
Camk4	-0.871525	0.00408253
Has2	-0.87244	0.000601311
Cmtm8	-0.877799	0.00188511
Dync1i1	-0.878139	0.00332006
Ephx3	-0.880383	0.000619892
Cdc14a	-0.884574	0.00162771
Homer1	-0.886906	0.000149357
Ecscr	-0.888629	0.000210247
Dct	-0.888924	0.000797541
Gramd3	-0.889077	0.00204369
Egr1	-0.889947	8.62691e-05
Sncg	-0.890851	0.000794526
Sik1	-0.891444	0.000659222
C1qtnf7	-0.892838	0.000207622
Lox	-0.894392	0.0028926
Ccr5	-0.895318	0.00269068
Celf6	-0.895668	0.0024465
Etv5	-0.897751	0.00234371
Prune2	-0.898129	0.00664734
Rnf182	-0.899223	0.00105807
Gm5606	-0.900196	0.00572608
Mtr	-0.903913	0.00123373
Gadd45g	-0.905126	0.00092881
Dkk2	-0.907515	0.00058282
Dbt	-0.909139	0.00477488
Loxl4	-0.911675	0.00166444
Mylk3	-0.913249	0.00704685
Wdr92	-0.915775	0.00641247
8430419L09Rik	-0.917062	0.00161191
Sval2	-0.917315	0.00923477
1700037H04Rik	-0.919439	0.000359232
Tgfbrap1	-0.920115	0.00245498
Clec4n	-0.920562	0.00249712
Nnmt	-0.920929	0.00213254
Trib2	-0.924056	0.0055057
Tbx4	-0.925974	0.00853195
Irf6	-0.926201	0.00547111
C1galt1	-0.927672	0.000446859
Naip7	-0.928871	0.000954625
Jak3	-0.931726	0.00263321
Sirpb1a	-0.934167	0.00894252
2310016C08Rik	-0.934382	0.000883363
Olfr658	-0.934441	0.00425564
Asph	-0.934674	0.000434946
Fam83a	-0.935955	0.00359904
Mirg	-0.937481	0.000654045
4933417A18Rik	-0.938081	0.000945476
Msx1	-0.938794	0.00483188
E330034G19Rik	-0.939739	0.00543495
BC021614	-0.940732	0.00236177
4930431P03Rik	-0.943289	0.00639237
Mrc1	-0.944007	0.00012774
Artn	-0.944992	0.00304169
Adamts9	-0.945606	0.000263379
4933427G17Rik	-0.945635	0.000931481
Serpina3g	-0.946336	0.00896916
Fam167b	-0.947198	9.25954e-05
Akap7	-0.947226	0.00302618
Maob	-0.948498	0.00226221
Myo5b	-0.948697	0.00746769
Sfrp1	-0.952433	0.00163522
Lactb2	-0.952549	0.000155938
Pim3	-0.95411	0.000890364
B930053N02Rik	-0.954428	0.00468102
Fam198a	-0.958798	0.00824463
Clec4b1	-0.961227	0.00143282
Gm106	-0.962405	0.00746862
Islr2	-0.963706	0.00172597
Dhh	-0.967813	0.00320755
Itgbl1	-0.968501	0.0059191
Upp1	-0.96946	0.000307631
Tm4sf1	-0.972497	0.000830571
Clstn2	-0.975649	0.00102777
Tspan4	-0.975754	0.000243759
Lilrb3	-0.976125	0.000822728
Znhit6	-0.981739	0.000233744
Kcnc2	-0.982834	0.00847833
Cebpb	-0.983219	0.000164454
F3	-0.988272	0.000190996
Gpr82	-0.989545	0.00358129
Msx3	-0.994217	0.00745212
D14Ertd449e	-0.994523	0.00676359
4930478M13Rik	-0.995793	0.00896892
Gfra2	-1.00196	0.00135925
Tmtc1	-1.00739	0.000246237
Serpine2	-1.00784	0.00156402
Plvap	-1.01409	0.000453606
Hddc2	-1.01431	0.00032784
Gm11428	-1.01589	0.00202614
Prl2c1	-1.0202	0.000422802
D330028D13Rik	-1.02322	0.00147549
Ptprt	-1.02392	0.000331747
Otub2	-1.02819	0.00283568
Mustn1	-1.03041	0.00128984
LOC100503637	-1.03388	0.00422117
Ddx58	-1.03607	8.57715e-06
Pafah1b3	-1.03627	1.36404e-05
Siglec1	-1.04177	0.000763703
Cubn	-1.04266	0.000492216
E030010A14Rik	-1.04511	0.00531598
Fbln7	-1.04955	5.06228e-05
Caprin2	-1.0533	4.58936e-05
Dock3	-1.05417	0.000455004
Csrnp1	-1.0563	0.000103514
Noxa1	-1.05674	0.00363508
Rgnef	-1.05746	2.32558e-05
Fmod	-1.05775	0.000861674
Steap4	-1.06891	0.00975734
Slc39a14	-1.06953	0.000404642
Thbs1	-1.06977	0.00274733
Trpm3	-1.07421	0.00139983
Msr1	-1.0743	0.00557992
9130015G15Rik	-1.07514	0.00705215
Atp2c2	-1.08114	0.00964039
Angptl7	-1.0827	0.000841549
Calb2	-1.08975	0.00661204
Adamts4	-1.09116	0.000577485
Aqp11	-1.09142	0.00963883
Tubb3	-1.09164	0.00335609
1810019D21Rik	-1.09347	0.000931472
Cd72	-1.10162	0.000326086
Syt15	-1.10172	6.70525e-05
Meg3	-1.10751	2.65021e-05
Naip1	-1.11172	0.000202656
Il1r2	-1.11313	0.0023071
Snai1	-1.11468	0.000466659
Adora2b	-1.11691	4.48102e-05
Insl6	-1.12087	0.00157236
Gja5	-1.12132	0.00282686
Lass6	-1.12674	0.000473098
Casz1	-1.12784	0.00180052
Naip6	-1.13319	0.000557687
3930401B19Rik	-1.13412	0.00334994
Tnc	-1.13432	0.00169108
1500012K07Rik	-1.14054	0.00462986
Alox12e	-1.14054	0.0049547
Ppy	-1.14098	0.00895105
Nipal1	-1.14151	0.00386641
Fzd5	-1.14152	0.00106989
F13a1	-1.14467	0.00390538
Nfil3	-1.14505	0.00035721
Hsbp1l1	-1.15067	0.00298348
Fosl2	-1.15174	0.000555224
Dusp4	-1.15629	0.00306724
Rnd1	-1.15654	0.00210631
Cd14	-1.1592	0.00100906
Fgl1	-1.15976	0.00479264
Cldn3	-1.16009	3.2362e-05
A130040M12Rik	-1.16436	0.000755479
Nr4a2	-1.16586	0.00104804
Phf17	-1.16636	0.000183591
Lrrc31	-1.16976	0.00213185
Fam46c	-1.17046	9.13164e-05
Stat3	-1.17076	4.46578e-06
1700019N12Rik	-1.17286	0.00258758
Rdh1	-1.17315	0.0045275
Hnf1a	-1.17316	0.00708932
Csf2rb	-1.17506	0.000380281
Ptch1	-1.17607	0.000272304
Lrrc3b	-1.17849	0.0026659
Ccdc42b	-1.1808	0.00233116
Fcgr1	-1.18309	0.000253907
Cebpd	-1.18392	0.000208784
Darc	-1.18637	0.00104534
Fbxl21	-1.19585	0.000395262
Las1l	-1.20048	0.00520795
Pfkfb3	-1.20419	0.000610602
Ap1s3	-1.20566	0.00257482
Coq10b	-1.20648	0.000608612
Grrp1	-1.20896	2.25913e-05
Ccl2	-1.21146	0.000757471
Mfsd7c	-1.21678	0.00239855
Col9a2	-1.21782	0.00324583
Haus8	-1.21836	0.000149408
AI463229	-1.21862	0.00649729
Btg2	-1.21925	4.85608e-06
Sct	-1.22008	0.000893824
Mcoln2	-1.22306	0.000684957
Gm10639	-1.22793	0.00330222
Lamc3	-1.23009	7.37699e-05
E230025N22Rik	-1.23164	0.000531281
Plk2	-1.24433	0.000756954
Plxnb1	-1.24595	0.00308073
Hk2	-1.24625	0.000130592
Crem	-1.25035	0.000478509
BC030500	-1.25509	0.0062654
A430060F13Rik	-1.2603	0.00141752
Muc16	-1.26468	0.00709183
Tll1	-1.27121	8.01856e-05
Ippk	-1.27251	0.000409106
Gfpt2	-1.27322	0.00177282
Mnda	-1.27401	0.00753187
Etnk1	-1.27677	2.86026e-05
Glul	-1.28201	0.000201098
Foxd2	-1.28821	0.000542577
Ryr3	-1.29363	0.000832453
Dab1	-1.29685	0.00194278
Itpr2	-1.30269	0.000180504
Grem1	-1.3057	0.00818456
Gcnt1	-1.30788	3.95196e-05
Gcnt2	-1.30956	0.000112523
Saa2	-1.31462	0.00631393
Mapk11	-1.3183	0.00121486
Ms4a6d	-1.32444	0.000741654
Serpine1	-1.32969	0.00165348
Lbp	-1.33223	0.00121543
Csf3	-1.34105	0.00040147
Atf3	-1.3442	0.000409341
Cyp3a16	-1.34541	0.00638729
Asphd1	-1.35076	0.00470181
Selp	-1.35123	9.40311e-07
Ube2ql1	-1.35431	0.00285068
Sbno2	-1.36044	0.00036648
1500015O10Rik	-1.36686	0.00149284
Kif21a	-1.37748	0.00224178
Pde6h	-1.38036	7.94662e-05
LOC635918	-1.39003	0.00206496
Prr15	-1.39431	0.00110009
Cd5l	-1.39447	0.00079568
Fbxw18	-1.40278	0.00307261
Magix	-1.40808	0.00164874
Slc39a4	-1.41282	0.00232888
Pof1b	-1.41668	0.000187516
Kctd14	-1.42939	0.00147515
Paqr8	-1.43798	0.000592302
Eaf2	-1.44447	0.00983743
Timp1	-1.44664	0.000132298
Gm3916	-1.45186	0.00908528
Mt1	-1.45519	4.19343e-05
Gm2379	-1.46015	0.00901161
Fam43a	-1.47591	0.000582261
Cyr61	-1.48233	4.61409e-06
Thsd7b	-1.48488	0.0097382
Me3	-1.48508	0.00417265
Gm3142	-1.4933	0.00125699
Kctd19	-1.50016	0.00252123
Srd5a1	-1.50061	0.00219658
Ankrd29	-1.50194	9.0016e-05
2210403K04Rik	-1.50814	0.00210709
Csf2rb2	-1.51612	5.77356e-05
Osmr	-1.51826	3.51789e-05
Ly6h	-1.51885	0.000215957
Ctsd	-1.52209	5.33041e-05
Kcnc4	-1.52642	0.00773212
Rnf24	-1.53539	4.7745e-05
Fbxw15	-1.54007	6.36976e-05
Frmd5	-1.54082	0.00161988
Cdkl1	-1.54669	0.00290242
Atp6v1c2	-1.54869	0.000262855
C4b	-1.54897	0.00208514
Ccnb3	-1.55152	7.98263e-05
Maff	-1.55776	0.000928083
Cldn23	-1.56061	0.000722139
Gda	-1.58145	0.000491372
Clca2	-1.58212	7.34488e-05
Emb	-1.58743	7.29102e-05
Tnfrsf12a	-1.58784	0.00127107
Spsb4	-1.598	0.000162108
Bcl3	-1.60044	3.60606e-06
Disp2	-1.61647	0.00485713
Gsta2	-1.61742	0.00134482
Ammecr1	-1.61939	5.29846e-05
Prph	-1.63088	0.00241623
Lrp2	-1.63336	0.00404527
Tmem213	-1.65041	0.00300365
Bdkrb2	-1.67855	0.00107734
Hpx	-1.68972	0.00237568
Kcne3	-1.69861	0.00071231
Nfasc	-1.70438	0.00243509
Scgb3a1	-1.70545	0.000128717
Kbtbd8	-1.70777	0.000835174
Enpp3	-1.71423	0.00362293
Vsig1	-1.7359	0.000197034
Slc12a3	-1.77329	0.00108152
Ccl12	-1.77607	0.000338445
Mt2	-1.79826	5.5287e-05
Hormad2	-1.80224	0.00260057
Clcn5	-1.80813	0.00041672
Sv2b	-1.81446	0.000825095
Cln5	-1.8158	4.23653e-05
Slc5a8	-1.8396	3.00035e-05
Clca1	-1.84521	0.000285764
Socs3	-1.84841	0.0010666
Kit	-1.85474	5.01774e-05
D430036J16Rik	-1.85534	0.0033744
Itih3	-1.8854	0.000117377
Tspan11	-1.88816	9.38315e-05
Arid5a	-1.91474	0.000124321
Isg20	-1.92172	0.000184504
Lif	-1.93183	0.00147698
9930023K05Rik	-1.93499	1.7813e-05
Fbxw27	-1.93869	0.0007017
Pck1	-1.93987	0.00281296
Kng1	-1.94439	0.000914166
Serpina9	-1.95505	0.00453153
Egr2	-1.95617	2.48883e-05
Dnahc5	-1.95706	0.00437077
Gsdma	-1.96243	0.00208048
Thbs4	-2.00461	0.000346937
Nrip3	-2.01363	0.00411953
Htr1b	-2.01585	0.000723382
Il1b	-2.02365	0.00012971
Lrrtm2	-2.03605	5.63524e-05
Dnahc6	-2.03783	0.000378212
Dmrta1	-2.03996	8.54839e-05
Fos	-2.04771	0.000104736
Fbxw14	-2.06197	0.00258606
4732457N14	-2.06317	0.000777898
Gadd45a	-2.06764	0.000111296
St6galnac5	-2.0746	0.000734729
Mab21l3	-2.089	0.0024498
Spdef	-2.0966	0.000835148
Hopx	-2.1097	1.7328e-05
Pmvk	-2.11826	7.66868e-05
1700011H14Rik	-2.1382	0.00100431
AA623943	-2.14428	0.00239218
Nr4a3	-2.15413	9.4488e-06
Nr4a1	-2.16146	0.000370355
Nudt19	-2.16943	1.96164e-05
4932414N04Rik	-2.17084	0.00575763
Ccl7	-2.17237	0.000505365
Slco4c1	-2.18059	0.0056708
Stx18	-2.18325	1.82858e-06
Myd88	-2.19507	5.16163e-05
Frmpd1	-2.20023	0.000585665
BC055004	-2.20265	1.00739e-06
Epha8	-2.20491	0.00084465
Ier3	-2.27523	0.000227429
Slc24a4	-2.2818	0.000530639
Pcyt1b	-2.2966	0.00130222
D730039F16Rik	-2.29669	0.000554655
Sorl1	-2.30303	1.40042e-05
Pga5	-2.32432	0.00218751
Ccl8	-2.32866	0.000658943
Krt23	-2.33548	6.08666e-05
Khdc1a	-2.33997	0.00747438
Pgf	-2.34386	0.00014663
1700125H20Rik	-2.34933	0.00147421
Tac2	-2.35513	0.000816922
Sh2d5	-2.36818	0.000153976
Slain1	-2.38262	0.000116288
Gsdmcl2	-2.39884	0.00165819
Tmc7	-2.40851	0.00121131
C87977	-2.43048	0.00116267
Lipf	-2.43117	0.00125563
Tmem132e	-2.4543	0.000448041
Sidt1	-2.45819	0.000303417
Slc1a1	-2.45853	1.43808e-05
Wfdc3	-2.4669	0.000365687
Faim3	-2.51129	0.00139957
Fosb	-2.51855	0.000146517
Khdc1b	-2.53602	0.00443696
Guca2b	-2.54075	0.00160398
Il6	-2.54574	0.000354061
Dgat2	-2.557	3.58827e-05
Krt83	-2.57118	0.0005571
Pcx	-2.6147	9.93655e-05
Serpina1a	-2.62397	0.000109429
Mug1	-2.63246	0.00191832
Meig1	-2.69839	4.31824e-05
Cxcl5	-2.73401	0.000416404
Cbs	-2.78427	0.000292908
Adamts16	-2.81799	0.00181074
D13Ertd608e	-2.83737	6.02888e-05
Tshr	-2.84607	0.00125482
Cobl	-2.85903	8.3629e-06
Jam2	-2.88067	4.13434e-05
Acot7	-2.887	0.000170781
Ovgp1	-2.89223	0.000577533
Drd4	-2.90092	0.00176951
Npl	-2.91604	0.000416725
Tacr1	-2.92269	0.000110963
Akr1c18	-2.92353	0.00146684
Sh3rf2	-2.92677	0.000927043
Them5	-2.93341	0.000419695
Krt81	-2.94259	0.000278897
Sox17	-2.96117	5.19777e-08
St8sia5	-2.96652	0.00353198
Rims3	-2.97376	8.22283e-05
Entpd3	-2.9765	0.00139042
Serpina1d	-2.99091	0.00035532
Ctgf	-3.00214	4.18593e-05
Ihh	-3.02047	8.12355e-05
Baalc	-3.02849	0.00882298
Cxcl15	-3.05966	0.000245311
Gm11545	-3.08518	8.99918e-05
Serpina1e	-3.08609	0.000972892
Serpina1c	-3.22632	0.00034431
Lrg1	-3.29791	3.2699e-05
Mme	-3.3291	1.13195e-05
Aqp8	-3.34345	0.00018854
Rtn1	-3.35354	6.42979e-05
Hhip	-3.47326	0.000125936
Cpsf4l	-3.49954	0.000706882
Has1	-3.51189	0.000353879
Cyp3a59	-3.5205	0.000119493
Cited4	-3.55912	8.62036e-05
Cyp3a57	-3.58451	0.000402053
Cwh43	-3.60585	0.000228488
Foxa2	-3.61696	3.98674e-05
Ptger2	-3.6391	4.15678e-05
Slc2a3	-3.65373	8.90238e-06
Wnt11	-3.65457	1.80305e-05
Gm7298	-3.66632	5.01003e-05
Lpar3	-3.70147	2.3643e-05
Tmprss11a	-3.70637	0.00640522
Car12	-3.71702	0.000191555
Acbd7	-3.7435	0.000658592
Calca	-3.94719	0.000103979
Gpx2	-3.97385	9.00074e-05
Areg	-4.05807	0.000347997
Glod5	-4.10039	0.000489224
Ggt6	-4.22819	0.000229602
Slc13a5	-4.41042	1.79331e-06
Cyp3a25	-4.59196	5.95953e-05
9930032O22Rik	-4.79927	1.72484e-05
Gulo	-4.84633	0.000108767
Calb1	-5.00523	2.30151e-05
Syn2	-5.17905	1.26923e-05
Ttr	-5.48056	9.55545e-05
Hdc	-5.69338	1.30045e-05
Slc5a11	-6.00501	4.04466e-06
Irg1	-6.57825	5.26568e-07
Prss28	-6.67243	6.10317e-05
S100g	-6.7812	1.59655e-06
Pla2g10	-6.79568	1.36505e-06
Prss29	-8.66145	1.39381e-05
Spink3	-9.45439	2.66591e-05
