# Supplementary material for: SOX17 regulates uterine epithelial–stromal cross-talk acting via a distal enhancer upstream of Ihh
Source: Nat Commun. 2018 Oct 24;9:4421. doi: 10.1038/s41467-018-06652-w (PMC6200785; doi:10.1038/s41467-018-06652-w)
Supplement: Supplementary file 5 — Supplementary Data 2 [file 41467_2018_6652_MOESM5_ESM.xlsx]

## Sheet: Table S2
© 2000-2017 QIAGEN. All rights reserved.
Supplementary Data 2. Functional annotation of altered transcriptome in Sox17ed/ed mouse uteri at GD 3.5.
Categories	Diseases or Functions Annotation	p-Value	Predicted Activation State	Activation z-score	Molecules	# Molecules
Cellular Movement	cell movement	7.37e-34	Decreased	-2.305	A2M,ACTN1,ADAM8,ADAMTS13,ADORA1,ADORA2B,AHR,Aldh1a7,ALDH2,ALOX5AP,AMOT,ANKRD28,APBB2,APCS,AQP5,AQP8,ARAP1,AREG,ARHGAP8/PRR5-ARHGAP8,ARHGEF16,ARHGEF4,ARTN,ASNS,ASPH,ATF3,BCAM,BCL3,BCR,BDKRB2,BMX,BTG2,C1GALT1,C2,C4A/C4B,CA9,CALCB,CALML3,CAMK4,CAPN1,CCL17,Ccl2,CCL2,CCL28,Ccl7,CCNYL1,CCR5,CD14,CD200,Cd24a,CD5L,CD82,CDCP1,CDH1,CDH2,CEBPB,CEBPD,CFB,CLCA2,CLDN3,CLDN7,CLEC1B,CLEC7A,CLU,CMTM8,CNN2,COL4A1,…	349
Cellular Growth and Proliferation	proliferation of cells	3.44e-29		-1.35	A2M,ABCB5,ABCC3,Acp5,ACTN1,ADAMTS15,ADAMTS4,ADIPOR2,ADORA1,ADORA2B,AGRN,AHR,AKAP13,AKR1B1,AKR1C3,ALDH1A1,Aldh1a7,Alox12e,AMOT,APBB2,APCDD1,AQP11,AQP5,AQP8,AREG,ART4,ARTN,ASIP,ASNS,ASPH,ATF3,AVPR2,B4GALT6,BARD1,BASP1,BCAT1,BCL3,BCR,BDKRB2,BID,BLNK,BMPR1B,BMX,BNIPL,BPI,BPNT1,BTG2,BTG3,C1GALT1,C8orf4,CA9,CABLES1,CACNA1S,CALCB,CAMK4,CAPN1,CAPRIN2,CASZ1,CBS/CBSL,CCL17,Ccl2,CCL2,CCR5,CD14,Cd24a,CD2AP,C…	505
Cellular Movement	migration of cells	1.15e-28		-1.989	A2M,ADAM8,ADAMTS13,ADORA1,ADORA2B,AHR,Aldh1a7,ALOX5AP,AMOT,ANKRD28,APBB2,APCS,AQP5,AQP8,AREG,ARHGAP8/PRR5-ARHGAP8,ARHGEF4,ASNS,ASPH,ATF3,BCAM,BCL3,BCR,BDKRB2,BMX,BTG2,C1GALT1,C2,C4A/C4B,CA9,CALCB,CALML3,CAMK4,CCL17,Ccl2,CCL2,CCL28,Ccl7,CCR5,CD14,CD200,CD5L,CD82,CDCP1,CDH1,CDH2,CEBPB,CFB,CLCA2,CLDN7,CLEC1B,CLEC7A,CLU,CMTM8,CNN2,COL4A1,COL4A3,COL7A1,CRYAB,CSF2RB,CSF3,CTGF,CTSB,CTSC,CTSH,CXADR,CXCL1…	303
Organismal Development	morphology of body cavity	2.24e-27			A2M,ACE,Acp5,ADAMTS9,ADH1C,ADIPOR2,ADORA1,AHR,AKAP13,AKR1B1,APCS,AQP11,AREG,ARG2,ARID3B,ATF3,ATP12A,B4GALNT1,BCAM,BCL3,BCR,BDKRB2,BID,BLNK,BMPR1B,BPNT1,C1GALT1,C4A/C4B,CA9,CABLES1,CAMK4,CAPN1,CASZ1,CBS/CBSL,Ccl2,CCR5,CD14,Cd24a,CD2AP,CD5L,CD72,CDH16,CDH2,CEBPB,CEL,CES1,CFB,CFI,CIDEB,CLCA1,CLDN7,CLEC1B,CLEC6A,CLEC7A,CLU,COL4A3,CP,CSF2RB,CSF3,CTGF,CTSD,CXADR,CXCL14,DBH,DCLRE1C,DCN,DDX58,DHRS3,DIO3,…	255
Cell Morphology	morphology of cells	7.83e-27			A2M,ACE,Acp5,ACTN1,ADAMTS13,ADAMTS4,ADORA1,AGRN,AHR,AKAP13,APLP2,AQP5,ARAP1,AREG,ARHGEF4,ATF3,ATP6V0D2,B4GALNT1,BCAM,BCL3,BCR,BDKRB2,BID,BLNK,BMPR1B,BPNT1,C1GALT1,C8orf4,CA9,CALB1,CALML3,CAMK4,CBLN1,CBS/CBSL,Ccl2,CCL2,Ccl7,CCR5,CD200,Cd24a,CD2AP,CD5L,CD79B,CDC14A,CDC42SE2,CDCP1,CDH1,CDH2,CEBPB,CEBPD,CES1,CHSY1,CIDEB,CLCA1,CLCN5,CLEC1B,CLU,CMTM8,CNN2,CNTN3,COL4A3,COL8A2,CP,CREB3L4,CREM,CRYAB,CSF3,…	334
Tissue Morphology	quantity of cells	8.51e-26		0.747	A2M,ADAM8,ADORA2B,AGRN,AHR,AKAP13,ALDH2,APCS,APLP2,ARID5A,ATF3,B4GALNT1,BCL3,BCR,BID,BLNK,BMPR1B,C1GALT1,C4A/C4B,C8orf4,CALCB,CAMK4,CAPN1,CBS/CBSL,Ccl2,CCL2,CCL28,Ccl7,CCR5,CD200,Cd24a,CD5L,CD72,CD79B,CEBPB,CES1,CLCA1,CLEC7A,CLU,Cmah,CNN2,COL4A3,CP,CREB3L4,CREM,CSF2RB,CSF3,CTGF,CTSB,CTSD,CUX2,CXCL14,Cxcl15,CXCL6,CYP26B1,DAO,DAPP1,DBH,DCLRE1C,DCN,DDX58,DHH,DKK2,DSP,DUSP1,E2F2,EBI3,EDN1,EDNRB,EFNB2…	293
Cell Death and Survival	cell death	1.86e-25		1.993	A2M,ABCC3,ACE,ADAM8,ADAMTS13,ADAMTS16,ADIPOR2,ADORA1,ADORA2B,ADRM1,AGRN,AHR,AIFM3,AKR1B1,AKR1C3,ALDH1A1,ALDH1A3,ALDH2,ALDOC,AMOT,APBB2,APBB3,Apoc3,AQP11,AREG,ARG2,ARID3B,ARTN,ASNS,ATF3,ATP6V0D2,AVPI1,B4GALNT1,B4GALT5,BAG5,BARD1,BCL3,BCR,BDKRB2,BFAR,BID,BLNK,BMPR1B,BMX,BNIPL,BPI,BTG2,BTG3,C1GALT1,C4A/C4B,C8orf4,CA4,CABLES1,CACNB2,CALB1,CALCB,CAMK4,CAPN1,CAPRIN2,CASZ1,CBS/CBSL,Ccl2,CCL2,CCR5,CD14,C…	462
Dermatological Diseases and Conditions, Organismal Injury and Abnormalities	skin lesion	7.04e-24		1.654	A2M,ABCB5,ABCC3,ACE,ACSM3,ACTN1,ACTN2,ADAMTS13,ADAMTS15,ADAMTS16,ADAMTS4,ADAMTS9,ADAP1,ADCY4,ADCY6,ADIPOR2,ADORA1,AGPAT4,AGRN,AHR,AIFM3,AIM1,AKAP13,AKAP2,AKR1B1,AKR1C3,ALAD,ALDH2,ALKBH8,Alox12e,AMOT,ANGEL1,ANGPTL7,ANKRD28,ANKRD29,ANO4,ANXA9,AP3B2,APBB2,APBB3,APCDD1,APCS,APLP2,AREG,ARHGAP40,ARHGAP44,ARHGAP8/PRR5-ARHGAP8,ARHGEF10L,ARHGEF4,ARID5A,ARRDC1,ARSJ,ART4,ASS1,ATF3,ATP10B,ATP12A,ATP2C2,ATP6V…	780
Cancer, Organismal Injury and Abnormalities	malignant solid tumor	1.75e-23		0.609	A2M,ABCB5,ABCC3,ACBD7,ACE,ACOT7,ACSM3,ACTG2,ACTN1,ACTN2,ADAM8,ADAMTS13,ADAMTS15,ADAMTS16,ADAMTS4,ADAMTS9,ADAMTSL5,ADAP1,ADAT3,ADCY4,ADCY6,ADH1C,ADIPOR2,ADORA1,ADORA2B,ADRA2C,ADRM1,AGPAT4,AGRN,AHR,AIFM3,AIM1,AKAP13,AKAP2,AKAP7,AKR1B1,AKR1C3,ALAD,ALDH1A1,ALDH1A3,ALDH2,ALDOC,ALKBH8,ALOX5AP,AMMECR1,AMOT,ANGEL1,ANGPTL7,ANKLE1,ANKRD28,ANKRD29,ANO4,ANO9,ANXA9,AP3B2,APBB2,APBB3,APCDD1,APCS,APLP2,APOLD1,A…	1213
Cancer, Dermatological Diseases and Conditions, Organismal Injury and Abnormalities	skin tumor	2.45e-23		1.449	A2M,ABCB5,ABCC3,ACE,ACSM3,ACTN1,ACTN2,ADAMTS13,ADAMTS15,ADAMTS16,ADAMTS4,ADAMTS9,ADAP1,ADCY4,ADCY6,ADIPOR2,ADORA1,AGPAT4,AGRN,AHR,AIFM3,AIM1,AKAP13,AKAP2,AKR1B1,AKR1C3,ALAD,ALDH2,ALKBH8,Alox12e,AMOT,ANGEL1,ANGPTL7,ANKRD28,ANKRD29,ANO4,ANXA9,AP3B2,APBB2,APBB3,APCDD1,APCS,APLP2,AREG,ARHGAP40,ARHGAP44,ARHGAP8/PRR5-ARHGAP8,ARHGEF10L,ARHGEF4,ARID5A,ARRDC1,ARSJ,ART4,ASS1,ATF3,ATP10B,ATP12A,ATP2C2,ATP6V…	774
Cancer, Organismal Injury and Abnormalities	non-melanoma solid tumor	4.84e-22		0.751	A2M,ABCB5,ABCC3,ACBD7,ACE,ACOT7,ACSM3,ACTG2,ACTN1,ACTN2,ADAM8,ADAMTS13,ADAMTS15,ADAMTS16,ADAMTS4,ADAMTS9,ADAMTSL5,ADAP1,ADAT3,ADCY4,ADCY6,ADH1C,ADIPOR2,ADORA1,ADORA2B,ADRA2C,ADRM1,AGPAT4,AGRN,AHR,AIFM3,AIM1,AKAP13,AKAP2,AKAP7,AKR1B1,AKR1C3,ALAD,ALDH1A1,ALDH1A3,ALDH2,ALDOC,ALKBH8,ALOX5AP,AMMECR1,AMOT,ANGEL1,ANGPTL7,ANKLE1,ANKRD28,ANKRD29,ANO4,ANO9,ANXA9,AP3B2,APBB2,APCDD1,APCS,APLP2,APOLD1,AQP8,AR…	1138
Organismal Survival	morbidity or mortality	5.71e-22	Increased	2.894	A2M,ACE,ADAMTS13,ADAMTS4,ADAMTS9,ADH1C,ADORA1,ADORA2B,ADRA2C,AGRN,AHR,AKAP13,AKR1C3,ALDH1A1,ALDH1A3,AMOT,APBB2,APCS,APLP2,AQP11,AQP5,AREG,ARID3B,ASPH,ASS1,ATF3,ATP12A,AVPR2,B4GALNT1,BARD1,BCL3,BCR,BDKRB2,BFAR,BID,BLNK,BMX,BPNT1,C1GALT1,C4A/C4B,CA12,CA4,CACNB2,CALB1,CAMK4,CAPN1,CASZ1,CBS/CBSL,Ccl2,CCR5,CD14,CD200,CD2AP,CDCP1,CDH1,CDH16,CDH2,CDO1,CEBPB,CEBPD,CFB,CHKA,CLDN7,CLEC1B,CLEC6A,CLEC7A,Cmah…	363
Organismal Development	abnormal morphology of body cavity	6.93e-22			A2M,ACE,ADAMTS9,AHR,AKAP13,AKR1B1,APCS,AQP11,AREG,ARID3B,ATF3,BCAM,BCL3,BCR,BDKRB2,BID,BLNK,BMPR1B,BPNT1,C1GALT1,C4A/C4B,CA9,CABLES1,CAMK4,CAPN1,CBS/CBSL,Ccl2,CCR5,Cd24a,CD2AP,CD5L,CDH2,CEBPB,CES1,CFB,CFI,CLCA1,CLDN7,CLEC1B,CLEC6A,CLEC7A,CLU,COL4A3,CP,CSF2RB,CTGF,CTSD,CXADR,DBH,DCLRE1C,DCN,DDX58,DHRS3,DUSP1,E2F2,EAF2,ECE1,EDN1,EDNRB,EFNB2,EGLN3,EGR1,EMX2,ETV6,EXO1,F3,FAM20A,FCGR2B,FGF10,FGF7,FMOD…	211
Cancer, Dermatological Diseases and Conditions, Organismal Injury and Abnormalities	skin cancer	7.05e-22		0	A2M,ABCB5,ABCC3,ACE,ACSM3,ACTN1,ACTN2,ADAMTS13,ADAMTS15,ADAMTS16,ADAMTS4,ADAMTS9,ADAP1,ADCY4,ADCY6,ADIPOR2,ADORA1,AGPAT4,AGRN,AIFM3,AIM1,AKAP13,AKAP2,AKR1B1,AKR1C3,ALAD,ALDH2,ALKBH8,AMOT,ANGEL1,ANGPTL7,ANKRD28,ANKRD29,ANO4,ANXA9,AP3B2,APBB2,APBB3,APCDD1,APCS,APLP2,AREG,ARHGAP40,ARHGAP44,ARHGAP8/PRR5-ARHGAP8,ARHGEF10L,ARHGEF4,ARID5A,ARRDC1,ARSJ,ART4,ASS1,ATF3,ATP10B,ATP12A,ATP2C2,ATP6V0D2,ATP6V1C2…	764
Cardiovascular System Development and Function	development of vasculature	7.71e-22	Decreased	-2.016	A2M,ACE,ADAM8,ADIPOR2,ADORA2B,ADRA2C,AHR,Aldh1a7,AMOT,ARHGEF4,ARID3B,ATF3,BCAM,BDKRB2,BMX,BPI,C1GALT1,CBS/CBSL,Ccl2,CCL2,CCL28,CCR5,CD82,CDH1,CDH2,CDO1,CFB,CHD7,CLEC1B,CLU,COL4A1,COL4A3,COL8A2,CRYAB,CSF2RB,CSF3,CTGF,CTSB,CTSH,CXADR,CXCL14,Cxcl15,CXCL6,CYGB,CYR61,DCN,EAF2,ECE1,ECSCR,EDN1,EDNRB,EFNB2,EGLN3,ESM1,ETV6,F11R,F3,FGF10,FGR,FLNB,FMOD,FOXA2,FOXO1,FOXS1,FZD5,GADD45A,GCLC,GDNF,GJA1,GJA4,GJA5…	184
Cancer, Organismal Injury and Abnormalities	cancer	1.17e-21		0.349	A2M,ABCB5,ABCC3,ACBD7,ACE,ACOT7,ACSM3,ACTG2,ACTN1,ACTN2,ADAM8,ADAMTS13,ADAMTS15,ADAMTS16,ADAMTS4,ADAMTS9,ADAMTSL5,ADAP1,ADAT3,ADCY4,ADCY6,ADH1C,ADIPOR2,ADORA1,ADORA2B,ADRA2C,ADRM1,AGPAT4,AGRN,AHR,AIFM3,AIM1,AKAP13,AKAP2,AKAP7,AKR1B1,AKR1C3,ALAD,ALDH1A1,ALDH1A3,ALDH2,ALDOC,ALKBH8,ALOX5AP,AMMECR1,AMOT,ANGEL1,ANGPTL7,ANKLE1,ANKRD28,ANKRD29,ANO4,ANO9,ANXA9,AP3B2,APBB2,APBB3,APCDD1,APCS,APLP2,APOLD1,A…	1216
Cardiovascular System Development and Function, Organismal Development	angiogenesis	1.64e-21	Decreased	-2.008	ADAM8,ADIPOR2,ADORA2B,ADRA2C,AHR,Aldh1a7,AMOT,ARHGEF4,ATF3,BDKRB2,BMX,BPI,C1GALT1,CBS/CBSL,Ccl2,CCL2,CCL28,CCR5,CD82,CDH1,CDH2,CFB,CHD7,CLEC1B,COL4A1,COL4A3,COL8A2,CRYAB,CSF2RB,CSF3,CTGF,CTSB,CTSH,CXCL14,Cxcl15,CXCL6,CYGB,CYR61,DCN,EAF2,ECE1,ECSCR,EDN1,EDNRB,EFNB2,EGLN3,ESM1,ETV6,F11R,F3,FGF10,FGR,FLNB,FOXO1,FOXS1,FZD5,GADD45A,GCLC,GDNF,GJA1,GJA4,GJA5,GPC3,GREM1,Gulo,HAS1,HAS2,HMGB2,HPSE,ICAM1,ID…	165
Cellular Movement	migration of blood cells	2.56e-21	Decreased	-2.095	ADAM8,ADAMTS13,ADORA1,ADORA2B,AHR,ALOX5AP,APCS,BCL3,BCR,C1GALT1,C2,C4A/C4B,CALCB,CCL17,Ccl2,CCL2,CCL28,Ccl7,CCR5,CD14,CD200,CD5L,CFB,CLEC1B,CLEC7A,CNN2,COL4A1,COL4A3,CRYAB,CSF2RB,CSF3,CTSB,CTSC,CXADR,CXCL14,Cxcl15,CXCL6,CYP26B1,CYR61,DBH,DCN,DDX58,DOCK5,DUSP1,EDN1,EDNRB,EGLN3,EGR2,EPS8,ETV6,F11R,F13A1,F3,FCGR2B,FGR,FHL2,FLOT1,FOS,FOXA2,FOXJ1,FOXO1,FYB,GCNT1,GDF15,GJA1,GREM1,HDC,HLA-A,HPSE,ICAM1,I…	155
Cancer, Organismal Injury and Abnormalities	neoplasia of epithelial tissue	2.91e-21		1.5	A2M,ABCB5,ABCC3,ACBD7,ACE,ACOT7,ACSM3,ACTG2,ACTN1,ACTN2,ADAM8,ADAMTS13,ADAMTS15,ADAMTS16,ADAMTS4,ADAMTS9,ADAMTSL5,ADAP1,ADAT3,ADCY4,ADCY6,ADH1C,ADIPOR2,ADORA1,ADORA2B,ADRA2C,ADRM1,AGPAT4,AGRN,AHR,AIFM3,AIM1,AKAP13,AKAP2,AKAP7,AKR1B1,AKR1C3,ALAD,ALDH1A1,ALDH1A3,ALDH2,ALDOC,ALKBH8,AMMECR1,AMOT,ANGEL1,ANGPTL7,ANKLE1,ANKRD28,ANKRD29,ANO4,ANO9,ANXA9,AP3B2,APBB2,APCDD1,APCS,APLP2,APOLD1,AQP8,ARAP1,AREG…	1118
Organismal Survival	organismal death	4.6e-21	Increased	2.952	A2M,ACE,ADAMTS13,ADAMTS4,ADAMTS9,ADH1C,ADORA1,ADORA2B,ADRA2C,AGRN,AHR,AKAP13,AKR1C3,ALDH1A1,ALDH1A3,AMOT,APBB2,APLP2,AQP11,AQP5,AREG,ARID3B,ASPH,ASS1,ATF3,ATP12A,AVPR2,B4GALNT1,BARD1,BCL3,BCR,BDKRB2,BFAR,BID,BLNK,BMX,BPNT1,C1GALT1,C4A/C4B,CA12,CA4,CACNB2,CALB1,CAMK4,CAPN1,CASZ1,CBS/CBSL,Ccl2,CCR5,CD14,CD200,CD2AP,CDCP1,CDH1,CDH16,CDH2,CDO1,CEBPB,CEBPD,CFB,CHKA,CLDN7,CLEC1B,CLEC7A,Cmah,COL4A1,COL4…	356
Cell Death and Survival	apoptosis	4.77e-21		1.45	A2M,ACE,ADAM8,ADAMTS13,ADORA1,ADORA2B,AGRN,AHR,AIFM3,AKR1B1,ALDH1A1,ALDH1A3,ALDH2,ALDOC,AMOT,APBB2,APBB3,AQP11,AREG,ARG2,ARID3B,ASNS,ATF3,ATP6V0D2,B4GALNT1,B4GALT5,BARD1,BCL3,BCR,BDKRB2,BFAR,BID,BLNK,BMPR1B,BMX,BNIPL,BPI,BTG2,C1GALT1,C8orf4,CA4,CABLES1,CALB1,CALCB,CAPN1,CAPRIN2,CASZ1,CBS/CBSL,Ccl2,CCL2,CCR5,CD14,CD200,Cd24a,CD2AP,CD5L,CD79B,CD82,CDCP1,CDH1,CDH2,CEBPB,CEBPD,CHKA,CIDEB,CLCA2,CLDN7,…	363
Cellular Movement, Immune Cell Trafficking	leukocyte migration	6.08e-21	Decreased	-2.161	ADAM8,ADAMTS13,ADORA1,ADORA2B,AHR,ALOX5AP,APCS,BCL3,BCR,C1GALT1,C2,C4A/C4B,CALCB,CCL17,Ccl2,CCL2,CCL28,Ccl7,CCR5,CD14,CD200,CD5L,CFB,CLEC1B,CLEC7A,CNN2,COL4A1,COL4A3,CRYAB,CSF2RB,CSF3,CTSB,CTSC,CXADR,CXCL14,Cxcl15,CXCL6,CYP26B1,CYR61,DBH,DCN,DDX58,DOCK5,DUSP1,EDN1,EDNRB,EGLN3,EGR2,EPS8,ETV6,F11R,F13A1,F3,FCGR2B,FGR,FHL2,FLOT1,FOS,FOXA2,FOXJ1,FOXO1,FYB,GCNT1,GDF15,GREM1,HDC,HLA-A,HPSE,ICAM1,IL17RB…	154
Lipid Metabolism, Molecular Transport, Small Molecule Biochemistry	concentration of lipid	6.39e-21		0.753	ABCC3,ACAT2,ADH1C,ADIPOR2,ADORA1,AHR,AKR1B1,ALDH1A1,ALOX5AP,Apoc1,Apoc3,AQP8,ATF3,B4GALNT1,BCR,BID,BPNT1,CBS/CBSL,Ccl2,CCL2,CEBPB,CEL,CES1,CFB,CHKA,CIDEB,CLDN7,CLU,COL4A3,CSF3,CTSD,CXCL14,CYP26B1,CYP3A5,DBH,DGAT2,DHCR24,DHH,DHRS3,DIO2,DUSP1,EGR1,FAAH,FGF7,FGL1,FITM2,FLOT1,FOS,FOXA2,FOXO1,GATM,GCGR,GFRA2,GOLPH3,GPBAR1,GPR12,GRHL3,Gulo,HNF1A,HPGDS,ICAM1,IL1B,IL1R2,IL6,Irs3,KCNE3,KNG1,LBP,LCN2,LIF,L…	151
Cardiovascular System Development and Function, Organismal Development	vasculogenesis	1.01e-20		-1.719	ADIPOR2,ADRA2C,AHR,Aldh1a7,AMOT,ATF3,BDKRB2,BMX,BPI,C1GALT1,CBS/CBSL,Ccl2,CCL2,CCR5,CD82,CDH1,CDH2,CFB,CHD7,CLEC1B,COL4A1,COL4A3,COL8A2,CRYAB,CSF2RB,CSF3,CTGF,CTSB,CXCL14,Cxcl15,CYGB,CYR61,DCN,EAF2,ECE1,EDN1,EDNRB,EFNB2,EGLN3,ETV6,F11R,F3,FGF10,FOXO1,FZD5,GADD45A,GCLC,GDNF,GJA1,GJA5,GPC3,Gulo,HAS1,HAS2,HMGB2,HPSE,ICAM1,ID3,IHH,IL13RA2,IL1B,IL6,IL6ST,ITGB1,JAM2,KIT,KLK3,KNG1,LCN2,LIF,LOX,LRG1,LRP2…	141
Cancer, Organismal Injury and Abnormalities	epithelial cancer	2.33e-20		1.084	A2M,ABCB5,ABCC3,ACBD7,ACE,ACOT7,ACSM3,ACTG2,ACTN1,ACTN2,ADAM8,ADAMTS13,ADAMTS15,ADAMTS16,ADAMTS4,ADAMTS9,ADAMTSL5,ADAP1,ADAT3,ADCY4,ADCY6,ADH1C,ADIPOR2,ADORA1,ADORA2B,ADRA2C,ADRM1,AGPAT4,AGRN,AHR,AIFM3,AIM1,AKAP13,AKAP2,AKAP7,AKR1B1,AKR1C3,ALAD,ALDH1A1,ALDH1A3,ALDH2,ALDOC,ALKBH8,AMMECR1,AMOT,ANGEL1,ANGPTL7,ANKLE1,ANKRD28,ANKRD29,ANO4,ANO9,ANXA9,AP3B2,APBB2,APCDD1,APCS,APLP2,APOLD1,AQP8,ARAP1,AREG…	1110
Cancer, Organismal Injury and Abnormalities	tumorigenesis of tissue	4.21e-20		1.287	A2M,ABCB5,ABCC3,ACBD7,ACE,ACOT7,ACSM3,ACTG2,ACTN1,ACTN2,ADAM8,ADAMTS13,ADAMTS15,ADAMTS16,ADAMTS4,ADAMTS9,ADAMTSL5,ADAP1,ADAT3,ADCY4,ADCY6,ADH1C,ADIPOR2,ADORA1,ADORA2B,ADRA2C,ADRM1,AGPAT4,AGRN,AHR,AIFM3,AIM1,AKAP13,AKAP2,AKAP7,AKR1B1,AKR1C3,ALAD,ALDH1A1,ALDH1A3,ALDH2,ALDOC,ALKBH8,AMMECR1,AMOT,ANGEL1,ANGPTL7,ANKLE1,ANKRD28,ANKRD29,ANO4,ANO9,ANXA9,AP3B2,APBB2,APCDD1,APCS,APLP2,APOLD1,AQP8,ARAP1,AREG…	1123
Cancer, Dermatological Diseases and Conditions, Organismal Injury and Abnormalities	malignant cutaneous melanoma cancer	6.82e-20			A2M,ABCB5,ABCC3,ACE,ACSM3,ACTN1,ACTN2,ADAMTS13,ADAMTS15,ADAMTS16,ADAMTS4,ADAMTS9,ADAP1,ADCY4,ADCY6,ADIPOR2,ADORA1,AGPAT4,AGRN,AIFM3,AIM1,AKAP13,AKAP2,AKR1B1,AKR1C3,ALDH2,ALKBH8,AMOT,ANGEL1,ANGPTL7,ANKRD28,ANKRD29,ANO4,ANXA9,AP3B2,APBB2,APBB3,APCDD1,APCS,APLP2,AREG,ARHGAP40,ARHGAP44,ARHGAP8/PRR5-ARHGAP8,ARHGEF10L,ARHGEF4,ARID5A,ARRDC1,ARSJ,ASS1,ATF3,ATP10B,ATP12A,ATP2C2,ATP6V0D2,ATP6V1C2,AZIN1,B3G…	733
Cell Death and Survival	necrosis	7.32e-20		1.177	A2M,ADAM8,ADAMTS13,ADAMTS16,ADIPOR2,ADORA1,ADORA2B,ADRM1,AGRN,AHR,AIFM3,AKR1B1,ALDH1A1,ALDH2,Apoc3,AQP11,AREG,ARID3B,ARTN,ASNS,ATF3,AVPI1,B4GALNT1,B4GALT5,BAG5,BARD1,BCL3,BCR,BID,BLNK,BMPR1B,BMX,BPI,BTG2,BTG3,C8orf4,CA4,CABLES1,CACNB2,CALB1,CALCB,CAMK4,CAPN1,CASZ1,CBS/CBSL,Ccl2,CCL2,CCR5,CD14,CD200,Cd24a,CD2AP,CD5L,CD79B,CD82,CDCP1,CDH1,CDH2,CDR2L,CEBPB,CEBPD,CEL,CES1,CHKA,CHSY1,CIDEB,CLCA2,CLU,C…	367
Cancer, Organismal Injury and Abnormalities	benign neoplasia	9.88e-20		1.261	ADRA2C,AGRN,AHR,ALDH1A1,ALDH2,ALDOC,APCS,AQP8,ARL4C,ASS1,BCL3,BCR,BID,C2CD4A,C4A/C4B,CA12,CACNB2,CALB2,CCDC68,CCR5,CDH1,CDH2,CEBPD,CHKA,CLCN5,CLDN2,CLDN23,CLDN3,CLDN7,CLU,CMTM8,CNNM4,COL4A1,COL4A3,COL4A6,COL7A1,COL8A2,COL9A2,CP,CRABP2,CRYAB,CSF2RB,CTSB,CTSC,CXCL14,CYP2F1,CYR61,DCN,DGAT2,DUSP1,E2F2,EDNRB,EGR1,ENC1,EXO1,FAM20A,FGF7,FMOD,FOLR1,FOS,FOXA2,FOXO1,GADD45A,GAP43,GLUL,GPX3,GSTO1,GUCA2B,Hmg…	175
Cell Morphology	abnormal morphology of cells	1.34e-19			A2M,Acp5,ADAMTS13,ADAMTS4,AGRN,AHR,AKAP13,APLP2,AREG,ATF3,ATP6V0D2,B4GALNT1,BCL3,BCR,BDKRB2,BID,BLNK,BMPR1B,BPNT1,C1GALT1,C8orf4,CA9,CALB1,CAMK4,CBLN1,CBS/CBSL,Ccl2,CCR5,CD2AP,CD5L,CD79B,CDH2,CEBPB,CEBPD,CHSY1,CLCA1,CLEC1B,CLU,CNN2,COL4A3,COL8A2,CP,CREB3L4,CTGF,CTSB,CXADR,CYP26B1,DCLRE1C,DCN,DDX58,DGAT2,DHH,DNAJA1,DUSP1,EBI3,ECE1,EDNRB,EFNB3,EGLN3,EGR1,EMX2,EPS8,EPS8L2,ESPL1,ETV5,EXO1,F3,FAM20A,F…	221
Cellular Movement	cell movement of tumor cell lines	3.32e-19		-1.739	A2M,ACTN1,AHR,ANKRD28,AQP5,AQP8,AREG,ARHGAP8/PRR5-ARHGAP8,ARHGEF4,ASNS,ASPH,ATF3,BCAM,BCR,BDKRB2,CA9,CALML3,CAPN1,CCL17,Ccl2,CCL2,CCR5,Cd24a,CD82,CDCP1,CDH1,CDH2,CEBPB,CLDN3,CLDN7,CLEC1B,CLU,CMTM8,COL4A3,CSF3,CTGF,CTSB,CTSH,CXCL14,CYR61,DAB1,DCN,DDX58,DRAM1,DSP,EBI3,EDN1,EDNRB,EFNB3,EGLN3,EGR1,EHF,EIF4E,EPS8,ERC1,ETV5,F11R,F3,FBLIM1,FGF10,FGF7,FHL2,FLNB,FOS,FOSB,FOXO1,FYB,GAP43,GDF15,GDNF,GJA1,GO…	166
Cancer, Organismal Injury and Abnormalities	melanoma	3.98e-19		-1.987	A2M,ABCB5,ABCC3,ACE,ACSM3,ACTN1,ACTN2,ADAMTS13,ADAMTS15,ADAMTS16,ADAMTS4,ADAMTS9,ADAP1,ADCY4,ADCY6,ADIPOR2,ADORA1,AGPAT4,AGRN,AIFM3,AIM1,AKAP13,AKAP2,AKR1B1,AKR1C3,ALDH2,ALKBH8,AMOT,ANGEL1,ANGPTL7,ANKLE1,ANKRD28,ANKRD29,ANO4,ANXA9,AP3B2,APBB2,APBB3,APCDD1,APCS,APLP2,ARAP1,AREG,ARHGAP40,ARHGAP44,ARHGAP8/PRR5-ARHGAP8,ARHGEF10L,ARHGEF16,ARHGEF4,ARID3B,ARID5A,ARRDC1,ARSJ,ASNS,ASPRV1,ASS1,ATF3,ATP10B,…	836
Cellular Development	differentiation of cells	4.33e-19		-1.099	A2M,ABCB5,ADAM8,ADAMTS9,ADAP1,ADCY6,Adig,ADORA2B,ADRA2C,AGRN,AHR,AKAP13,AKR1C3,AMOT,APCS,AREG,ARID5A,ATF3,ATP6V0D2,B4GALNT1,BASP1,BCL3,BCR,BDKRB2,BLNK,BMPR1B,BMX,BTG2,BTG3,CAMK4,CASZ1,CBLN1,Cbr2,CBS/CBSL,CCL17,CCL2,Ccl8,CCR5,CD14,CD200,Cd24a,CD72,CD79B,CD82,CDH1,CDH2,CDO1,CEBPB,CEBPD,CES1,CHD7,CHKA,CHRDL1,CLEC6A,CLU,CMTM8,CNN2,COL4A1,CSF2RB,CSF3,CTGF,CTNND2,CTSB,CXCL14,Cxcl15,CYP26B1,CYR61,CYTL1,…	317
Metabolic Disease	glucose metabolism disorder	6.44e-19		0.953	A2M,ACAT2,ACE,Acp5,ADAMTS9,ADIPOR2,ADORA2B,ADRA2C,AKR1B1,AKR1C3,ALDH1A1,ALDH2,ALOX5AP,Apoc3,Apol7e (includes others),AQP5,ASIP,ATF3,ATP10B,AVPR2,BPI,BTG2,C2,C4A/C4B,CA12,CA4,CA9,CACNA1S,CACNB2,CAPSL,CBS/CBSL,CCDC68,Ccl2,CCL2,Ccl8,CCR5,CD200,CD5L,CD79B,CEBPB,CEBPD,CEL,CFB,CLEC6A,CLU,COL4A1,COL4A3,COL4A6,COL7A1,COL8A2,COL9A2,CP,CPLX2,CPNE4,CREM,CTSB,CTSH,CUX2,CXADR,CXCL14,CYTL1,DAB1,DBH,DGAT2,DIO3,…	219
Organismal Development, Organismal Injury and Abnormalities	abnormal morphology of abdomen	1.37e-18			A2M,ACE,Acp5,AHR,AKAP13,AKR1B1,APCS,AQP11,AREG,ATF3,BCAM,BCL3,BCR,BDKRB2,BID,BLNK,BMPR1B,BPNT1,C1GALT1,C4A/C4B,CA9,CABLES1,CAMK4,CBS/CBSL,CCR5,Cd24a,CD2AP,CEBPB,CES1,CFB,CFI,CLCA1,CLDN7,CLEC6A,CLEC7A,CLU,COL4A3,CP,CTSD,DCLRE1C,DCN,DDX58,DUSP1,E2F2,EAF2,EDNRB,EGLN3,EGR1,EMX2,EXO1,FAM20A,FAM20C,FCGR2B,FGF10,FGF7,FOLR1,FOS,GADD45A,GADD45G,GCGR,GCNT1,GDF15,GDNF,GGT1,GJA1,GJB1,GLCE,GPBAR1,GPC3,GRHL3,G…	162
Cellular Movement, Hematological System Development and Function, Immune Cell Trafficking	cell movement of leukocytes	1.47e-18		-0.895	ADAM8,ADAMTS13,ADORA1,ALOX5AP,APCS,BCL3,C1GALT1,C2,C4A/C4B,CALCB,CCL17,Ccl2,CCL2,CCL28,CCR5,CD14,CFB,CLEC1B,CNN2,COL4A1,COL4A3,CRYAB,CSF3,CTSB,CXADR,CXCL14,Cxcl15,CXCL6,CYP26B1,CYR61,DCN,DDX58,DOCK5,DUSP1,EDN1,EDNRB,EGLN3,EGR2,EPS8,ETV6,F11R,F3,FCGR2B,FGR,FHL2,FLOT1,FOS,FOXA2,FOXO1,FYB,GCNT1,GDF15,GREM1,HDC,HLA-A,HPSE,ICAM1,IL17RB,IL1B,IL6,IL6ST,ITGA6,ITGA9,ITGB1,JAK3,KCNE3,KIT,KNG1,LBP,LCN2,Ly6a…	135
Digestive System Development and Function	morphology of digestive system	2.2e-18			A2M,Acp5,ADIPOR2,AHR,AREG,ATF3,BCAM,BCL3,BCR,BID,BPNT1,C4A/C4B,CA9,CBS/CBSL,CCR5,CD14,CEL,CES1,CLCA1,CLEC7A,CP,CTSD,CXCL14,DCN,DDX58,DIO3,DUSP1,E2F2,ECE1,EDN1,EDNRB,EGLN3,EGR1,FAM20A,FAM20C,FGF10,FGF7,FGL1,FOLR1,FOS,FOXA2,FOXJ1,FST,GCGR,GCNT1,GDNF,GJA1,GJB1,GPBAR1,GPC3,GPR12,GRHL3,HNF1A,HNF1B,IGFBP5,IHH,IL13RA2,IL6,IL6ST,IRAK3,ITGA11,ITGA6,JAK3,KCNE3,KCNQ1,KIT,KRT8,LGMN,LIF,LIG1,LMNA,MAP3K14,MGLL…	134
Cancer, Organismal Injury and Abnormalities	abdominal neoplasm	2.42e-18		1	A2M,ABCB5,ABCC3,ACBD7,ACE,ACOT7,ACSM3,ACTG2,ACTN1,ACTN2,ADAM8,ADAMTS13,ADAMTS15,ADAMTS16,ADAMTS4,ADAMTS9,ADAMTSL5,ADAP1,ADAT3,ADCY4,ADCY6,ADH1C,ADIPOR2,ADORA1,ADORA2B,ADRA2C,ADRM1,AGPAT4,AGRN,AHR,AIFM3,AIM1,AKAP13,AKAP2,AKAP7,AKR1B1,AKR1C3,ALAD,ALDH1A1,ALDH1A3,ALDH2,ALKBH8,AMMECR1,AMOT,ANGEL1,ANGPTL7,ANKLE1,ANKRD28,ANKRD29,ANO4,ANO9,ANXA9,AP3B2,APBB2,APCDD1,APCS,APLP2,APOLD1,AQP8,ARAP1,AREG,ARG2,…	1105
Cancer, Organismal Injury and Abnormalities, Reproductive System Disease	breast or ovarian cancer	2.46e-18		0.921	ABCC3,ACTN2,ADAMTS4,ADAMTS9,ADORA1,ADRA2C,ADRM1,AKAP13,AKAP2,AKR1B1,AKR1C3,ALDH1A1,ALDH1A3,ALDOC,AMOT,ANXA9,APCDD1,AREG,ARG2,ARHGAP44,ARHGAP8/PRR5-ARHGAP8,ARID3B,ARL4C,ASF1B,ATF3,ATP2C2,B4GALNT1,BARD1,BCAM,BCR,BEND5,BMX,BNIPL,BTG2,C2,C4A/C4B,C9orf3,CA9,CALB2,CASZ1,Cbr2,CCL17,Ccl2,CCL2,CCR5,CDH1,CDH2,CDO1,CEBPB,CEBPD,CEL,CES1,CFB,CLCA1,CLDN3,CLDN7,CLSTN2,CLU,CMPK2,CMTM8,CNN2,COL4A1,COL4A6,COL6A6,C…	376
Hematological System Development and Function, Tissue Morphology	quantity of leukocytes	3.73e-18		0.3	ADAM8,AHR,AKAP13,ALDH2,ARID5A,ATF3,B4GALNT1,BCL3,BCR,BID,BLNK,C4A/C4B,C8orf4,CAMK4,CBS/CBSL,Ccl2,CCL2,CCL28,Ccl7,CCR5,CD200,Cd24a,CD5L,CD72,CD79B,CEBPB,CLCA1,CLEC7A,Cmah,CNN2,CSF2RB,CSF3,CTSB,CTSD,CXCL14,Cxcl15,CXCL6,DAPP1,DCLRE1C,DCN,DDX58,DHH,DUSP1,E2F2,EBI3,EFNB2,EGR1,EGR2,ENPP3,ETV6,F13A1,F3,FCGR1A,FCGR2B,FGF7,FOS,FOSB,FOXO1,FYB,GADD45A,GADD45G,GCNT1,GCNT2,GDF15,GJA1,GREM1,HDC,HIVEP2,HLA-A,HP…	162
Cardiovascular Disease, Organismal Injury and Abnormalities	arteriosclerosis	3.81e-18	Decreased	-2.27	ACAT2,ACE,ADAMTS13,ADORA1,ADORA2B,ADRA2C,AHR,AKAP13,ALOX5AP,ANKRD29,APCS,ARG2,BMPR1B,CA12,CA4,CA9,CACNA1S,CACNB2,CBS/CBSL,Ccl2,CCL2,CCR5,CD14,CDCP1,CDR2L,CEL,CES1,CLU,CYP26B1,ECSCR,EDN1,EGR1,ETNK1,F13A1,FOLR1,FOS,FOSB,FOXO1,FUT9,GABRB2,GABRP,GCLC,GDF15,GJA1,GREM1,GRIA4,GSTO1,ICAM1,IL1B,IL6,LCN2,LRP11,LRPAP1,MMP11,MMP9,MSR1,MTR,MYD88,NFKBIA,NNMT,NOS3,NPC1,NR4A1,P2RY1,PDE10A,PDE7A,PDPN,PGF,PLA2G10,…	103
Cardiovascular Disease, Organismal Injury and Abnormalities	atherosclerosis	4.61e-18	Decreased	-2.159	ACAT2,ACE,ADAMTS13,ADORA1,ADORA2B,ADRA2C,AHR,AKAP13,ALOX5AP,ANKRD29,APCS,ARG2,BMPR1B,CA12,CA4,CA9,CACNA1S,CACNB2,CBS/CBSL,Ccl2,CCL2,CCR5,CD14,CDCP1,CDR2L,CEL,CES1,CLU,CYP26B1,ECSCR,EDN1,EGR1,ETNK1,F13A1,FOLR1,FOS,FOSB,FOXO1,FUT9,GABRB2,GABRP,GCLC,GDF15,GJA1,GREM1,GRIA4,GSTO1,ICAM1,IL1B,IL6,LCN2,LRP11,LRPAP1,MMP11,MMP9,MSR1,MTR,MYD88,NFKBIA,NNMT,NOS3,NPC1,NR4A1,P2RY1,PDE10A,PDE7A,PDPN,PGF,PLA2G10,…	102
Cancer, Gastrointestinal Disease, Organismal Injury and Abnormalities	digestive organ tumor	5.77e-18		1.649	A2M,ABCB5,ABCC3,ACE,ACOT7,ACSM3,ACTG2,ACTN1,ACTN2,ADAMTS13,ADAMTS15,ADAMTS16,ADAMTS4,ADAMTS9,ADAMTSL5,ADAP1,ADAT3,ADCY4,ADCY6,ADH1C,ADIPOR2,ADORA1,ADORA2B,ADRA2C,ADRM1,AGPAT4,AGRN,AHR,AIFM3,AIM1,AKAP13,AKAP2,AKAP7,AKR1B1,AKR1C3,ALAD,ALDH1A1,ALDH1A3,ALDH2,ALKBH8,AMMECR1,AMOT,ANGEL1,ANGPTL7,ANKLE1,ANKRD28,ANKRD29,ANO4,ANO9,ANXA9,AP3B2,APBB2,APCS,APLP2,APOLD1,AQP8,ARAP1,AREG,ARHGAP27,ARHGAP40,ARHGAP…	1044
Cancer, Gastrointestinal Disease, Organismal Injury and Abnormalities	intestinal tumor	7.37e-18		0.583	A2M,ABCC3,ACE,ACOT7,ACTG2,ACTN2,ADAMTS13,ADAMTS15,ADAMTS16,ADAMTS4,ADAMTS9,ADAMTSL5,ADCY4,ADCY6,ADIPOR2,ADORA1,ADORA2B,ADRA2C,ADRM1,AGRN,AHR,AIM1,AKAP13,AKAP2,AKAP7,AKR1B1,AKR1C3,ALDH1A1,ALDH1A3,ALDH2,ALKBH8,AMMECR1,AMOT,ANGEL1,ANGPTL7,ANKLE1,ANKRD28,ANKRD29,ANO4,ANO9,AP3B2,APBB2,APLP2,APOLD1,AQP8,ARAP1,AREG,ARHGAP27,ARHGAP44,ARHGEF10L,ARHGEF16,ARHGEF4,ARID3B,ARRDC1,ARSJ,ASCL4,ASPG,ASS1,ATF3,ATP1…	876
Cancer, Gastrointestinal Disease, Organismal Injury and Abnormalities	large intestine neoplasm	1.09e-17		0.92	A2M,ABCC3,ACE,ACOT7,ACTG2,ACTN2,ADAMTS13,ADAMTS15,ADAMTS16,ADAMTS4,ADAMTS9,ADAMTSL5,ADCY4,ADCY6,ADIPOR2,ADORA1,ADORA2B,ADRA2C,ADRM1,AGRN,AHR,AIM1,AKAP13,AKAP2,AKAP7,AKR1B1,AKR1C3,ALDH1A1,ALDH1A3,ALDH2,ALKBH8,AMMECR1,AMOT,ANGEL1,ANGPTL7,ANKLE1,ANKRD28,ANKRD29,ANO4,ANO9,AP3B2,APBB2,APLP2,APOLD1,AQP8,ARAP1,AREG,ARHGAP27,ARHGAP44,ARHGEF10L,ARHGEF16,ARHGEF4,ARID3B,ARRDC1,ARSJ,ASCL4,ASPG,ASS1,ATF3,ATP1…	872
Cardiovascular Disease, Organismal Injury and Abnormalities	occlusion of artery	2.49e-17		-1.98	ACAT2,ACE,ADAMTS13,ADORA1,ADORA2B,ADRA2C,AHR,AKAP13,ALOX5AP,ANKRD29,APCS,ARG2,BMPR1B,CA12,CA4,CA9,CACNA1S,CACNB2,CBS/CBSL,Ccl2,CCL2,CCR5,CD14,CDCP1,CDR2L,CEL,CES1,CLU,CYP26B1,ECSCR,EDN1,EGR1,ETNK1,F13A1,FOLR1,FOS,FOSB,FOXO1,FUT9,GABRB2,GABRP,GCLC,GDF15,GJA1,GREM1,GRIA4,GSTO1,ICAM1,IL1B,IL6,LCN2,LRP11,LRPAP1,MMP11,MMP9,MSR1,MTR,MYD88,NFKBIA,NNMT,NOS3,NPC1,NR4A1,P2RY1,PDE10A,PDE7A,PDPN,PGF,PLA2G10,…	104
Embryonic Development, Organismal Development	development of body trunk	2.62e-17		0.23	ACE,ACTN2,ADAMTS16,ADRM1,AHR,AKAP13,AKR1B1,ALDH1A1,ALDH1A3,Aldh1a7,AQP11,AREG,ARID3B,ATF3,ATP12A,BCL3,BDKRB2,BID,C1GALT1,CAMK4,CASZ1,CBS/CBSL,CD14,CDH1,CDH16,CDO1,CEBPB,CEBPD,CHD7,CLEC1B,CLU,COL4A3,CSF2RB,CSF3,CTGF,CTSH,CXADR,CXCL14,CYR61,DHRS3,DMRTA1,DSP,DUSP1,EAF2,ECE1,EDN1,EDNRB,EFNB3,EGR1,EGR2,EIF4E,Elf5,EMX2,ERMP1,FAM20A,FANCA,FCGR2B,FGF10,FGF12,FGF7,FOLR1,FOSB,FOSL2,FOXA2,FOXJ1,FOXO1,FST,GA…	196
Embryonic Development, Organismal Development	development of abdomen	3.72e-17		0.695	ACE,ADAMTS16,ADRM1,AHR,AKR1B1,ALDH1A1,ALDH1A3,AQP11,AREG,ATF3,ATP12A,BCL3,BDKRB2,C1GALT1,CAMK4,CD14,CDH16,CEBPB,CLEC1B,CLU,COL4A3,CSF3,CTGF,CXCL14,DMRTA1,EAF2,EDNRB,EGR1,EMX2,ERMP1,FANCA,FCGR2B,FGF10,FGF7,FOXA2,FST,GADD45G,GCNT1,GDF15,GDNF,GGT1,GJA1,GJA4,GPBAR1,GPC3,GREM1,GRIP1,Hmga2,HNF1A,HNF1B,ICAM1,IHH,IL6,ITGA11,ITGB1,KIT,KRT8,LBP,LCN2,LIF,LIG1,LRP2,LY6E,MAP3K14,Meg3,MLH1,MMP9,MYD88,NFIL3,NOS…	112
Cancer, Organismal Injury and Abnormalities	abdominal cancer	4.7e-17		1.661	A2M,ABCB5,ABCC3,ACBD7,ACE,ACOT7,ACSM3,ACTG2,ACTN1,ACTN2,ADAM8,ADAMTS13,ADAMTS15,ADAMTS16,ADAMTS4,ADAMTS9,ADAMTSL5,ADAP1,ADAT3,ADCY4,ADCY6,ADH1C,ADIPOR2,ADORA1,ADORA2B,ADRA2C,ADRM1,AGPAT4,AGRN,AHR,AIFM3,AIM1,AKAP13,AKAP2,AKAP7,AKR1B1,AKR1C3,ALAD,ALDH1A1,ALDH1A3,ALDH2,ALKBH8,AMMECR1,AMOT,ANGEL1,ANGPTL7,ANKLE1,ANKRD28,ANKRD29,ANO4,ANO9,ANXA9,AP3B2,APBB2,APCDD1,APCS,APLP2,APOLD1,AQP8,ARAP1,AREG,ARG2,…	1090
Hematological System Development and Function, Tissue Morphology	quantity of blood cells	4.89e-17		0.533	ADAM8,AHR,AKAP13,ALDH2,ARID5A,ATF3,B4GALNT1,BCL3,BCR,BID,BLNK,C4A/C4B,C8orf4,CAMK4,CBS/CBSL,Ccl2,CCL2,CCL28,Ccl7,CCR5,CD200,Cd24a,CD5L,CD72,CD79B,CEBPB,CLCA1,CLEC7A,Cmah,CNN2,CSF2RB,CSF3,CTSB,CTSD,CXCL14,Cxcl15,CXCL6,DAPP1,DCLRE1C,DCN,DDX58,DHH,DUSP1,E2F2,EBI3,EFNB2,EGR1,EGR2,ENPP3,ETV6,F13A1,F3,FANCA,FCGR1A,FCGR2B,FGF7,FOS,FOSB,FOXO1,FYB,GADD45A,GADD45G,GCNT1,GCNT2,GDF15,GJA1,GPC3,GREM1,Gulo,HDC…	174
Cancer, Gastrointestinal Disease, Organismal Injury and Abnormalities	malignant neoplasm of large intestine	6.49e-17		1.941	A2M,ABCC3,ACE,ACOT7,ACTG2,ACTN2,ADAMTS13,ADAMTS15,ADAMTS16,ADAMTS4,ADAMTS9,ADAMTSL5,ADCY4,ADCY6,ADIPOR2,ADORA1,ADORA2B,ADRA2C,ADRM1,AGRN,AHR,AIM1,AKAP13,AKAP2,AKAP7,AKR1B1,AKR1C3,ALDH1A1,ALDH1A3,ALDH2,ALKBH8,AMMECR1,AMOT,ANGEL1,ANGPTL7,ANKLE1,ANKRD28,ANKRD29,ANO4,ANO9,AP3B2,APBB2,APLP2,APOLD1,AQP8,ARAP1,AREG,ARHGAP27,ARHGAP44,ARHGEF10L,ARHGEF16,ARHGEF4,ARID3B,ARRDC1,ARSJ,ASCL4,ASPG,ASS1,ATF3,ATP1…	865
Cancer, Organismal Injury and Abnormalities	adenocarcinoma	6.62e-17		0.652	A2M,ABCB5,ABCC3,ACBD7,ACE,ACOT7,ACSM3,ACTG2,ACTN1,ACTN2,ADAM8,ADAMTS13,ADAMTS15,ADAMTS16,ADAMTS4,ADAMTS9,ADAMTSL5,ADAP1,ADAT3,ADCY4,ADCY6,ADH1C,ADIPOR2,ADORA1,ADORA2B,ADRA2C,ADRM1,AGPAT4,AGRN,AHR,AIM1,AKAP13,AKAP2,AKAP7,AKR1B1,ALDH1A1,ALDH1A3,ALDH2,ALDOC,ALKBH8,AMMECR1,AMOT,ANGEL1,ANGPTL7,ANKLE1,ANKRD28,ANKRD29,ANO4,ANO9,ANXA9,AP3B2,APBB2,APCDD1,APLP2,APOLD1,AQP8,ARAP1,AREG,ARG2,ARHGAP27,ARHGAP40…	995
Hematological System Development and Function, Tissue Morphology	quantity of myeloid cells	7.24e-17	Increased	2.069	ADAM8,AHR,ATF3,B4GALNT1,BCL3,BCR,BID,C4A/C4B,C8orf4,CBS/CBSL,Ccl2,CCL2,CCL28,Ccl7,CCR5,CD200,Cd24a,CLCA1,CLEC7A,CNN2,CSF2RB,CSF3,CTSB,CXCL14,Cxcl15,CXCL6,DCN,DDX58,DHH,DUSP1,ENPP3,ETV6,F3,FANCA,FCGR1A,FCGR2B,FGF7,GADD45A,GCNT1,GDF15,GJA1,GREM1,HDC,HPSE,ICAM1,IL17RB,IL1B,IL36A,IL6,IL6ST,IRAK3,ITGB6,JAK3,KIT,LCN2,LIF,Ly6a (includes others),MMP9,Mt1,Mt2,MYBL2,MYD88,NFKBIA,NGFR,NOD2,NPC1,NTF3,PGLYRP1…	98
Cancer, Gastrointestinal Disease, Organismal Injury and Abnormalities	digestive system cancer	9.65e-17	Increased	2.198	A2M,ABCB5,ABCC3,ACE,ACOT7,ACSM3,ACTG2,ACTN1,ACTN2,ADAMTS13,ADAMTS15,ADAMTS16,ADAMTS4,ADAMTS9,ADAMTSL5,ADAP1,ADAT3,ADCY4,ADCY6,ADH1C,ADIPOR2,ADORA1,ADORA2B,ADRA2C,ADRM1,AGPAT4,AGRN,AHR,AIFM3,AIM1,AKAP13,AKAP2,AKAP7,AKR1B1,AKR1C3,ALAD,ALDH1A1,ALDH1A3,ALDH2,ALKBH8,AMMECR1,AMOT,ANGEL1,ANGPTL7,ANKLE1,ANKRD28,ANKRD29,ANO4,ANO9,ANXA9,AP3B2,APBB2,APCS,APLP2,APOLD1,AQP8,ARAP1,AREG,ARHGAP27,ARHGAP40,ARHGAP…	1029
Cancer, Gastrointestinal Disease, Organismal Injury and Abnormalities	intestinal cancer	1.01e-16	Increased	2.019	A2M,ABCC3,ACE,ACOT7,ACTG2,ACTN2,ADAMTS13,ADAMTS15,ADAMTS16,ADAMTS4,ADAMTS9,ADAMTSL5,ADCY4,ADCY6,ADIPOR2,ADORA1,ADORA2B,ADRA2C,ADRM1,AGRN,AHR,AIM1,AKAP13,AKAP2,AKAP7,AKR1B1,AKR1C3,ALDH1A1,ALDH1A3,ALDH2,ALKBH8,AMMECR1,AMOT,ANGEL1,ANGPTL7,ANKLE1,ANKRD28,ANKRD29,ANO4,ANO9,AP3B2,APBB2,APLP2,APOLD1,AQP8,ARAP1,AREG,ARHGAP27,ARHGAP44,ARHGEF10L,ARHGEF16,ARHGEF4,ARID3B,ARRDC1,ARSJ,ASCL4,ASPG,ASS1,ATF3,ATP1…	867
Cancer, Gastrointestinal Disease, Organismal Injury and Abnormalities	Gastrointestinal Tract Cancer and Tumors	1.74e-16		0.331	A2M,ABCB5,ABCC3,ACE,ACOT7,ACTG2,ACTN2,ADAMTS13,ADAMTS15,ADAMTS16,ADAMTS4,ADAMTS9,ADAMTSL5,ADAT3,ADCY4,ADCY6,ADIPOR2,ADORA1,ADORA2B,ADRA2C,ADRM1,AGRN,AHR,AIM1,AKAP13,AKAP2,AKAP7,AKR1B1,AKR1C3,ALDH1A1,ALDH1A3,ALDH2,ALKBH8,AMMECR1,AMOT,ANGEL1,ANGPTL7,ANKLE1,ANKRD28,ANKRD29,ANO4,ANO9,AP3B2,APBB2,APLP2,APOLD1,AQP8,ARAP1,AREG,ARHGAP27,ARHGAP44,ARHGEF10L,ARHGEF16,ARHGEF4,ARID3B,ARRDC1,ARSJ,ASCL4,ASPG,AS…	910
Cellular Movement	cellular infiltration	2.35e-16		-0.155	ADAMTS13,ALDH2,ALOX5AP,APCS,C2,C4A/C4B,Ccl2,CCL2,CCR5,CFB,COL4A3,CRYAB,CSF2RB,CSF3,CTSB,CYR61,DCN,DUSP1,E2F2,EGLN3,ENO1,F3,FCGR2B,FOXA2,FST,HLA-A,ICAM1,IL13RA2,IL17RB,IL1B,IL6,IL6ST,ITGB1,JAK3,KCNE3,KNG1,LBP,LIF,Ly6a (includes others),MAP3K14,MBP,MCAM,MMP9,MSR1,MYD88,NDRG1,NFKBIA,NOS3,NPC1,NR4A1,PDGFA,PGF,PGLYRP1,PLA2G10,PLA2G5,PLAU,PPARG,PRDX6,PRKCQ,PTGS2,RAG1,RBP1,RORC,SAA1,SELP,SERPINA1,SERPIN…	88
Endocrine System Disorders, Gastrointestinal Disease, Metabolic Disease, Organismal Injury and Abnormalities	diabetes mellitus	3.03e-16		0.909	A2M,ACE,Acp5,ADAMTS9,ADIPOR2,ADORA2B,ADRA2C,AKR1B1,AKR1C3,ALDH1A1,ALDH2,ALOX5AP,Apoc3,Apol7e (includes others),AQP5,ASIP,ATP10B,BPI,BTG2,C2,C4A/C4B,CA12,CA4,CA9,CACNA1S,CACNB2,CAPSL,CBS/CBSL,CCDC68,Ccl2,CCL2,Ccl8,CCR5,CD200,CD79B,CEBPD,CEL,CFB,CLEC6A,CLU,COL4A1,COL4A3,COL4A6,COL7A1,COL8A2,COL9A2,CP,CPLX2,CPNE4,CREM,CTSB,CTSH,CUX2,CXADR,CYTL1,DAB1,DPYSL3,DRD4,DUSP1,E2F2,EDN1,EDNRB,EGR1,ETFDH,F3,FC…	183
Cancer, Organismal Injury and Abnormalities, Reproductive System Disease	breast cancer	4.03e-16		0.921	ACTN2,ADAMTS4,ADAMTS9,ADRA2C,ADRM1,AKAP13,AKR1B1,AKR1C3,ALDH1A1,ALDH1A3,ALDOC,AMOT,ANXA9,AREG,ARHGAP8/PRR5-ARHGAP8,ASF1B,ATF3,ATP2C2,B4GALNT1,BARD1,BCAM,BCR,BMX,BNIPL,BTG2,C2,C9orf3,CA9,Cbr2,CCL17,Ccl2,CCL2,CCR5,CDH1,CDH2,CEBPB,CEBPD,CEL,CES1,CLDN3,CLSTN2,CLU,CMPK2,CNN2,CP,CPXM2,CRABP2,CRYAB,CSF2RB,CSF3,CTGF,CTNND2,CTSB,CTSC,CTSD,CXCL14,Cyb5r3,CYP3A5,CYR61,CYTH4,DCN,DENND2D,DOCK3,DSP,DUSP1,DUSP2,…	245
Cancer, Organismal Injury and Abnormalities	adenoma	4.06e-16		1.098	AHR,ALDH2,ALDOC,APCS,AQP8,ARL4C,ASS1,BCL3,BCR,BID,C2CD4A,C4A/C4B,CA12,CALB2,CCDC68,CDH1,CDH2,CEBPD,CHKA,CLDN2,CLDN23,CLDN3,CLDN7,CLU,CMTM8,CNNM4,CP,CRYAB,CTSB,CYP2F1,DCN,DGAT2,EGR1,ENC1,EXO1,FGF7,FOLR1,FOS,FOXA2,FOXO1,GADD45A,GLUL,GPX3,GUCA2B,HMGB2,HNF1A,HPSE,IFITM3,IL6ST,ITGA6,ITGB1,KCND3,KIT,KRT15,KRT19,KRT7,LAMB3,LCN2,LIG1,LOX,LRP2,LRRN4,LY6E,MAP3K1,MAP3K21,MCAM,MLH1,MMP9,MUTYH,MYBL2,MYD88,NFE…	112
Cancer, Organismal Injury and Abnormalities, Reproductive System Disease	mammary tumor	4.24e-16		1.108	ACTN2,ADAMTS4,ADAMTS9,ADRA2C,ADRM1,AKAP13,AKR1B1,AKR1C3,ALDH1A1,ALDH1A3,ALDOC,AMOT,ANXA9,AREG,ARHGAP8/PRR5-ARHGAP8,ASF1B,ATF3,ATP2C2,B4GALNT1,BARD1,BCAM,BCR,BMX,BNIPL,BTG2,C2,C9orf3,CA9,Cbr2,CCL17,Ccl2,CCL2,CCR5,CDCP1,CDH1,CDH2,CEBPB,CEBPD,CEL,CES1,CLDN3,CLSTN2,CLU,CMPK2,CNN2,CP,CPXM2,CRABP2,CRYAB,CSF2RB,CSF3,CTGF,CTNND2,CTSB,CTSC,CTSD,CXCL14,Cyb5r3,CYP3A5,CYR61,CYTH4,DCN,DENND2D,DOCK3,DSP,DUSP1,…	259
Cellular Movement, Hematological System Development and Function, Immune Cell Trafficking	cell movement of granulocytes	6.09e-16		-1.192	ADAMTS13,ADORA1,ALOX5AP,C1GALT1,C2,C4A/C4B,CCL17,Ccl2,CCL2,CCL28,CCR5,CFB,CNN2,CRYAB,CSF3,CTSB,CXADR,CXCL14,Cxcl15,CXCL6,DOCK5,DUSP1,EDN1,FGR,FLOT1,FOXA2,GCNT1,GDF15,ICAM1,IL17RB,IL1B,IL6,IL6ST,ITGA9,ITGB1,JAK3,KNG1,LBP,LCN2,MMP9,MSR1,MYD88,NEO1,NFKBIA,NOD2,NR4A1,PGF,PIGR,PLA2G10,PLA2G5,PLAU,PPARG,PRAP1,PRKCQ,PTGS2,S100A14,SAA1,SELP,SERPINA1,SGK1,SOCS3,SPDEF,SRCIN1,SRF,STAT3,TACR1,TGFBR2,THBD,THB…	77
Cancer, Gastrointestinal Disease, Organismal Injury and Abnormalities	gastrointestinal tract cancer	1.08e-15		1.416	A2M,ABCB5,ABCC3,ACE,ACOT7,ACTG2,ACTN2,ADAMTS13,ADAMTS15,ADAMTS16,ADAMTS4,ADAMTS9,ADAMTSL5,ADAT3,ADCY4,ADCY6,ADIPOR2,ADORA1,ADORA2B,ADRA2C,ADRM1,AGRN,AHR,AIM1,AKAP13,AKAP2,AKAP7,AKR1B1,AKR1C3,ALDH1A1,ALDH1A3,ALDH2,ALKBH8,AMMECR1,AMOT,ANGEL1,ANGPTL7,ANKLE1,ANKRD28,ANKRD29,ANO4,ANO9,AP3B2,APBB2,APLP2,APOLD1,AQP8,ARAP1,AREG,ARHGAP27,ARHGAP44,ARHGEF10L,ARHGEF16,ARHGEF4,ARID3B,ARRDC1,ARSJ,ASCL4,ASPG,AS…	896
Cellular Development, Connective Tissue Development and Function, Tissue Development	differentiation of connective tissue cells	2.49e-15		-0.003	ADAM8,Adig,ADORA2B,APCS,AREG,ARID5A,ATP6V0D2,BMPR1B,CAMK4,CCL2,CD200,CEBPB,CEBPD,CTGF,CYR61,CYTL1,DHH,DKK2,EDN1,EFNB2,EGLN3,EGR2,FAM20C,FBLIM1,FCGR2B,FGF10,FHL2,FOS,FOSL2,FOXA2,FOXO1,GDF10,GDNF,GJA1,GPC3,GREM1,GTPBP4,HAS2,HIVEP2,ID3,IFI16,IGFBP5,IHH,IKZF4,IL1B,IL6,IL6ST,IRAK3,ITGA11,ITGA6,ITGB1,LAMB3,LIF,LMNA,LRG1,LRRC8C,LTF,Ly6a (includes others),LY6E,MAP3K14,MB,MMP11,MMP9,MSX2,MUSTN1,MYD88,NGFR…	112
Cardiovascular System Development and Function, Tissue Morphology	permeability of vascular system	3.87e-15		1.258	ADORA1,BCR,BDKRB2,C4A/C4B,CBS/CBSL,F11R,GADD45A,Gulo,ICAM1,IL1B,KNG1,MCAM,MMP9,MYD88,NGFR,NOS3,NR4A1,NTRK2,P2RY1,PGF,PLAC8,PLAU,PLVAP,PROK1,PROS1,PTGS2,PTPRJ,RAG1,S1PR1,SELP,SERPINE1,SERPING1,SRF,STAT3,TACR1,THBS1,TIMP1,TNF,TNFRSF12A,TNFRSF1A,TRPV4,UCN,VWF,XDH	44
Embryonic Development, Organismal Development	development of head	4.08e-15		-0.952	ADAMTS9,ALDH1A1,ALDH1A3,APBB2,APLP2,AQP5,AREG,ASPH,BCR,BID,BMPR1B,BTG2,CBS/CBSL,Ccl2,CCL2,CDH2,CEBPD,CHD7,CHRDL1,CLCN5,CNNM4,COL4A1,COL4A3,COL8A2,CP,CREM,CRISPLD1,CRYAB,CRYBA4,CSRNP1,CTSD,CXCL14,CYP26B1,CYTL1,DAB1,DHRS3,DIO2,DIO3,DKK2,DSP,EBF3,ECE1,EDN1,EGLN3,EGR1,EGR2,EMX2,F3,FAIM2,FAM20A,FAM20C,FGF10,FGF7,FMOD,FOS,FOSL2,FOXA2,FOXJ1,FOXO1,FST,GAP43,GCGR,GDF7,GGT1,GJA1,GPC3,GRHL3,HES5,HIP1,HLA-A,…	164
Organismal Development	morphology of head	4.87e-15			ADAMTS4,ADAMTS9,ADRA2C,AHR,AKAP13,ALDH1A1,ALDH1A3,ALOX5AP,APBB2,AQP5,AREG,ARID3B,ASPH,B4GALNT1,BCR,BID,BMPR1B,BTG2,CALB1,CAMK4,CBLN1,CBS/CBSL,Ccl2,CDO1,CHD7,CHSY1,CLN5,Cmah,COL4A3,COL8A2,CP,CPLX2,CTGF,CTSB,CTSD,CUX2,CYP26B1,DAB1,DCN,DHRS3,DKK2,DPYSL3,ECE1,EDN1,EDNRB,EFNB2,EGLN3,EGR1,EGR2,EMX2,EPS8,EPS8L2,FAIM2,FAM20A,FAM20C,FBXO2,FGF10,FLNB,FMOD,FOLR1,FOS,FOXA2,FOXJ1,FOXO1,FST,GABRB2,GAP43,GCGR,G…	166
Cellular Movement	migration of tumor cell lines	5.11e-15		-1.518	A2M,AHR,ANKRD28,AQP5,AQP8,AREG,ARHGAP8/PRR5-ARHGAP8,ARHGEF4,ASNS,ASPH,ATF3,BCAM,CA9,CALML3,CCL17,CCL2,CCR5,CD82,CDCP1,CDH1,CDH2,CEBPB,CLDN7,CLU,CMTM8,COL4A3,CSF3,CTGF,CTSB,CTSH,CYR61,DAB1,DCN,DDX58,DSP,EBI3,EDN1,EFNB3,EGLN3,EGR1,EHF,EIF4E,ERC1,ETV5,F3,FBLIM1,FGF10,FGF7,FHL2,FLNB,FOXO1,GDF15,GDNF,GJA1,GOLPH3,HAS1,HAS2,IFITM3,IL1B,IL6,ITGA6,ITGB1,ITGB6,ITGBL1,KIT,KNG1,KRT19,KRT8,LAMB3,LCN2,LMNA,LMO…	133
Cancer, Gastrointestinal Disease, Organismal Injury and Abnormalities	large intestine carcinoma	6.32e-15			A2M,ABCC3,ACE,ACOT7,ACTG2,ACTN2,ADAMTS13,ADAMTS15,ADAMTS16,ADAMTS4,ADAMTS9,ADAMTSL5,ADCY4,ADCY6,ADIPOR2,ADORA1,ADORA2B,ADRA2C,ADRM1,AGRN,AHR,AIM1,AKAP13,AKAP2,AKAP7,AKR1B1,ALDH1A1,ALDH1A3,ALDH2,ALKBH8,AMMECR1,AMOT,ANGEL1,ANGPTL7,ANKLE1,ANKRD28,ANKRD29,ANO4,ANO9,AP3B2,APBB2,APLP2,APOLD1,AQP8,ARAP1,ARHGAP27,ARHGAP44,ARHGEF10L,ARHGEF16,ARHGEF4,ARID3B,ARRDC1,ARSJ,ASCL4,ASPG,ASS1,ATP10B,ATP12A,ATP2C2,…	812
Molecular Transport	transport of molecule	7.67e-15		-1.866	A2M,ABCC3,ACAT2,ACE,ACTN2,ADIPOR2,ADORA1,ADORA2B,ADRA2C,AKR1C3,ANKLE1,ANO4,ANO9,AP3B2,APLP2,Apoc3,AQP11,AQP5,AQP8,ATP12A,ATP2C2,BCL3,BDKRB2,C1QTNF2,CA4,CA9,CACNA1S,CACNB2,CAMK4,CBLN1,CCL2,CCR5,CD14,CES1,CHKA,CIDEB,CLCA1,CLCA2,CLCN1,CLCN5,CLEC6A,CLU,CNNM4,CP,CPLX2,CSF2RB,CUBN,CYTH1,DBH,DENND3,DNAJA1,DRD4,DUSP16,EDN1,EGR2,EIF4E,FCGR2B,FGF12,FGF7,FGR,Fndc1,FOLR1,FOXA2,FOXO1,FST,Fxyd2,GABRB2,GCGR,GDN…	225
Cancer, Gastrointestinal Disease, Organismal Injury and Abnormalities	intestinal carcinoma	9.13e-15		1.4	A2M,ABCC3,ACE,ACOT7,ACTG2,ACTN2,ADAMTS13,ADAMTS15,ADAMTS16,ADAMTS4,ADAMTS9,ADAMTSL5,ADCY4,ADCY6,ADIPOR2,ADORA1,ADORA2B,ADRA2C,ADRM1,AGRN,AHR,AIM1,AKAP13,AKAP2,AKAP7,AKR1B1,ALDH1A1,ALDH1A3,ALDH2,ALKBH8,AMMECR1,AMOT,ANGEL1,ANGPTL7,ANKLE1,ANKRD28,ANKRD29,ANO4,ANO9,AP3B2,APBB2,APLP2,APOLD1,AQP8,ARAP1,ARHGAP27,ARHGAP44,ARHGEF10L,ARHGEF16,ARHGEF4,ARID3B,ARRDC1,ARSJ,ASCL4,ASPG,ASS1,ATP10B,ATP12A,ATP2C2,…	813
Cell-To-Cell Signaling and Interaction	activation of cells	1.03e-14	Decreased	-2.289	ACE,ADAMTS13,AGRN,AHR,AREG,ATF3,BCL3,BLNK,BPI,C1QTNF1,C4A/C4B,CAMK4,Ccl2,CCL2,CD14,CD200,Cd24a,CD72,CD79B,CDH1,CEBPB,CLEC1B,CLEC7A,Cmah,COL4A3,CRYAB,CSF2RB,CSF3,CTGF,CTSH,CXCL6,CYR61,DAPP1,DCT,DDX58,DRD4,DUSP1,EDN1,EFNB2,EGR2,F13A1,F3,FCGR1A,FCGR2B,FOXA2,FOXJ1,FOXO1,GADD45A,GDNF,GGT1,GJA1,GJA4,GJA5,GJB1,GREM1,H60b/H60c,HLA-A,ICAM1,ID3,IFI16,IL1B,IL20RB,IL6,IRAK3,IRF6,ITGB1,ITGB6,JAK3,KIT,KNG1,KRT…	138
Cancer, Gastrointestinal Disease, Organismal Injury and Abnormalities	gastrointestinal carcinoma	1.2e-14		0.928	A2M,ABCB5,ABCC3,ACE,ACOT7,ACTG2,ACTN2,ADAMTS13,ADAMTS15,ADAMTS16,ADAMTS4,ADAMTS9,ADAMTSL5,ADAT3,ADCY4,ADCY6,ADIPOR2,ADORA1,ADORA2B,ADRA2C,ADRM1,AGRN,AHR,AIM1,AKAP13,AKAP2,AKAP7,AKR1B1,ALDH1A1,ALDH1A3,ALDH2,ALKBH8,AMMECR1,AMOT,ANGEL1,ANGPTL7,ANKLE1,ANKRD28,ANKRD29,ANO4,ANO9,AP3B2,APBB2,APLP2,APOLD1,AQP8,ARAP1,ARHGAP27,ARHGAP44,ARHGEF10L,ARHGEF16,ARHGEF4,ARID3B,ARRDC1,ARSJ,ASCL4,ASPG,ASS1,ATP10B,AT…	851
Cancer, Organismal Injury and Abnormalities	breast or colorectal cancer	1.29e-14	Increased	2.256	ABCC3,ACE,ACOT7,ACTN2,ADAMTS13,ADAMTS15,ADAMTS16,ADAMTS4,ADAMTS9,ADAMTSL5,ADCY4,ADIPOR2,ADORA1,ADRA2C,ADRM1,AGRN,AIM1,AKAP13,AKAP2,AKAP7,AKR1B1,AKR1C3,ALDH1A1,ALDH1A3,ALDH2,ALDOC,AMMECR1,AMOT,ANKRD28,ANO9,ANXA9,APLP2,AQP8,ARAP1,AREG,ARHGAP44,ARHGAP8/PRR5-ARHGAP8,ARHGEF10L,ARHGEF16,ARHGEF4,ARID3B,ARSJ,ASCL4,ASF1B,ASPG,ASS1,ATF3,ATP10B,ATP2C2,ATP6V1C2,AVPR2,B4GALNT1,BARD1,BCAM,BCL3,BCO2,BCR,BDKRB2,…	670
Hematological System Development and Function, Tissue Morphology	quantity of granulocytes	1.78e-14		1.904	ADAM8,AHR,BCR,BID,C4A/C4B,C8orf4,Ccl2,CCL2,CCL28,CCR5,CLCA1,CLEC7A,CNN2,CSF2RB,CSF3,Cxcl15,CXCL6,DCN,DDX58,DHH,DUSP1,ENPP3,F3,FCGR1A,FCGR2B,GADD45A,GCNT1,GJA1,HDC,HPSE,ICAM1,IL17RB,IL1B,IL36A,IL6,IL6ST,IRAK3,JAK3,KIT,LCN2,LIF,Ly6a (includes others),MMP9,Mt1,Mt2,MYD88,NFKBIA,NOD2,PGLYRP1,PLA2G10,PLAC8,PTGS2,RAG1,RBP1,RORA,RUNX1,SELP,SERPINA1,SERPINE1,SOCS3,SRCIN1,ST3GAL4,ST6GAL1,STX11,THBS1,TIMP1,…	69
Connective Tissue Disorders, Inflammatory Disease, Inflammatory Response, Organismal Injury and Abnormalities, Skeletal and Muscular Disorders	inflammation of joint	1.8e-14		-0.204	ACE,ADAM8,ADAMTS13,ADAMTS15,ADAMTS16,ADAMTS4,ADAMTS9,ADRA2C,AHR,AKAP13,ALOX5AP,APLP2,AREG,BARD1,BCL3,BDKRB2,BID,BLNK,BMX,C1QTNF6,C2,C4A/C4B,C9orf152,CACNA1S,CACNB2,CCL17,Ccl2,CCL2,Ccl7,Ccl8,CCR5,CD200,CD72,CD79B,CDH1,CEBPB,CELF2,CFB,CHSY1,CLEC1B,CLSTN2,CLU,COL4A6,COL9A2,CRYAB,CSF2RB,CSF3,CTSB,CTSC,CXCL14,CXCL6,CYTL1,DUSP1,DUSP2,EDN1,EGLN3,ENO1,F11R,F13A1,FCGR1A,FCGR2B,FGF10,FGR,FKBP5,FMOD,FOS,FOS…	169
Cell-To-Cell Signaling and Interaction, Cellular Movement, Hematological System Development and Function, Immune Cell Trafficking	recruitment of leukocytes	2.71e-14	Decreased	-2.995	ADAMTS13,ADORA2B,AHR,ALOX5AP,BCL3,CCL17,Ccl2,CCL2,CCL28,Ccl7,CCR5,CD14,CD200,CD5L,CLEC7A,CNN2,CRYAB,CSF2RB,CSF3,CTSC,CYR61,DDX58,F13A1,F3,FCGR2B,FGR,FLOT1,FOS,FOXA2,GCNT1,GDF15,HDC,HPSE,ICAM1,IL1B,IL6,LPAR3,LYZ,MMP9,Muc1,MYD88,NFKBIA,NOD2,NOS3,NOTCH1,PPARG,PRKCQ,RASGRP2,S1PR1,SDC1,SELP,SEMA3A,SERPINE1,SNAI1,ST3GAL4,TGFBR2,THBS1,THBS2,TIRAP,TNF,TNFRSF1A,UCP2,VAV3,VWF	64
Inflammatory Response	inflammatory response	2.71e-14		-1.468	A2M,ACE,Acp5,ADAM8,ADORA1,AHR,ALOX5AP,ATF3,BCR,BLNK,BPI,CALCB,CCL17,Ccl2,CCL2,CCL28,CCR5,CD14,CD200,CDO1,CEBPB,CEBPD,CLCA1,CLEC7A,CTSB,CXADR,CXCL14,Cxcl15,CXCL6,CYP26B1,DOCK5,E2F2,EDN1,EDNRB,EGR1,F11R,FANCA,FCGR1A,FCGR2B,FGR,FLOT1,FOS,GADD45A,GCNT1,GDNF,GGT1,GJA1,GJB1,GREM1,HPGDS,HPSE,ICAM1,IER3,IFI16,IL17RB,IL1B,IL36A,IL6,IL6ST,IRAK3,ITGA9,ITGB1,ITGB6,KCNE3,KIT,KNG1,LBP,LCN2,LYZ,MAOB,MGLL,MMP9,M…	121
Cardiovascular System Development and Function	morphology of cardiovascular system	2.75e-14			ACE,ADAMTS13,ADAMTS9,ADH1C,ADORA1,AHR,AKAP13,AMOT,ARG2,ARID3B,ATF3,BCAM,BDKRB2,C1GALT1,C8orf4,CAPN1,CASZ1,CBS/CBSL,Ccl2,CCL2,CCR5,CD2AP,CDH2,CDO1,CLEC1B,CLU,COL4A3,COL8A2,CRYAB,CXADR,CYGB,DBH,DHRS3,DIO3,EAF2,ECE1,EDN1,EDNRB,EFNB2,EGLN3,ETV6,F11R,F3,FGF10,FMOD,FOXA2,FOXO1,FZD5,GADD45A,GCLC,GDNF,GJA1,GJA5,GPC3,Gulo,HAS2,HTR1B,IER3,IHH,IL1B,IL6,IL6ST,ITGA11,KCNQ1,KLK3,KNG1,LAMP2,LGMN,LIF,LIG1,LMNA,L…	125
Cellular Development, Connective Tissue Development and Function, Tissue Development	differentiation of connective tissue	4e-14		0.005	ADAM8,Adig,ADORA2B,APCS,AREG,ARID5A,ATP6V0D2,BCR,BMPR1B,CAMK4,CCL2,CD200,CEBPB,CEBPD,CSF2RB,CTGF,Cxcl15,CYR61,CYTL1,DHH,DKK2,EDN1,EFNB2,EGLN3,EGR2,ETV6,FAM20C,FBLIM1,FCGR2B,FGF10,FHL2,FOS,FOSL2,FOXA2,FOXO1,GDF10,GDNF,GJA1,GPC3,GREM1,GTPBP4,HAS2,HIVEP2,HMGB2,ID3,IFI16,IFNE,IGFBP5,IHH,IKZF4,IL1B,IL6,IL6ST,IRAK3,ITGA11,ITGA6,ITGB1,KIT,LAMB3,LCN2,LIF,LMNA,LRG1,LRRC8C,LTF,Ly6a (includes others),LY6E,M…	121
Embryonic Development, Organ Development, Organismal Development, Tissue Development	development of sensory organ	4.15e-14		0.144	ADAMTS9,ALDH1A1,ALDH1A3,AQP5,AREG,BCR,BID,BMPR1B,CBS/CBSL,Ccl2,CCL2,CEBPD,CHD7,CHRDL1,COL4A3,COL8A2,CP,CRYAB,CRYBA4,CTSD,CXCL14,CYP26B1,CYTL1,DIO2,DKK2,EBF3,ECE1,EDN1,EGLN3,EGR1,EMX2,FGF10,FGF7,FMOD,FOS,FOSL2,FST,GCGR,GGT1,GRHL3,HES5,HIP1,HLA-A,HPN,ICAM1,ID3,IFI16,IHH,IL6,ITGA6,KCNQ1,KNG1,LCN2,LIF,LIM2,LMO7,LTBP2,MAP3K1,MSX1,MSX2,Mt1,Mt2,MYD88,MYH10,NDP,NGFR,NKD1,NOTCH1,NOTCH3,NR4A3,NTRK2,PCDH15,…	104
Organismal Injury and Abnormalities	Fibrosis	4.52e-14		0.808	ACE,ADORA1,ADORA2B,ADRA2C,AHR,APCS,ARG2,ATF3,BDKRB2,BID,CBS/CBSL,CCL17,Ccl2,CCL2,CCR5,CDH1,CEBPB,CEL,CLU,COL4A3,CREM,CSF3,CTSB,CYP3A5,CYP4B1,DCN,DIO3,DSP,ECSCR,EDNRB,EGR1,F3,FCGR2B,FGF10,GCLC,GDNF,HAS2,HOPX,HPX,HTR1B,ICAM1,IL13RA2,IL17RB,IL1B,IL1R2,IL6,ITGB1,ITGB6,KIT,KNG1,KRT19,KRT8,LCN2,LGMN,LIF,LMNA,LOX,MAPK11,MB,MMP9,Mt1,Mt2,MUC5B,MYBPC1,MYD88,MYLK3,NFKBIA,NOS3,NPC1,P2RY1,PLA2G10,PLA2G5,PLAC8…	102
Cellular Movement, Hematological System Development and Function, Immune Cell Trafficking, Inflammatory Response	cell movement of neutrophils	4.63e-14	Decreased	-2.326	ADAMTS13,ADORA1,ALOX5AP,C1GALT1,C2,C4A/C4B,Ccl2,CCL2,CCR5,CFB,CNN2,CSF3,CTSB,CXADR,CXCL14,Cxcl15,CXCL6,DOCK5,DUSP1,EDN1,FGR,FLOT1,FOXA2,GCNT1,ICAM1,IL1B,IL6,IL6ST,ITGA9,ITGB1,JAK3,LBP,LCN2,MMP9,MYD88,NFKBIA,NOD2,PGF,PIGR,PLA2G10,PLAU,PRKCQ,PTGS2,SAA1,SELP,SERPINA1,SGK1,SOCS3,SPDEF,SRF,STAT3,TACR1,TGFBR2,THBD,THBS4,TIMP1,TIRAP,TNF,TNFRSF1A,UNC5B,VAV3,VWF,WLS	63
Cardiovascular Disease	vascular lesion	4.69e-14		-0.487	ACAT2,ADAMTS13,ADRA2C,AHR,AKAP13,ALOX5AP,ARG2,CBS/CBSL,Ccl2,CCL2,CCR5,CEL,CES1,CTSC,EAF2,ECSCR,EFNB2,EGR1,FOXO1,GABRB2,GABRP,GRIP1,HAS2,ICAM1,IL1B,IL6,LOX,MMP11,MMP9,MSR1,NFKBIA,NOS3,NOTCH1,NPC1,NR4A1,NTF3,PGF,PLA2G10,PLA2G5,PLAU,PTGER2,PTGS1,PTGS2,RAG1,RUNX1,SCD,SELP,SERPINE1,SOCS3,STAT3,TGFBR2,THBD,THBS1,TIMP1,TNFRSF1A,VWF	56
Cellular Movement	cell movement of myeloid cells	5.07e-14		-0.832	ADAMTS13,ADORA1,ALOX5AP,C1GALT1,C2,C4A/C4B,CCL17,Ccl2,CCL2,CCL28,CCR5,CFB,CNN2,COL4A1,COL4A3,CRYAB,CSF3,CTSB,CXADR,CXCL14,Cxcl15,CXCL6,CYR61,DOCK5,DUSP1,EDN1,EDNRB,EGLN3,F11R,FGR,FLOT1,FOXA2,GCNT1,GDF15,ICAM1,IL17RB,IL1B,IL6,IL6ST,ITGA9,ITGB1,JAK3,KIT,KNG1,LBP,LCN2,MMP9,MSR1,MYD88,NDRG1,NEO1,NFKBIA,NOD2,NPC1,NR4A1,PGF,PIGR,PLA2G10,PLA2G5,PLAU,PPARG,PRAP1,PRKCQ,PTGDS,PTGS2,PTPRJ,S100A14,SAA1,SDC1,…	96
Inflammatory Response, Organismal Injury and Abnormalities	inflammation of organ	5.69e-14	Increased	2.863	A2M,ACE,ADIPOR2,ADORA1,ADORA2B,ADRA2C,AHR,ALDH2,APCS,AREG,ARID5A,ASNS,ATF3,BCL3,BID,BMX,C4A/C4B,CA12,CA4,CA9,CALCB,CBS/CBSL,CCL17,Ccl2,CCL2,CCR5,CD14,CD200,Cd24a,CD5L,CD72,CDH1,CEBPB,CFB,CLCA1,CLEC7A,CLU,CNN3,COL4A1,COL4A3,CSF2RB,CSF3,CTSB,CTSD,CUZD1,Cxcl15,CXCL6,CYP3A5,CYR61,DCN,DDX58,DRD4,DUSP1,DUSP2,E2F2,EBI3,EDN1,EDNRB,EGLN3,EGR1,EGR2,ENO1,ENPP3,EPS8,F3,FAAH,FCGBP,FCGR1A,FCGR2B,FGR,FLOT1,FOXA…	202
Digestive System Development and Function, Gastrointestinal Disease	abnormal morphology of digestive system	7.49e-14			A2M,AHR,AREG,ATF3,BCAM,BCL3,BCR,BID,BPNT1,C4A/C4B,CA9,CBS/CBSL,CCR5,CES1,CLCA1,CLEC7A,CP,CTSD,DCN,DDX58,DUSP1,ECE1,EDN1,EDNRB,EGLN3,FAM20A,FAM20C,FGF10,FOLR1,FOS,FOXA2,FST,GCGR,GCNT1,GDNF,GJA1,GJB1,GPBAR1,GPC3,GRHL3,HNF1A,IGFBP5,IHH,IL6,IL6ST,IRAK3,ITGA11,ITGA6,JAK3,KCNE3,KCNQ1,KRT8,LIF,LIG1,LMNA,MAP3K14,MMP9,MSX1,MSX2,Mt1,Mt2,MYD88,MYH10,NFIL3,NGFR,NKD1,NOD2,NOS3,NPC1,NUAK2,PCK1,PDGFA,PDZK1,PEX1…	106
Cellular Development, Cellular Growth and Proliferation	cell proliferation of tumor cell lines	9.49e-14		-1.132	A2M,ABCB5,ACTN1,ADAMTS15,ADAMTS4,ADIPOR2,ADORA2B,AHR,AKR1C3,ALDH1A1,AMOT,AQP5,AQP8,AREG,ART4,ARTN,ASNS,ASPH,ATF3,BARD1,BCL3,BCR,BDKRB2,BID,BMPR1B,BMX,BNIPL,BTG2,C1GALT1,CA9,CABLES1,CACNA1S,CALCB,CASZ1,CCL17,CCL2,Cd24a,CD72,CDC42SE2,CDCA5,CDCP1,CDH1,CEBPB,CEBPD,CEL,CELF2,CHKA,CLCA2,CLDN2,CLU,CNN2,COL4A3,CREM,CSF2RB,CSF3,CTGF,CTSB,CTSD,CXADR,CYP3A5,CYR61,DCN,DDX58,DEGS2,DUSP1,DUSP4,EDN1,EGR1,EGR2,E…	235
Cancer, Gastrointestinal Disease, Organismal Injury and Abnormalities	large intestine adenocarcinoma	9.78e-14			A2M,ABCC3,ACE,ACOT7,ACTG2,ACTN2,ADAMTS13,ADAMTS15,ADAMTS16,ADAMTS4,ADAMTS9,ADAMTSL5,ADCY4,ADCY6,ADIPOR2,ADORA1,ADORA2B,ADRA2C,ADRM1,AGRN,AHR,AIM1,AKAP13,AKAP2,AKAP7,AKR1B1,ALDH1A1,ALDH1A3,ALDH2,ALKBH8,AMMECR1,AMOT,ANGEL1,ANGPTL7,ANKLE1,ANKRD28,ANKRD29,ANO4,ANO9,AP3B2,APBB2,APLP2,APOLD1,AQP8,ARAP1,ARHGAP27,ARHGAP44,ARHGEF10L,ARHGEF16,ARHGEF4,ARID3B,ARRDC1,ARSJ,ASCL4,ASPG,ASS1,ATP10B,ATP12A,ATP2C2,…	799
Cellular Movement	invasion of cells	1.2e-13		-1.358	ADAM8,ADAMTS15,AQP8,AREG,ASPH,ATF3,B4GALT5,BCR,CCL2,CD14,Cd24a,CD82,CDH1,CDH2,CEBPB,CLCA2,CLDN3,CLDN7,CLU,CMTM8,CSF3,CTGF,CTSB,CTSD,CTSH,CYR61,DCN,DDX58,DPYSL3,DRAM1,DSP,DUSP1,ECE1,EDN1,EDNRB,EFNB3,EGR1,EIF4E,EPS8,ERC1,ESM1,ETV5,ETV6,F11R,FAM43A,FBLIM1,FGF10,FHL2,FOS,FOXO1,FST,GDF15,GDNF,GJA1,GJB1,GNAL,GOLPH3,HAS1,HAS2,HPN,HPSE,IER3,IFITM3,IL13RA2,IL1B,IL6,IRF6,ITGA6,ITGB1,ITGB6,KLK3,KNG1,KRT19,K…	135
Tissue Development	growth of epithelial tissue	1.23e-13		-1.835	AHR,AREG,ASIP,BMX,BPI,Ccl2,CDH1,CDH2,CEBPB,CLEC1B,CLU,COL4A1,COL4A3,COL8A2,CRYAB,CSF2RB,Cxcl15,EAF2,EDN1,EDNRB,EFNB2,EIF4E,Elf5,F11R,F3,FGF10,FGF7,FHL2,FOS,FOXO1,FST,FZD5,GCGR,GJA1,GLUL,GOLPH3,GPC3,GREM1,GRHL3,HAS2,HES5,HMGB2,HNF1A,HNF1B,HPN,IHH,IL1B,IL6,IRF6,ITGA6,ITGB1,KIT,KLK3,KNG1,LCN2,LMNA,LRG1,MAP3K3,MMP9,MST1R,Mt1,Mt2,Muc16,MYD88,NAB1,NDP,NFKBIA,NGFR,NOD2,NOTCH1,NR4A1,NR4A2,NR4A3,OSMR,PGF,…	109
Cellular Growth and Proliferation, Tissue Development	generation of cells	1.51e-13		-1.699	A2M,ACE,ACTN1,ADAP1,ADORA1,ADORA2B,ADRM1,AGRN,AHR,AKAP13,AQP8,AREG,ARTN,ASIP,ATF3,AVPR2,B4GALNT1,BASP1,BCL3,BCR,BLNK,BPI,BTG2,BTG3,CACNA1S,CACNB2,CALCB,CAMK4,CAPRIN2,CBLN1,CCL17,Ccl2,CCL2,CCNYL1,Cd24a,CD79B,CDH1,CDH2,CEBPB,CHD7,CHSY1,CLDN3,CLEC1B,CLEC6A,CLSTN2,CLU,CNN2,COL4A1,COL4A3,CREB3L4,CREM,CSF2RB,CSF3,CTNND2,CUX2,CXADR,Cxcl15,CYP26B1,CYR61,DAB1,DBH,DCLRE1C,DENND2D,DHH,DLG3,DNAJA1,DPYSL3,E2F…	270
Neurological Disease, Organismal Injury and Abnormalities	epileptic seizure	1.79e-13	Increased	2	ATF3,BEND5,C11orf96,C9orf3,CEBPD,CREM,CYR61,DUSP1,DUSP2,EGR1,EGR2,ENC1,FGF7,FOS,FOSB,GABRB2,GADD45A,GADD45G,HAS1,HES5,HOMER1,IL1B,IL4I1,KCNC2,LAMB3,NFIL3,NPTX2,NR4A1,NR4A3,NUDT11,PIM3,PLK2,PLK3,PTGS2,RGS16,SECTM1,SLC1A1,SLC2A3,SLC39A14,SOCS3,SPNS2,TIPARP,TMTC1	43
Inflammatory Response	inflammation of absolute anatomical region	2.04e-13	Increased	2.395	A2M,ACE,ADIPOR2,ADORA1,ADORA2B,ADRA2C,AHR,ALDH2,APCS,ARID5A,ASNS,ATF3,BCL3,BDKRB2,BID,C4A/C4B,CA12,CA4,CA9,CALCB,CBS/CBSL,CCL17,Ccl2,CCL2,CCR5,CD14,CD200,Cd24a,CD72,CDH1,CEBPB,CFB,CLCA1,CLEC7A,CLU,COL4A1,COL4A3,CSF2RB,CSF3,CTSB,CTSD,CUZD1,Cxcl15,CXCL6,CYP3A5,CYR61,DCN,DDX58,DRD4,DUSP1,E2F2,EBI3,EDN1,EDNRB,EGLN3,EGR1,EGR2,ENO1,ENPP3,F3,FAAH,FCGR1A,FCGR2B,FOXA2,FOXJ1,GABRB2,GABRP,GADD45A,GADD45G,GD…	178
Gastrointestinal Disease, Hepatic System Disease, Organismal Injury and Abnormalities	liver lesion	2.18e-13		0.608	A2M,ABCB5,ABCC3,ACE,ACOT7,ACSM3,ACTG2,ACTN1,ADAMTS13,ADAMTS16,ADAMTS4,ADAMTSL5,ADCY4,ADIPOR2,ADORA1,ADRA2C,ADRM1,AGPAT4,AGRN,AHR,AIFM3,AKAP13,ALAD,ALDH1A1,ALDH1A3,ALDH2,ALKBH8,AMOT,ANGEL1,ANO4,ANO9,ANXA9,AP3B2,APBB2,APCS,ARAP1,AREG,ARHGAP27,ARHGAP40,ARHGAP8/PRR5-ARHGAP8,ARHGEF4,ARSJ,ASF1B,ASPH,ASS1,ATP10B,ATP2C2,ATP6V1C2,AVPR2,B4GALT5,B4GALT6,BAALC,BAG5,BCAT1,BCO2,BCR,BEND5,BID,BLNK,BMPR1B,BNIPL,…	562
Embryonic Development, Organismal Development	development of body axis	2.58e-13		-1.294	ADAMTS9,ALDH1A1,ALDH1A3,APBB2,APLP2,AQP5,AREG,ASPH,BCR,BID,BMPR1B,BTG2,CBS/CBSL,Ccl2,CCL2,CDH2,CEBPD,CHD7,CHRDL1,CLCN5,CNNM4,COL4A1,COL4A3,COL8A2,CP,CREM,CRISPLD1,CRYAB,CRYBA4,CSRNP1,CTSD,CXCL14,CYP26B1,CYTL1,DAB1,DHRS3,DIO2,DIO3,DKK2,DSP,EBF3,ECE1,EDN1,EGLN3,EGR1,EGR2,EMX2,F3,FAIM2,FAM20A,FAM20C,FGF10,FGF7,FMOD,FOS,FOSL2,FOXA2,FOXJ1,FOXO1,FST,FZD5,GAP43,GCGR,GDF7,GGT1,GJA1,GPC3,GRHL3,HES5,HHIP,H…	167
Organismal Development	development of genitourinary system	2.64e-13		-0.709	ACE,ADAMTS16,ADRA2C,ADRM1,AHR,AKR1B1,ALDH1A1,ALDH1A3,AQP11,AQP8,AREG,ATP12A,B4GALNT1,BDKRB2,C1GALT1,CAMK4,CBS/CBSL,CCNYL1,CDH1,CDH16,CDO1,CEBPB,CEBPD,CHD7,COL4A3,CREB3L4,CREM,CTGF,CXCL14,CYP26B1,DENND2D,DHCR24,DHH,DMRTA1,DNAJA1,DUSP1,EAF2,EGR1,EIF4E,Elf5,EMX2,ERMP1,ESRRB,ETV5,EXO1,FANCA,FCGR2B,FGF10,FGF7,FOS,FST,FZD5,GADD45G,GATM,GCGR,GCNT1,GDF15,GDNF,GFRA2,GGT1,GJA1,GJA4,GJA5,GJB3,GPC3,GPR12,GRE…	156
Cellular Function and Maintenance	function of blood cells	2.64e-13		-0.183	ADAMTS13,ADORA2B,AHR,AKAP13,ATF3,BCAT1,BCL3,CAPN1,Ccl2,CCR5,CD14,CD200,Cd24a,CEBPB,CLEC1B,CLEC6A,CLEC7A,Cmah,CNN2,CSF2RB,CTSC,DCLRE1C,DDX58,DUSP1,DUSP2,DUSP4,EBI3,EGR1,ENPP3,F11R,F3,FCGR1A,FCGR2B,FGR,FLOT1,FOS,FYB,GADD45G,GPC3,HLA-A,ICA1,ICAM1,ID3,IL13RA2,IL1B,IL20RB,IL6,IRAK3,JAK3,JAM2,LCN2,LGMN,MMP9,MSR1,MST1R,Mt1,Mt2,MUC5B,MYD88,NFKBIA,NLRC5,NOD2,PIGR,PLA2G2D,PLA2G5,PLAU,POU2AF1,PRKCQ,PTGER2,P…	93
Cellular Movement, Hematological System Development and Function, Immune Cell Trafficking	cellular infiltration by leukocytes	2.99e-13		-0.196	ADAMTS13,ALOX5AP,APCS,C2,C4A/C4B,Ccl2,CCL2,CCR5,CFB,COL4A3,CRYAB,CSF3,CTSB,CYR61,DCN,DUSP1,EGLN3,F3,FCGR2B,FOXA2,HLA-A,ICAM1,IL17RB,IL1B,IL6,IL6ST,ITGB1,JAK3,KCNE3,KNG1,LBP,Ly6a (includes others),MCAM,MMP9,MSR1,MYD88,NDRG1,NFKBIA,NOS3,NPC1,NR4A1,PGF,PGLYRP1,PLA2G10,PLA2G5,PLAU,PPARG,PRKCQ,PTGS2,RORC,SAA1,SELP,SERPINA1,SERPINE1,SERPING1,SGK1,SOCS3,SPDEF,STAT3,TACR1,TGFBR2,THBD,THBS1,TIMP1,TNF,TNFR…	73
Cell-To-Cell Signaling and Interaction, Cellular Movement	recruitment of cells	3.09e-13	Decreased	-3.652	ADAMTS13,ADORA2B,AHR,ALOX5AP,BCL3,CCL17,Ccl2,CCL2,CCL28,Ccl7,CCR5,CD14,CD200,CD5L,CLEC7A,CNN2,CRYAB,CSF2RB,CSF3,CTSC,CYR61,DDX58,EFNB2,F13A1,F3,FCGR2B,FGR,FLOT1,FOS,FOXA2,GCNT1,GDF15,HDC,HPSE,ICAM1,IL1B,IL6,LPAR3,LYZ,MMP9,Muc1,MYD88,NFKBIA,NOD2,NOS3,NOTCH1,PGF,PPARG,PRKCQ,RASGRP2,S1PR1,SDC1,SELP,SEMA3A,SERPINE1,SNAI1,ST3GAL4,TGFBR2,THBS1,THBS2,TIRAP,TNF,TNFRSF1A,UCP2,VAV3,VWF	66
Cancer, Organismal Injury and Abnormalities	advanced malignant tumor	3.76e-13		-0.633	ABCC3,ADORA1,AIM1,AKR1C3,AQP8,ARL4C,ATF3,AVPR2,BCR,C4A/C4B,CALB2,Ccl2,CCL2,CD82,CDCP1,CDH1,CDH2,CEBPD,CLDN2,CLDN3,CLU,CMTM8,COL4A1,CRABP2,CSF2RB,CSF3,CTGF,CTSB,CTSH,CXCL6,CYP3A5,CYR61,DDX58,DPYSL3,DUSP4,EBI3,EDN1,EDNRB,Elf5,EMX2,ESRRB,F3,FCGR1A,FCGR2B,FGR,FOS,FOXA2,FST,GADD45A,GCH1,GDF15,GLUL,GREB1,HMGB2,ICAM1,ID3,IFITM3,IGFBP5,IL1B,IL6,ITGA6,ITGA9,ITGB1,ITGBL1,ITPR3,KIT,KRT8,LAMB3,LCN2,LRP2,LRRC…	148
Organismal Injury and Abnormalities	Wound	3.77e-13		-0.47	B4GALNT1,BID,BMX,CAPN1,Ccl2,CFB,Cmah,CNN2,EGR1,F13A1,FGF10,FGF7,FST,GADD45A,GJA1,GRHL3,H60b/H60c,HPSE,ICAM1,IL6,IL6ST,LGALS7/LGALS7B,LIMA1,LOX,MAP3K1,MMP9,MSX2,Mt1,Mt2,MUSTN1,NOTCH1,PDGFA,PGF,PLAU,PRDX6,PTGS1,PTGS2,SCNN1B,SDC1,SERPINE1,THBD,THBS1,THBS2,TNF,TNFRSF1A,TP63,Tpm1,WLS	48
Organismal Development, Organismal Injury and Abnormalities	abnormal morphology of head	4.17e-13			ADAMTS4,ADAMTS9,ADRA2C,AHR,ALDH1A1,ALDH1A3,APBB2,ARID3B,ASPH,B4GALNT1,BCR,BID,BMPR1B,CALB1,CAMK4,CBLN1,CBS/CBSL,Ccl2,CDO1,CHD7,CHSY1,CLN5,Cmah,COL4A3,COL8A2,CP,CPLX2,CTGF,CTSB,CTSD,CUX2,CYP26B1,DAB1,DCN,DHRS3,DKK2,ECE1,EDN1,EDNRB,EFNB2,EGLN3,EGR1,EGR2,EMX2,EPS8,EPS8L2,FAM20A,FAM20C,FBXO2,FGF10,FLNB,FMOD,FOLR1,FOS,FOXA2,FOXJ1,FST,GABRB2,GAP43,GDF7,GGT1,GJA1,GLCE,GPC3,GRHL3,HDC,HES5,HIP1,Hmga2,HPN,…	147
Lymphoid Tissue Structure and Development, Tissue Morphology	quantity of lymphatic system cells	5.42e-13		-0.695	AHR,AKAP13,ARID5A,BCL3,BID,BLNK,C8orf4,CAMK4,Ccl2,CCL2,CCR5,Cd24a,CD5L,CD72,CD79B,CEBPB,Cmah,CNN2,CSF2RB,CSF3,CTSB,CTSD,DAPP1,DCLRE1C,DDX58,DHH,E2F2,EBI3,EFNB2,EGR1,EGR2,ETV6,F3,FANCA,FCGR1A,FCGR2B,FGF7,FOS,FOSB,FOXO1,FYB,GADD45A,GADD45G,GCNT1,GCNT2,GJA1,HIVEP2,HLA-A,HPX,ICAM1,ID3,IFNE,IKZF4,IL17RB,IL1B,IL20RB,IL36A,IL6,IL6ST,IRF4,ITGA6,ITGB6,JAK3,JAM2,KIT,LCN2,LGMN,LIF,LIG1,LNX1,LRRC32,Ly6a (inc…	129
Lipid Metabolism, Molecular Transport, Small Molecule Biochemistry	quantity of steroid	5.53e-13		-0.817	ABCC3,ACAT2,AHR,Apoc1,Apoc3,AQP8,ATF3,B4GALNT1,BPNT1,CBS/CBSL,Ccl2,CEBPB,CEL,CES1,CHKA,CLDN7,CLU,COL4A3,CXCL14,CYP3A5,DBH,DHCR24,DHH,DUSP1,EGR1,FGL1,FLOT1,FOXO1,GATM,GCGR,GPBAR1,GPR12,Gulo,HNF1A,ICAM1,IL1B,IL6,KCNE3,KNG1,LCN2,LIF,LRP2,LRPAP1,MGLL,MRC1,MSR1,NOS3,NPC1,NTRK2,PDE10A,PDZK1,PLA2G10,PLVAP,PPARG,PTGS1,PTGS2,RGN,RORA,SAA1,SCD,SCNN1A,SCNN1B,SERPINE1,SGK1,SLC13A1,SLC27A4,SLC2A8,SLC34A2,SLC6…	86
Cancer, Organismal Injury and Abnormalities, Reproductive System Disease	female genital tract serous carcinoma	5.85e-13			ACTG2,ALDH1A1,ARL4C,BCR,C4A/C4B,CACNB2,CALB2,CBS/CBSL,CDH1,CFB,CHRDL1,CLDN3,CLDN7,CLU,CMTM8,COL4A6,CP,CRABP1,DYNC1I1,EDNRB,ESPL1,EXO1,F13A1,F3,FGF7,FOLR1,FOXA2,GALE,GDF10,GPX3,IGFBP5,IL6,ITM2A,ITPR3,KIT,KRT7,KRT81,LAMB3,LCN2,LOX,LRP2,LRRN4,MAL,MAP3K1,MAP3K21,MAPK13,MCAM,MYBL2,NFE2L3,NOTCH1,NOTCH3,NTRK2,P2RY14,PARP3,PDE8B,PDXK,PRUNE2,PTGER2,PTGS1,PTGS2,SAA1,SCNN1A,SERPING1,SFRP1,SFRP4,SLC39A4,SLIT…	80
Cancer, Gastrointestinal Disease, Organismal Injury and Abnormalities	oral cancer	5.92e-13			ADRA2C,BMPR1B,COL4A1,CPXM2,CRYAB,CTGF,CTSC,CTSH,CXCL14,CYP26B1,DCN,DUSP1,EGFL6,F11R,FGF7,GDF10,GPC3,HAS2,IGFBP5,IL1B,IL6,ITGA11,ITGA6,ITGA9,ITGBL1,KRT7,LGALS7/LGALS7B,LY6E,MAPK13,MGLL,MMP11,MRC1,MTUS1,NOTCH3,NPTX2,PDPN,PGF,PLAU,PTCH1,PTCH2,PTGS2,RAB27B,RAB38,ROBO2,SERINC2,SERPINB7,SERPINE1,STRA6,TACSTD2,THBD,THBS4,TIMP1,TM4SF1,TNC,TNF,TP63,TUBA8,TUBB3	58
Immunological Disease	systemic autoimmune syndrome	6.15e-13		0.578	ACE,Acp5,ADAM8,ADRA2C,AKAP13,ALDH2,ALOX5AP,APLP2,Apoc3,Apol7e (includes others),AREG,BLNK,BPI,C1QTNF6,C2,C4A/C4B,C9orf152,CACNA1S,CACNB2,CAPSL,CBS/CBSL,CCL17,Ccl2,CCL2,Ccl7,Ccl8,CCR5,CD79B,CDH1,CEBPB,CELF2,CFB,CLEC1B,CLEC6A,CLSTN2,CLU,COL4A1,COL4A3,COL4A6,COL7A1,CSF2RB,CTSB,CTSC,CUX2,CXCL14,CXCL6,CYTL1,DUSP1,DUSP2,E2F2,EGR2,ENO1,F11R,FCGR1A,FCGR2B,FGF10,FKBP5,FLOT1,FOS,FOSB,FOXO1,FUK,FZD5,GABRB2,…	177
Neurological Disease, Organismal Injury and Abnormalities	seizures	6.42e-13		1.047	AP3B2,ATF3,B4GALNT1,BEND5,BID,C11orf96,C9orf3,CA12,CA4,CA9,CEBPD,CREM,CTSD,CYR61,DBH,DUSP1,DUSP2,EGR1,EGR2,ENC1,FCGR2B,FGF7,FOS,FOSB,GABRB2,GABRP,GADD45A,GADD45G,GAP43,GDNF,GFRA2,GJB1,GRIA4,HAS1,HES5,HOMER1,IGSF9,IL1B,IL4I1,IL6,KCNC2,LAMB3,MMP9,MSX2,Mt1,Mt2,NFIL3,NGFR,NOS3,NPTX2,NR4A1,NR4A3,NUDT11,PIM3,PLK2,PLK3,PPP1R9A,PTGS2,RAG1,RGS16,SCN1B,SCN2B,SECTM1,SEMA3F,SERPINE2,SLC13A1,SLC1A1,SLC2A3,SLC…	78
Cellular Movement, Hematological System Development and Function, Immune Cell Trafficking, Inflammatory Response	cell movement of phagocytes	6.47e-13		-1.447	ADAMTS13,ADORA1,ALOX5AP,C1GALT1,C2,C4A/C4B,CALCB,CCL17,Ccl2,CCL2,CCR5,CFB,CLEC1B,CNN2,COL4A1,COL4A3,CSF3,CTSB,CXADR,CXCL14,Cxcl15,CXCL6,CYR61,DOCK5,DUSP1,EDN1,EDNRB,EGLN3,EPS8,F11R,FGR,FHL2,FLOT1,FOXA2,GCNT1,HPSE,ICAM1,IL17RB,IL1B,IL6,IL6ST,ITGA9,ITGB1,JAK3,KIT,LBP,LCN2,MMP9,MYD88,NDRG1,NFKBIA,NOD2,NPC1,PDPN,PGF,PIGR,PLA2G10,PLAU,PPARG,PRKCQ,PTGDS,PTGS2,PTPRJ,S100A14,S1PR1,SAA1,SDC1,SELP,SEMA3A,S…	93
Cancer, Organismal Injury and Abnormalities	growth of tumor	6.61e-13		0.523	ABCB5,AHR,AKR1C3,APCDD1,ARHGEF4,ARTN,B4GALNT1,BCR,BDKRB2,BMX,Ccl2,CCL2,CCR5,CD82,CDH1,CLU,COL4A1,COL4A3,CRABP2,CREM,CSF3,CTGF,CTSB,CYGB,CYR61,DCN,DCT,DUSP1,EDN1,EFNB2,EGR1,EHF,ETV6,F3,FGL1,FGR,FOS,FOXO1,FST,GADD45A,GDF15,GJA4,GJB1,GLDC,GPC3,GREM1,HAS1,HDAC11,HPN,ICAM1,ID3,IFITM3,IGFBP5,IL13RA2,IL1B,IL6,IL6ST,ITGA9,ITGB1,ITGB6,KIT,KLK3,LGALS7/LGALS7B,LIMA1,LOX,Ly6a (includes others),MAP3K6,MAPK13,…	112
Cellular Assembly and Organization, Cellular Function and Maintenance	organization of cytoskeleton	6.69e-13	Decreased	-3.401	A2M,ACE,ACTN1,ACTN2,ADAP1,AGRN,AHR,AKAP2,AMOT,ARAP1,AREG,ARHGAP44,ARHGAP8/PRR5-ARHGAP8,ARHGEF4,ATF3,BASP1,BCR,BMX,BTG2,BTG3,CALML3,CAMK4,CAPRIN2,CCL2,CCR5,Cd24a,CD2AP,CD82,CDH1,CDH2,CDK18,CLEC1B,CLU,CNN2,CTGF,CTNND2,CUX2,CXADR,CYR61,DAB1,DHH,DOCK5,DPYSL3,DSP,EFHD1,EFNB2,EFNB3,EGR1,EIF4E,ENC1,EPHA8,EPS8,EPS8L2,ESPL1,FCGR1A,FGF10,FGF7,FGR,FHL2,FHL3,FITM2,FLNB,FLOT1,FOS,FOXJ1,FZD10,GAP43,GDA,GDNF,GD…	194
Cancer, Organismal Injury and Abnormalities	serous adenocarcinoma	7.68e-13			ACTG2,AKAP2,ALDH1A1,APCDD1,ARL4C,BCR,BEND5,C4A/C4B,CACNB2,CALB2,CASZ1,CBS/CBSL,CDH1,CFB,CHRDL1,CLDN3,CLDN7,CLU,CMTM8,COL4A6,CP,CRABP1,CSF2RB,DNAJA1,DYNC1I1,EDNRB,ESPL1,EXO1,F13A1,F3,FGF7,FOLR1,FOXA2,GALE,GDF10,GLDC,GPX3,GTPBP4,HAS2,IGFBP5,IL6,ITGA9,ITM2A,ITPR3,KIT,KRT7,KRT81,LAMB3,LCN2,LIG1,LOX,LRP2,LRRN4,LY6E,MAL,MAP3K1,MAP3K21,MAPK13,MCAM,MGLL,MUC5B,MYBL2,NFE2L3,NOTCH1,NOTCH3,NOXA1,NPAS2,NPC1,N…	111
Infectious Diseases	Bacterial Infections	8.62e-13		1.788	ADAMTS13,ADRA2C,AHR,ALOX5AP,APCS,AVPR2,BCL3,BDKRB2,BID,BLNK,BPI,C4A/C4B,CCL2,CCR5,CD14,CD5L,CEBPB,CLU,CSF3,CTGF,CTSB,Cxcl15,CXCL6,DCN,DUSP1,EBI3,F3,FCGR1A,FCGR2B,FGR,FOS,GABRB2,GABRP,GDF15,GPC3,GZMM,ICAM1,IFNE,IL13RA2,IL17RE,IL1B,IL6,IL6ST,IRF4,KIT,LBP,LCN2,LTBP2,LTF,LYZ,MGLL,MMP9,MSR1,MST1R,MUC5B,MYD88,Naip1 (includes others),NOD2,NOS3,PDE10A,PDE7A,PIGR,PILRB,PLAC8,PTGS1,PTGS2,PTPN13,RAG1,RORC,S…	82
Cellular Movement	homing of cells	9.17e-13	Decreased	-2.174	ACTN1,ADAM8,ADORA1,AMOT,ARHGEF16,ARTN,BCR,BDKRB2,C4A/C4B,CCL17,Ccl2,CCL2,CCL28,CCR5,COL4A3,CSF3,CXADR,CXCL14,Cxcl15,CXCL6,CYR61,DOCK5,EDN1,EDNRB,EFNB2,FGF10,FGF7,FGR,FLOT1,FYB,GCNT1,GDNF,GJA1,GREM1,HMGB2,HPSE,ICAM1,IL1B,IL6,ITGA6,ITGA9,ITGB1,JAK3,KIT,KNG1,LBP,LCN2,LIF,LOX,LPAR3,MAP3K1,MMP9,MYD88,NOD2,NOS3,NTF3,PDGFA,PGF,PIGR,PLA2G10,PLAU,PPARG,PRAP1,PRKCQ,PTGS2,PTPRJ,RADIL,ROBO2,RUNX1,S100A14,S1P…	95
Respiratory Disease	lower respiratory tract disorder	1.09e-12		-0.761	ADORA1,ADORA2B,ADRA2C,AQP5,AREG,CA12,CA4,CA9,CBLN1,Ccl2,CCR5,CD14,CLDN2,CSF2RB,CTGF,EPHX1,FAM20A,FGF7,FGL1,GABRB2,GABRP,GCLC,GJB1,GLCE,IL1B,IL6,IL6ST,ITGB6,LBP,LCN2,LIF,LIG1,LOX,LRP2,LTF,LYZ,Meg3,MMP9,MYD88,NOS3,PDE7A,PDGFA,PDPN,PLA2G5,PLAU,PPARG,RARB,RGN,ROR2,RSPO2,SCNN1A,SCNN1B,SERPINA1,SERPINE1,SFRP4,SLC27A4,SLC6A4,SLC7A11,STAT3,TAF13,TIRAP,TK1,TNF,TP63,TTLL1,TTR,WNT4	67
Lymphoid Tissue Structure and Development, Tissue Morphology	quantity of lymphoid cells	1.19e-12		-1.204	AHR,AKAP13,ARID5A,BCL3,BID,BLNK,C8orf4,CAMK4,Ccl2,CCL2,CCR5,Cd24a,CD5L,CD72,CD79B,CEBPB,Cmah,CSF2RB,CSF3,CTSB,CTSD,DAPP1,DCLRE1C,DDX58,E2F2,EBI3,EFNB2,EGR1,EGR2,ETV6,F3,FCGR1A,FCGR2B,FGF7,FOS,FOSB,FOXO1,FYB,GADD45A,GADD45G,GCNT1,GCNT2,GJA1,HIVEP2,HLA-A,HPX,ICAM1,ID3,IFNE,IKZF4,IL17RB,IL1B,IL20RB,IL36A,IL6,IL6ST,IRF4,ITGA6,ITGB6,JAK3,KIT,LCN2,LGMN,LIF,LIG1,LNX1,LRRC32,Ly6a (includes others),MAP3K1…	121
Organismal Injury and Abnormalities, Tissue Morphology	morphology of lesion	1.21e-12			ACAT2,ADAMTS13,ARG2,ARHGEF4,BID,BMPR1B,CA12,CA9,CAPN1,CBS/CBSL,Ccl2,CDH1,CEL,CES1,CLU,CRYAB,CSF3,CTSB,ECSCR,EGR1,EHF,F3,FAIM2,FOS,FOXO1,GDF15,GDNF,GJA1,GPX3,HLA-A,HPGDS,HPN,ICAM1,IL1B,IL6,KNG1,KRT8,LCN2,MAPK13,MMP9,MSR1,MST1R,Mt1,Mt2,MYD88,NFKBIA,NGFR,NPC1,NR4A1,NTRK2,OSMR,PLA2G10,PLA2G5,PLAU,PLK3,PTGDS,PTGER2,PTGS2,RAG1,SELP,SERPINE1,SERPING1,SOCS3,TGFBR2,THBD,THBS1,TIMP1,TNFRSF12A,TNFRSF1A,UCP2…	72
Nervous System Development and Function	sensory system development	1.24e-12		0.747	ADAMTS9,ALDH1A1,ALDH1A3,AQP5,AREG,BID,BMPR1B,CBS/CBSL,Ccl2,CCL2,CHD7,CHRDL1,COL4A3,COL8A2,CP,CRYAB,CRYBA4,CTSD,CXCL14,DKK2,EBF3,EGLN3,EGR1,EMX2,ENTPD3,FGF10,FGF7,FMOD,FOS,FOSL2,FST,GCGR,GDF15,GGT1,HES5,HIP1,ICAM1,ID3,IHH,IL6,IL6ST,ITGA6,ITGB1,KNG1,LCN2,LIF,LIM2,LMO7,LTBP2,MAP3K1,MSX2,Mt1,Mt2,MYD88,MYH10,NDP,NGFR,NKD1,NOTCH1,NOTCH3,NTF3,NTRK2,PDE6C,PTPN13,PTPRF,RAG1,RARB,RBP1,RBP4,RDH10,RP1,SEMA5A…	90
Cancer, Organismal Injury and Abnormalities	abdominal adenocarcinoma	1.55e-12		1.331	A2M,ABCB5,ABCC3,ACBD7,ACE,ACOT7,ACSM3,ACTG2,ACTN1,ACTN2,ADAM8,ADAMTS13,ADAMTS15,ADAMTS16,ADAMTS4,ADAMTS9,ADAMTSL5,ADAP1,ADAT3,ADCY4,ADH1C,ADIPOR2,ADORA1,ADORA2B,ADRA2C,AGPAT4,AGRN,AHR,AIM1,AKAP13,AKAP2,AKAP7,AKR1B1,ALDH1A1,ALDH1A3,ALDH2,ALKBH8,AMMECR1,AMOT,ANKRD28,ANKRD29,ANO4,ANO9,AP3B2,APBB2,APCDD1,APLP2,AQP8,ARAP1,AREG,ARG2,ARHGAP44,ARHGEF10L,ARHGEF16,ARHGEF4,ARID3B,ARL4C,ARRDC1,ARSJ,ASCL4,ASI…	815
Connective Tissue Disorders, Inflammatory Disease, Organismal Injury and Abnormalities, Skeletal and Muscular Disorders	Rheumatic Disease	1.79e-12		-0.161	ACE,ADAM8,ADAMTS13,ADAMTS15,ADAMTS16,ADAMTS4,ADAMTS9,ADRA2C,AHR,AKAP13,ALOX5AP,APLP2,AREG,ASNS,BARD1,BCL3,BDKRB2,BID,BLNK,BMX,BPI,C1QTNF6,C2,C4A/C4B,C9orf152,CACNA1S,CACNB2,CCL17,Ccl2,CCL2,Ccl7,Ccl8,CCR5,CD200,CD72,CD79B,CDH1,CEBPB,CELF2,CFB,CHSY1,CLEC1B,CLSTN2,CLU,COL4A6,COL9A2,CRYAB,CSF2RB,CSF3,CTSB,CTSC,CXCL14,CXCL6,CYTL1,DUSP1,DUSP2,E2F2,EDN1,EDNRB,EGLN3,EGR2,ENO1,F11R,F13A1,FCGR1A,FCGR2B,FGF…	181
Embryonic Development, Hair and Skin Development and Function, Organ Development, Organismal Development, Tissue Development	formation of skin	2.03e-12		-1.061	APCDD1,ASPRV1,BMX,CBS/CBSL,CDH1,COL7A1,CRABP2,CTGF,CYP26B1,DCT,DHCR24,DHH,DSP,EVPL,FGF10,FGF7,FLNB,FOSL2,FST,GFRA2,GJA1,GRHL1,GRHL3,GRIP1,HPSE,IGFBP5,IRF6,ITGA6,ITGB1,KIT,KRT15,KRT31,KRT36,KRT8,KRT83,LAMB3,MAFF,MSX2,NAB1,NFKBIA,NGFR,NOTCH1,NTF3,PDGFA,PPARG,PTCH1,PTCH2,PTGER2,PTGS1,PTGS2,RARB,RBP2,RIPK4,RUNX1,SFRP4,SLC27A4,SNAI1,SOX9,SRF,STAT3,TGM1,TNF,TNFRSF19,TP63,TXNIP,UGCG,WNT16,ZNF750	68
Hematological System Development and Function, Lymphoid Tissue Structure and Development, Tissue Morphology	quantity of lymphocytes	2.11e-12		-1.076	AHR,AKAP13,ARID5A,BCL3,BID,BLNK,C8orf4,CAMK4,Ccl2,CCL2,CCR5,Cd24a,CD5L,CD72,CD79B,CEBPB,Cmah,CSF2RB,CSF3,CTSB,CTSD,DAPP1,DCLRE1C,DDX58,E2F2,EBI3,EFNB2,EGR1,EGR2,ETV6,F3,FCGR1A,FCGR2B,FGF7,FOS,FOSB,FOXO1,FYB,GADD45A,GADD45G,GCNT1,GCNT2,GJA1,HIVEP2,HLA-A,HPX,ICAM1,ID3,IFNE,IKZF4,IL17RB,IL20RB,IL36A,IL6,IL6ST,IRF4,ITGA6,ITGB6,JAK3,KIT,LCN2,LGMN,LIF,LIG1,LNX1,LRRC32,Ly6a (includes others),MAP3K14,MAR…	120
Organismal Injury and Abnormalities, Reproductive System Disease	endometriosis	2.61e-12			ACE,AHR,ALDH1A3,BCAT1,CCL2,CCL28,CEBPB,CLCN5,CTGF,CTSH,CXADR,CYR61,DCN,DUSP1,DUSP2,EFNA4,EGR1,EMX2,FGF7,FOS,FOSL2,FOXO1,FST,GPX3,GREM1,HPSE,ICAM1,IHH,IL1R2,IL6,ISG20,ITGA6,ITGB1,KIT,KRT8,LIF,LTF,MAPK4,MBP,MGLL,MGST1,MLH1,MMP11,MMP9,MST1R,NFIL3,NOS3,NR4A1,NTRK2,OVGP1,PCK1,PDGFA,PFKFB3,PLK2,PPARG,PTGER2,PTGS1,PTGS2,RASGRF1,RBP4,REV3L,ROBO2,SERINC2,SFRP4,SGK1,SLC1A1,SLC2A3,SLC6A4,SRD5A1,STRA6,TACR1,…	78
Hematological System Development and Function, Tissue Morphology	quantity of mononuclear leukocytes	2.79e-12		-1.037	AHR,AKAP13,ARID5A,BCL3,BID,BLNK,C8orf4,CAMK4,CBS/CBSL,Ccl2,CCL2,Ccl7,CCR5,Cd24a,CD5L,CD72,CD79B,CEBPB,Cmah,CNN2,CSF2RB,CSF3,CTSB,CTSD,DAPP1,DCLRE1C,DDX58,E2F2,EBI3,EFNB2,EGR1,EGR2,ETV6,F3,FCGR1A,FCGR2B,FGF7,FOS,FOSB,FOXO1,FYB,GADD45A,GADD45G,GCNT1,GCNT2,GJA1,HIVEP2,HLA-A,HPX,ICAM1,ID3,IFNE,IKZF4,IL17RB,IL20RB,IL36A,IL6,IL6ST,IRF4,ITGA6,ITGB6,JAK3,KIT,LCN2,LGMN,LIF,LIG1,LNX1,LRRC32,Ly6a (includes …	123
Embryonic Development, Nervous System Development and Function, Organ Development, Organismal Development, Tissue Development, Visual System Development and Function	formation of eye	2.91e-12		1.123	ADAMTS9,ALDH1A1,ALDH1A3,AQP5,AREG,BID,BMPR1B,CBS/CBSL,Ccl2,CCL2,CHD7,CHRDL1,COL4A3,COL8A2,CP,CRYAB,CRYBA4,CTSD,CXCL14,DKK2,EBF3,EGLN3,EGR1,EMX2,FGF10,FGF7,FMOD,FOS,FOSL2,FST,GCGR,GGT1,HES5,HIP1,ICAM1,ID3,IHH,IL6,ITGA6,KNG1,LCN2,LIF,LIM2,LMO7,LTBP2,MAP3K1,MSX2,Mt1,Mt2,MYD88,MYH10,NDP,NGFR,NKD1,NOTCH1,NOTCH3,NTRK2,PDE6C,PTPN13,PTPRF,RAG1,RARB,RBP1,RBP4,RDH10,RP1,SEMA5A,SEMA5B,SERPINE1,SHROOM2,SOX9,…	83
Organismal Development	size of body	2.91e-12		-1.021	A2M,AHR,APBB2,APLP2,AQP11,AQP5,AREG,AVPR2,CA4,CAMK4,CBS/CBSL,Ccl2,CDO1,CHD7,CIDEB,CLDN7,COL4A3,CTSD,CXCL14,DBH,DCN,DGAT2,DHRS3,DIO2,DIO3,DKK2,DNAJA1,DUSP1,E2F2,EDNRB,EGR2,ETV5,F3,FAM20C,FCGR2B,FGF10,FGL1,FMOD,FOS,FOSB,FOXA2,FOXJ1,FOXS1,FST,GAP43,GATM,GDF15,GFRA2,GGT1,GJB1,GLCE,GNAL,GPC3,GPX2,GRIA4,HK2,Hmga2,HNF1A,IGFBP5,IHH,IL6,IL6ST,IRAK3,Irs4,ITGA11,ITPR2,ITPR3,KCNQ1,KRT8,LAMP2,LGMN,LIF,LIN9,LM…	139
Behavior	behavior	2.93e-12		0.045	ACE,ADORA1,ADRA2C,ALDH1A3,APLP2,Apoc3,ASIP,B4GALNT1,BCR,BMPR1B,BTG2,CALB1,CALCB,CAMK4,CAPN1,Ccl2,CCR5,CDO1,CEBPD,Celf6,CES1,CHD7,CIDEB,Cmah,CPLX2,CREM,CSF3,CTNND2,CTSB,CUX2,CXCL14,DBH,DGAT2,DLG3,DMRTA1,DRD4,DUSP1,EFNB2,EGR1,EGR2,EIF4E,EPS8,FAAH,FBXO2,FCGR2B,FOS,FOSB,FOXA2,GATM,GCGR,GCH1,GDF15,GDNF,GFRA2,GJA1,GNAL,GRIA4,HDC,HOMER1,HTR1B,IL1B,IL6,Irs4,ITGA11,ITGB1,ITM2B,ITPR2,ITPR3,KCNC2,KCNQ1,KIT,…	158
Neurological Disease, Organismal Injury and Abnormalities	seizure disorder	2.97e-12		0.779	AP3B2,ATF3,B4GALNT1,BEND5,BID,C11orf96,C9orf3,CA12,CA4,CA9,CACNA1S,CEBPD,CLU,CREM,CTSB,CTSD,CYR61,DBH,DUSP1,DUSP2,EGR1,EGR2,ENC1,EPHX1,FCGR2B,FGF7,FOS,FOSB,GABRB2,GABRP,GADD45A,GADD45G,GAP43,GDNF,GFRA2,GJB1,GRIA4,HAS1,HES5,HOMER1,HTR1B,IGSF9,IL1B,IL4I1,IL6,KCNC2,LAMB3,MMP9,MSX2,Mt1,Mt2,NFIL3,NGFR,NNAT,NOS3,NPTX2,NR4A1,NR4A3,NTF3,NTRK2,NUDT11,PCDH19,PIM3,PLK2,PLK3,PPP1R9A,PTGS1,PTGS2,RAG1,RGS16,SC…	90
Cell-To-Cell Signaling and Interaction, Hematological System Development and Function	activation of blood cells	3.16e-12	Decreased	-2.094	ACE,ADAMTS13,AGRN,AHR,ATF3,BCL3,BLNK,BPI,C1QTNF1,C4A/C4B,CAMK4,Ccl2,CCL2,CD14,CD200,Cd24a,CD72,CD79B,CEBPB,CLEC1B,CLEC7A,Cmah,CSF2RB,CTSH,CXCL6,DAPP1,DCT,DDX58,DUSP1,EDN1,EFNB2,FCGR1A,FCGR2B,FOXA2,FOXJ1,GADD45A,GDNF,GJA1,GJA4,GJB1,H60b/H60c,HLA-A,ICAM1,IFI16,IL1B,IL20RB,IL6,IRAK3,ITGB1,ITGB6,JAK3,KNG1,LBP,LCN2,MAOB,MBP,MGST1,MMP9,MUC5B,MYD88,NDRG1,NFIL3,NFKBIA,NOD2,NOS3,NOTCH1,NPC1,NR4A1,NR4A2,NR…	103
Cancer, Organismal Injury and Abnormalities	abdominal carcinoma	3.28e-12		0.963	A2M,ABCB5,ABCC3,ACBD7,ACE,ACOT7,ACSM3,ACTG2,ACTN1,ACTN2,ADAM8,ADAMTS13,ADAMTS15,ADAMTS16,ADAMTS4,ADAMTS9,ADAMTSL5,ADAP1,ADAT3,ADCY4,ADH1C,ADIPOR2,ADORA1,ADORA2B,ADRA2C,AGPAT4,AGRN,AHR,AIM1,AKAP13,AKAP2,AKAP7,AKR1B1,ALDH1A1,ALDH1A3,ALDH2,ALKBH8,AMMECR1,AMOT,ANKRD28,ANKRD29,ANO4,ANO9,AP3B2,APBB2,APCDD1,APLP2,AQP8,ARAP1,AREG,ARG2,ARHGAP44,ARHGEF10L,ARHGEF16,ARHGEF4,ARID3B,ARL4C,ARRDC1,ARSJ,ASCL4,ASI…	822
Cell-To-Cell Signaling and Interaction	binding of cells	4.85e-12	Decreased	-2.362	A2M,ACE,ADIPOR2,AREG,BCR,BPI,CALCB,CCL2,CCL28,CCR5,CD14,Cd24a,CD82,CDH2,CLDN2,CLEC1B,CLEC7A,Cmah,COL4A3,CSF2RB,CXADR,CYR61,CYTH1,DCN,ESM1,F11R,F3,FCGR1A,FCGR2B,FGR,FHL2,FYB,GCNT1,GPC3,HAS2,HLA-A,HS3ST1,ICAM1,IGFBP5,IL1B,IL1R2,IL6,ITGA6,ITGA9,ITGB1,KIT,KNG1,LBP,LOX,LRPAP1,LTF,MRC1,MSR1,Muc4,PGF,PIGR,PLA2G5,PLAU,PPARG,PROS1,PTPRF,RAMP3,S1PR1,SDC1,SELP,SEMA3A,SERPINE1,SERPING1,SLC6A4,SNAI1,SORL1,ST3…	81
Infectious Diseases	infection of mammalia	5.27e-12	Increased	2.517	ADAMTS13,AHR,APCS,BCL3,C4A/C4B,Ccl2,CCR5,CD14,Cd24a,CD5L,CEBPB,CLEC6A,CLEC7A,CSF2RB,CSF3,Cxcl15,CXCL6,DCN,DDX58,DUSP1,DUSP4,EBI3,FCGR1A,FCGR2B,FGR,FOS,GPC3,IFNE,IL17RB,IL17RE,IL1B,IL6,IRF4,KIT,LBP,LCN2,MMP9,MSR1,MST1R,MUC5B,MYD88,NOD2,NOS3,PIGR,PILRB,PLAC8,PLAU,POU2AF1,PTPN13,RAG1,RGS16,RORC,SDC1,SELP,SERPINB9,SERPINE1,SIGLEC1,ST6GAL1,STX11,TIMP1,TIRAP,TMEM173,TNF,TNFRSF1A,TP63,UCP2,VWF	67
Cellular Assembly and Organization, Cellular Function and Maintenance	microtubule dynamics	5.47e-12	Decreased	-3.018	A2M,ACE,ACTN2,ADAP1,AGRN,AHR,ARAP1,AREG,ARHGAP44,ARHGAP8/PRR5-ARHGAP8,ARHGEF4,ATF3,BASP1,BCR,BMX,BTG2,BTG3,CALML3,CAMK4,CAPRIN2,CCL2,CCR5,Cd24a,CD2AP,CD82,CDH1,CDH2,CDK18,CLEC1B,CLU,CTGF,CTNND2,CUX2,CYR61,DAB1,DHH,DOCK5,DPYSL3,DSP,EFHD1,EFNB2,EFNB3,EGR1,EIF4E,ENC1,EPHA8,EPS8,EPS8L2,FCGR1A,FGF7,FGR,FLOT1,FOS,FOXJ1,GAP43,GDA,GDNF,GDPD5,GFRA2,GJA1,GJB1,GOLPH3,GRIP1,HAS2,HAUS8,HMGB2,HTR1B,ICAM1,IGSF9…	166
Cell Death and Survival	cell death of tumor cell lines	5.59e-12		-0.312	ADAMTS16,ADORA1,ADORA2B,ADRM1,AHR,AKR1B1,AREG,ARID3B,ASNS,ATF3,AVPI1,BARD1,BCL3,BCR,BID,BLNK,BMPR1B,BMX,BTG2,BTG3,CABLES1,CALB1,CALCB,CAMK4,CAPN1,CCL2,CCR5,Cd24a,CD79B,CD82,CDCP1,CDH1,CDR2L,CEBPB,CEBPD,CEL,CHKA,CHSY1,CIDEB,CLCA2,CLU,CNN2,COL4A1,CRABP2,CREM,CRYAB,CSF2RB,CTGF,CTSB,CTSD,CYR61,DCT,DDX58,DHCR24,DRAM1,DSP,DUSP1,DUSP4,E2F2,EAF2,EDN1,EGLN3,EGR1,EHF,EIF4E,ENC1,ENO1,ESRRB,FAIM2,FANCA,FCGR1…	221
Neurological Disease, Organismal Injury and Abnormalities	epilepsy	5.68e-12		0.707	ATF3,BEND5,C11orf96,C9orf3,CA12,CA4,CA9,CACNA1S,CEBPD,CLU,CREM,CTSB,CYR61,DUSP1,DUSP2,EGR1,EGR2,ENC1,EPHX1,FGF7,FOS,FOSB,GABRB2,GABRP,GADD45A,GADD45G,GFRA2,HAS1,HES5,HOMER1,HTR1B,IL1B,IL4I1,KCNC2,LAMB3,NFIL3,NGFR,NNAT,NPTX2,NR4A1,NR4A3,NTF3,NTRK2,NUDT11,PCDH19,PIM3,PLK2,PLK3,PTGS2,RGS16,SCN1B,SCN2B,SECTM1,SERPINE2,SLC13A5,SLC1A1,SLC2A3,SLC39A14,SLC6A12,SLC6A13,SLC6A4,SOCS3,SPNS2,SYN2,TIPARP,TMTC1	66
Cancer, Organismal Injury and Abnormalities	metastasis	5.72e-12		-0.633	ABCC3,ADORA1,AIM1,AKR1C3,AQP8,ATF3,C4A/C4B,Ccl2,CCL2,CD82,CDCP1,CDH1,CDH2,CEBPD,CLDN3,CLU,COL4A1,CRABP2,CSF2RB,CSF3,CTGF,CTSB,CTSH,CXCL6,CYP3A5,CYR61,DDX58,DPYSL3,DUSP4,EBI3,EDN1,EDNRB,Elf5,EMX2,ESRRB,F3,FCGR1A,FCGR2B,FGR,FOS,FOXA2,FST,GADD45A,GCH1,GDF15,GLUL,GREB1,HMGB2,ICAM1,ID3,IFITM3,IGFBP5,IL1B,IL6,ITGA6,ITGA9,ITGB1,ITGBL1,ITPR3,KIT,KRT8,LAMB3,LCN2,LRRC26,LTF,MAPK11,MCAM,MLPH,MME,MMP9,MST1R,…	133
Cell Death and Survival	neuronal cell death	6.72e-12	Increased	2.29	A2M,ADAM8,ADORA1,AGRN,ARTN,ATF3,B4GALNT1,BAG5,BID,BMPR1B,BTG2,CALB1,CAPN1,Ccl2,CCL2,CCR5,CD200,CDH2,CEBPB,CLU,CREM,CSF3,CTGF,CTSB,CTSD,DPYSL3,DUSP1,DYNC1I1,EFNB2,EGLN3,EGR1,ETV6,FAAH,FAIM2,FCGR1A,FOS,FOXO1,GABRB2,GCLC,GDA,GDF15,GDNF,GFRA2,GPT,HIP1,HK2,HMGB2,IL1B,IL6,ITGB1,ITM2B,ITPR2,LCN2,LGMN,LIF,LRPAP1,MAOB,MAP3K1,MBP,MMP9,MSX1,MSX2,Mt1,Mt2,MUTYH,MYBL2,Naip1 (includes others),NDP,NFIL3,NFKBIA,N…	107
Embryonic Development, Hair and Skin Development and Function, Organ Development, Organismal Development, Tissue Development	formation of epidermis	7.83e-12		-0.478	APCDD1,CDH1,COL7A1,CRABP2,CTGF,CYP26B1,DCT,DHH,DSP,EVPL,FGF10,FGF7,FST,GFRA2,GJA1,GRHL1,GRHL3,HPSE,IGFBP5,ITGB1,KRT15,KRT31,KRT83,LAMB3,NAB1,NFKBIA,NGFR,NOTCH1,NTF3,PDGFA,PTCH1,PTCH2,PTGS2,RBP2,RUNX1,SLC27A4,SNAI1,SOX9,TNF,TNFRSF19,TP63,UGCG,ZNF750	43
Cell-To-Cell Signaling and Interaction	adhesion of blood cells	8.5e-12	Decreased	-2.907	A2M,ADAMTS13,ADORA1,APCS,C4A/C4B,CCL17,Ccl2,CCL2,CCL28,CCR5,CD14,CD200,Cd24a,CDH1,Cmah,CSF2RB,Cxcl15,CYR61,DCN,F11R,F3,FCGR1A,FGR,FOXO1,FYB,GDF15,ICAM1,IL1B,IL6,IL6ST,ITGA6,ITGB1,JAK3,KIT,LBP,LIF,LRPAP1,LTF,Ly6a (includes others),MAP3K14,MCAM,MRC1,MSR1,MYD88,NOS3,PLAU,PPARG,PRKCQ,PTGS2,RAG1,RASGRP2,RGS16,SAA1,SELP,SERPINA1,SERPINE1,SERPING1,ST6GALNAC2,TGFBR2,THBD,THBS1,TNF,TNFRSF1A,VAV3,VWF	65
Neurological Disease	Movement Disorders	1.02e-11		-0.044	A2M,ACE,ACTN2,ADH1C,ADORA1,ADORA2B,ADRA2C,AGRN,ALDH2,APLP2,AVPR2,B4GALNT1,B4GALT5,BASP1,BCR,BID,C2orf40,C4A/C4B,CA12,CA4,CA9,CADM4,CALB1,CAMK4,CBLN1,CDH2,CHAF1B,CLU,COL4A3,CP,CPLX2,CRYAB,CTGF,CTSB,CTSD,CYP26B1,CYTH1,DAB1,DBH,DIO2,DNAJA1,DPYSL3,DRD4,DYNC1I1,EFNB3,EGR1,EGR2,EMX2,ETV5,F11R,F3,FGF12,FLOT1,FMOD,FOS,FOSB,GABRB2,GABRP,GADD45A,GAP43,GBX1,GCH1,GDNF,GJA1,GJB1,GNAL,GPD1,GPRC5C,HDC,HES5,HIP1…	167
Cell-To-Cell Signaling and Interaction, Cellular Movement, Hematological System Development and Function, Immune Cell Trafficking, Inflammatory Response	recruitment of phagocytes	1.09e-11	Decreased	-3.071	ADAMTS13,AHR,ALOX5AP,BCL3,Ccl2,CCL2,Ccl7,CCR5,CD14,CD5L,CNN2,CRYAB,CTSC,CYR61,F13A1,F3,FCGR2B,FGR,FLOT1,FOXA2,GCNT1,ICAM1,IL1B,IL6,LYZ,MMP9,Muc1,MYD88,NFKBIA,NOD2,NOS3,NOTCH1,PPARG,PRKCQ,RASGRP2,S1PR1,SELP,SEMA3A,SERPINE1,SNAI1,ST3GAL4,TGFBR2,THBS1,THBS2,TIRAP,TNF,TNFRSF1A,UCP2,VAV3,VWF	50
Hematological System Development and Function, Inflammatory Response, Tissue Morphology	quantity of phagocytes	1.09e-11	Increased	2.527	ADAM8,AHR,ATF3,B4GALNT1,BCL3,BCR,BID,C4A/C4B,C8orf4,CBS/CBSL,Ccl2,CCL2,Ccl7,CCR5,CD200,CLCA1,CLEC7A,CNN2,CSF3,CTSB,CXCL14,Cxcl15,DCN,ENPP3,F3,FCGR1A,FCGR2B,FGF7,GCNT1,GDF15,GJA1,GREM1,HDC,ICAM1,IL1B,IL36A,IL6,IL6ST,IRAK3,IRF4,ITGB6,JAK3,KIT,LCN2,LIF,Ly6a (includes others),MMP9,Mt1,Mt2,MYD88,NFKBIA,NGFR,NOD2,NPC1,PGLYRP1,PLA2G10,PLA2G2D,PLAC8,PLAU,PPARG,PTGER2,RAG1,RBP1,RORA,RUNX1,SELP,SOCS3,ST3GA…	78
Cellular Function and Maintenance	function of leukocytes	1.17e-11		-0.183	ADORA2B,AHR,AKAP13,ATF3,BCAT1,BCL3,Ccl2,CCR5,CD14,CD200,CEBPB,CLEC6A,CLEC7A,Cmah,CNN2,CSF2RB,CTSC,DCLRE1C,DDX58,DUSP1,DUSP2,DUSP4,EBI3,EGR1,ENPP3,F11R,F3,FCGR1A,FCGR2B,FGR,FLOT1,FOS,FYB,GADD45G,HLA-A,ICA1,ICAM1,ID3,IL13RA2,IL1B,IL20RB,IL6,IRAK3,JAK3,LCN2,LGMN,MMP9,MSR1,MST1R,Mt1,Mt2,MUC5B,MYD88,NFKBIA,NLRC5,NOD2,PIGR,PLA2G2D,PLA2G5,PLAU,POU2AF1,PRKCQ,PTGER2,PTGS2,PTPN13,RGS16,RORC,S1PR1,SELP,SEMA…	82
Cancer, Gastrointestinal Disease, Organismal Injury and Abnormalities	oral tumor	1.42e-11			ADRA2C,BMPR1B,CHD7,COL4A1,CPXM2,CRYAB,CTGF,CTSC,CTSH,CXCL14,CYP26B1,DCN,DUSP1,EGFL6,F11R,FGF7,GDF10,GPC3,HAS2,ICAM1,IGFBP5,IL1B,IL6,ITGA11,ITGA6,ITGA9,ITGBL1,KRT7,LAMC3,LGALS7/LGALS7B,LY6E,MAPK13,MGLL,MMP11,MRC1,MTUS1,NOTCH1,NOTCH3,NPTX2,NUDT11,PDPN,PGF,PLAU,PTCH1,PTCH2,PTGS2,RAB27B,RAB38,ROBO2,SERINC2,SERPINB7,SERPINE1,STRA6,TACSTD2,THBD,THBS4,TIMP1,TM4SF1,TNC,TNF,TP63,TUBA8,TUBB3,ZNF516	64
Renal and Urological System Development and Function	morphology of urinary system	1.46e-11			ACE,AHR,AKR1B1,APCS,AQP11,ATP12A,BCAM,BCR,BDKRB2,CD2AP,CDH16,CEBPB,CFB,CFI,CLDN7,CLEC6A,CLU,COL4A3,CXCL14,DCN,EMX2,FAM20A,FCGR2B,FGF10,FGF7,GADD45A,GCNT1,GDF15,GDNF,GLCE,GPC3,GREM1,GRIP1,ITGA11,ITGA6,LGMN,LRP2,Mt1,Mt2,NOS3,PLXNB1,PTGS1,PTGS2,PTPRF,RAG1,RARB,RDH16,ROBO2,SALL1,SCNN1B,SERPINB7,SERPINE1,SLC12A3,SYNPO,THBS1,TK1,TNFRSF1A,TP63,UPK2,WNT11,WNT4,XDH	62
Cellular Movement	chemotaxis	1.5e-11		-1.752	ACTN1,ADAM8,ADORA1,AMOT,ARHGEF16,ARTN,BCR,BDKRB2,C4A/C4B,CCL17,Ccl2,CCL2,CCL28,CCR5,COL4A3,CXADR,CXCL14,Cxcl15,CXCL6,CYR61,DOCK5,EDN1,EDNRB,EFNB2,FGF10,FGF7,FGR,FLOT1,GDNF,GREM1,HMGB2,HPSE,ICAM1,IL1B,IL6,ITGA6,ITGA9,ITGB1,KIT,KNG1,LBP,LCN2,LIF,LOX,LPAR3,MAP3K1,MMP9,MYD88,NOD2,NOS3,NTF3,PDGFA,PGF,PIGR,PLA2G10,PLAU,PPARG,PRAP1,PRKCQ,PTGS2,PTPRJ,RADIL,ROBO2,S100A14,S1PR1,SAA1,SCN1B,SELP,SEMA3A,SEMA3…	88
Cellular Function and Maintenance	cellular homeostasis	1.59e-11		-1.326	ABCB5,ABCC3,ACTN2,ADCY6,ADIPOR2,ADORA2B,AHR,AIFM3,AKR1B1,AMOT,APLP2,AQP5,ATP12A,ATP2C2,AVPR2,BARD1,BCL3,BCO2,BCR,BDKRB2,BID,C1QTNF1,CA9,CALB1,CALCB,CAMK4,CAPN1,Ccl2,CCL2,CCL28,CCR5,Cd24a,CD72,CD79B,CEBPB,CHD7,CLCA2,CLCN5,CLDN2,CLDN7,CLEC6A,CLEC7A,COL4A1,CP,CRYAB,CSF2RB,CTSD,CXCL6,CYP26B1,DBH,DCLRE1C,DCN,DENND3,DHH,DRAM1,DUSP4,E2F2,EDN1,EDNRB,EFNB2,EGR1,EGR2,ERC1,F11R,F3,FAM20A,FCGR1A,FCGR2B,FGR,F…	215
Cellular Function and Maintenance	function of antigen presenting cells	1.86e-11			ADORA2B,AHR,BCL3,Ccl2,CD14,CD200,CEBPB,CLEC6A,CLEC7A,CNN2,CSF2RB,DDX58,DUSP4,EGR1,F11R,F3,FCGR1A,FCGR2B,FGR,FOS,ICAM1,IL13RA2,IL1B,IL6,IRAK3,JAK3,LGMN,MMP9,MSR1,MST1R,Mt1,Mt2,MUC5B,MYD88,NFKBIA,NOD2,PLA2G2D,PLA2G5,PLAU,PTGER2,PTGS2,SEMA3A,SGMS2,ST6GAL1,STAT3,TIRAP,TNF,TNFRSF1A,UCP2	49
Cardiovascular Disease, Cardiovascular System Development and Function	abnormal morphology of cardiovascular system	1.91e-11			ADAMTS13,ADAMTS9,AHR,AKAP13,AMOT,ARID3B,BCAM,BDKRB2,C1GALT1,C8orf4,CAPN1,CBS/CBSL,Ccl2,CCR5,CD2AP,CDH2,CDO1,CLEC1B,CLU,COL4A3,COL8A2,CXADR,DBH,DHRS3,EAF2,ECE1,EDN1,EDNRB,EFNB2,EGLN3,ETV6,F3,FGF10,FMOD,FOXA2,FZD5,GADD45A,GDNF,GJA1,GJA5,GPC3,Gulo,HAS2,HTR1B,IER3,IL6,IL6ST,KLK3,LGMN,LIF,LIG1,LMNA,LOX,LY6E,MAP3K1,MB,MMP9,MSX1,MSX2,MYH10,MYLK3,NGFR,NOS3,NOTCH1,NOTCH3,NTF3,PDGFA,PDPN,PIM3,PLVAP,PPARG,P…	97
Cancer, Organismal Injury and Abnormalities	malignant neoplasm of aerodigestive tract	1.92e-11			ADAMTS16,ADCY4,ADRA2C,AIM1,AKR1C3,ALDH2,ARID3B,ATP6V1C2,BAALC,BARD1,BDKRB2,BMPR1B,C1orf116,CA9,CDH2,CEBPB,CLU,COL4A1,CPXM2,CRYAB,CTGF,CTNND2,CTSC,CTSH,CUBN,CXCL14,CYP26B1,DAB1,DCN,DPYSL3,DUOX1,DUSP1,EGFL6,ESRRB,F11R,FGF7,GDF10,GPC3,HAS2,HK2,HOPX,HYDIN,IFI16,IGFBP5,IL1B,IL6,ITGA11,ITGA6,ITGA9,ITGBL1,KIT,KRT13,KRT7,LBP,LGALS7/LGALS7B,LIPF,LSAMP,LY6E,LYZ,MAPK13,MGLL,MLH1,MMP11,MRC1,MS4A6A,MSR1,MST1R…	129
Immunological Disease	abnormal morphology of immune system	2.19e-11			A2M,AHR,B4GALNT1,BCL3,BLNK,C8orf4,Ccl2,Ccl7,CCR5,CD200,CD5L,CD79B,CEBPB,CLEC1B,CNN2,CP,CTSD,DCLRE1C,DDX58,E2F2,EBI3,EGR1,FCGR2B,FGR,GCNT1,HDC,HIVEP2,HLA-A,HPSE,ICAM1,ID3,IL6,IRAK3,IRF4,ITGB6,JAK3,LIF,Ly6a (includes others),MARCH1,MMP9,Mt1,Mt2,Mug1/Mug2,NFIL3,NFKBIA,NGFR,NOD2,PIGR,PLA2G2D,POU2AF1,PRKCQ,PTGDS,PTPRJ,RAG1,Serpina3g (includes others),SERPINB9,SGMS2,SLCO1A2,TNF,TNFRSF1A,TXNIP	61
Neurological Disease	neurological signs	2.28e-11	Decreased	-2.724	A2M,ACE,ACTN2,ADRA2C,ALDH2,B4GALNT1,B4GALT5,BASP1,C2orf40,C4A/C4B,CA12,CALB1,CAMK4,CDH2,CEBPB,CHAF1B,CLU,COL4A3,CP,CPLX2,CRYAB,CTGF,CYP26B1,CYTH1,DBH,DIO2,DNAJA1,DPYSL3,DRD4,DYNC1I1,EFNB3,EGR1,EGR2,EMX2,ETV5,F11R,F3,FGF12,FOS,FOSB,GABRB2,GABRP,GADD45A,GDNF,GJA1,GNAL,GPD1,GPRC5C,HMGB2,HOMER1,HTR1B,ICA1,ID3,IER3,IL6,ITM2B,KCNQ1,KNG1,LAMP2,LDHB,LRG1,LRRN1,LY6E,MAFF,MAL2,MAOB,MB,MME,NDRG1,NPTX2,NR4A1…	111
Organ Morphology	morphology of skin	2.28e-11			A2M,AHR,AREG,ASIP,ASPRV1,CBS/CBSL,CLDN7,COL7A1,CTSB,CYP26B1,DCN,DCT,DGAT2,E2F2,EDNRB,EGLN3,EGR1,EVPL,FGF10,FGF7,FMOD,FST,GFRA2,GGT1,GJA1,GPC3,GRHL3,IL36A,ITGA6,ITGB1,ITGB6,KIT,LAMP2,LIF,LIPH,LOX,MSX2,NAB1,NFKBIA,NGFR,NOTCH1,PCBD1,PDGFA,PLA2G10,PPARG,PTGER2,RAB27B,RAB38,RAG1,RGN,RIPK4,RSPO2,SLC27A4,SLC46A3,SOCS3,STAT3,TGFBR2,TGM1,THBS1,THBS2,TNF,TP63	62
Tissue Morphology	morphology of connective tissue	2.4e-11			ACE,Acp5,ADAMTS13,ADIPOR2,ADORA1,AHR,ATF3,ATP6V0D2,BMPR1B,C1GALT1,C8orf4,CBS/CBSL,Ccl2,CCR5,CDH2,CEBPB,CEBPD,CES1,CHSY1,CIDEB,CTGF,CXADR,CXCL14,CYP26B1,DCN,DHCR24,DHH,DNAJA1,DUSP1,EDN1,EFNB2,ETV6,F3,FAM20A,FBXO2,FGF10,FGL1,FLNB,FMOD,FOSB,FOSL2,FOXO1,GADD45A,GCGR,GDF15,GFRA2,GPR12,Gulo,HDC,IGFBP5,IHH,IL6,IL6ST,Irs3,ITGA11,ITGB1,LGMN,LIF,LIG1,LMNA,LOX,Ly6a (includes others),MRAP2,MSX2,Mt1,Mt2,NOS3,…	108
Organ Morphology, Organismal Development, Renal and Urological System Development and Function	morphology of kidney	2.61e-11			ACE,AHR,AKR1B1,APCS,AQP11,ATP12A,BCAM,BCR,BDKRB2,CD2AP,CDH16,CEBPB,CFB,CFI,CLDN7,CLEC6A,CLU,COL4A3,CXCL14,DCN,EMX2,FAM20A,FCGR2B,FGF10,FGF7,GADD45A,GCNT1,GDF15,GDNF,GLCE,GPC3,GREM1,GRIP1,ITGA11,LGMN,LRP2,Mt1,Mt2,NOS3,PLXNB1,PTGS1,PTGS2,RAG1,RARB,RDH16,ROBO2,SALL1,SCNN1B,SERPINB7,SERPINE1,SLC12A3,SYNPO,THBS1,TK1,TNFRSF1A,WNT11,WNT4,XDH	58
Nutritional Disease	weight loss	2.82e-11	Increased	3.03	ADH1C,AHR,AKR1B1,ALDH2,APCS,AREG,ATF3,ATP12A,BCR,Ccl2,CD200,CTSC,DDX58,DGAT2,DIO3,DUSP1,EGR2,ENPP3,FGF7,FITM2,GDNF,Gulo,HIP1,IL17RB,IL6,ITPR2,ITPR3,LIF,LMNA,MMP9,Mt1,Mt2,NFASC,NFIL3,NOD2,NPC1,NR4A3,PPARG,PTGS2,RAG1,RGN,RORC,SELP,SERPINE1,SGK1,SLC24A4,SOCS3,STX11,TIMP1,TNF,UCP2,ZMPSTE24	52
Tissue Development	development of epithelial tissue	3.04e-11		-0.433	ADRM1,AHR,ASIP,BPI,CA9,Ccl2,CCL2,CDH1,CDH2,CEBPB,CHD7,CLDN3,CLEC1B,COL4A1,COL4A3,Cxcl15,CYR61,ECE1,EDN1,EDNRB,EFNB2,F11R,F3,FGF10,FGF7,FLNB,FOSL2,FOXJ1,FOXO1,FZD5,GDF7,GJA1,GRIP1,HMGB2,HNF1B,HYDIN,IHH,IL1B,IL6,ITGB1,KIT,KLK3,KNG1,KRT8,LRG1,MAP3K1,MAP3K14,MMP9,NDP,NFKBIA,NOS3,NOTCH1,NOTCH3,NR4A1,NR4A2,NTF3,PCDH15,PGF,PROK1,PROS1,PTGS2,PTPRJ,RARB,RASIP1,RIPK4,SAA1,SEMA5A,SEMA6B,SERPINE1,SLC14A1,SOX…	84
Organismal Injury and Abnormalities, Tissue Morphology	size of lesion	3.09e-11			ACAT2,ADAMTS13,ARG2,BID,BMPR1B,CA12,CA9,CAPN1,CBS/CBSL,Ccl2,CDH1,CEL,CES1,CLU,CRYAB,CSF3,CTSB,ECSCR,EGR1,EHF,F3,FAIM2,FOXO1,GDF15,GDNF,GJA1,GPX3,HLA-A,HPGDS,ICAM1,IL1B,IL6,KNG1,KRT8,LCN2,MAPK13,MMP9,MSR1,MST1R,Mt1,Mt2,MYD88,NFKBIA,NGFR,NR4A1,NTRK2,OSMR,PLA2G10,PLA2G5,PTGDS,PTGER2,PTGS2,RAG1,SELP,SERPINE1,SERPING1,SOCS3,TGFBR2,THBD,TIMP1,TNFRSF12A,TNFRSF1A,UCP2,VWF,WNT7B	65
Inflammatory Response	inflammation of body cavity	3.19e-11	Increased	2.731	A2M,ACE,ADIPOR2,ADORA1,ADORA2B,ADRA2C,AHR,ALDH2,APCS,ASNS,ATF3,BID,C4A/C4B,CALCB,CBS/CBSL,CCL17,Ccl2,CCL2,CCR5,CD14,CD200,Cd24a,CD72,CDH1,CEBPB,CFB,CLCA1,CLEC7A,CLU,COL4A1,COL4A3,CSF2RB,CTSB,CTSD,CUZD1,Cxcl15,CXCL6,CYP3A5,CYR61,DCN,DDX58,DRD4,DUSP1,E2F2,EBI3,EDN1,EDNRB,EGLN3,EGR1,ENO1,ENPP3,F3,FAAH,FCGR1A,FCGR2B,FOXA2,FOXJ1,GABRB2,GABRP,GADD45A,GADD45G,GDNF,GPC3,GPT,GPX2,HLA-A,HPGDS,HPX,ICAM1,ID3…	150
Cardiovascular System Development and Function, Tissue Morphology	permeability of vasculature	3.23e-11		0.221	ADORA1,BCR,BDKRB2,C4A/C4B,CBS/CBSL,F11R,GADD45A,Gulo,ICAM1,MMP9,NGFR,NOS3,NR4A1,NTRK2,PGF,PLAC8,PLAU,PLVAP,PROS1,PTGS2,RAG1,S1PR1,SERPING1,STAT3,TACR1,THBS1,TIMP1,TNF,UCN,VWF,XDH	31
Protein Synthesis	quantity of protein in blood	3.28e-11		-0.89	ADIPOR2,Apoc3,ARID5A,BCR,BPNT1,Ccl2,CD14,CDO1,CEBPB,CEL,CES1,CIDEB,CLEC7A,COL4A3,CTSC,CXCL14,CXCL6,DBH,DHH,DIO2,DIO3,DUSP1,EGLN3,F3,FAM20C,FGL1,GATM,GCGR,GPBAR1,GPR12,Gulo,HDC,HNF1A,HPN,HPSE,IGFBP5,IL1B,IL6,IL6ST,Irs3,Irs4,KCNE3,LGMN,LIF,LMNA,MAPK13,MB,MMP9,MRAP2,MRC1,Mt1,Mt2,MYD88,NFIL3,NOD2,NOS3,NTRK2,PCBD1,PCYT1B,PDE10A,PILRB,PLVAP,PPARG,PTGS2,RASGRF1,SCD,SELP,SERPINE1,SIGLEC1,SLC13A1,SLC13A5,…	90
Neurological Disease, Organismal Injury and Abnormalities, Psychological Disorders	disorder of basal ganglia	3.39e-11		0.115	A2M,ACE,ACTN2,ADH1C,ADORA1,ADORA2B,ADRA2C,ALDH2,AVPR2,B4GALNT1,B4GALT5,BASP1,BCR,C2orf40,C4A/C4B,CA12,CALB1,CAMK4,CDH2,CHAF1B,CLU,COL4A3,CP,CPLX2,CREM,CRYAB,CTGF,CYP26B1,CYTH1,DIO2,DNAJA1,DPYSL3,DRD4,DYNC1I1,EGR1,EGR2,EMX2,ETV5,F11R,F3,FGF12,FLOT1,FOS,FOSB,GABRB2,GABRP,GADD45A,GAP43,GCH1,GDNF,GJA1,GNAL,GPD1,GPRC5C,HMGB2,HOMER1,HTR1B,ICA1,ID3,IER3,IL1B,IL6,KCNQ1,KNG1,LAMP2,LDHB,LRG1,LRRN1,LTF,LY6E…	127
Cancer, Organismal Injury and Abnormalities	advanced malignant solid tumor	3.42e-11		-0.032	ABCC3,AIM1,AKR1C3,AQP8,ARL4C,ATF3,BCR,C4A/C4B,CALB2,CCL2,CDH2,CEBPD,CLDN2,CLDN3,CLU,CMTM8,COL4A1,CRABP2,CSF2RB,CTGF,CTSB,CYP3A5,CYR61,DPYSL3,DUSP4,EBI3,EDN1,EDNRB,EMX2,ESRRB,FCGR1A,FCGR2B,FGR,FST,GCH1,GDF15,GLUL,GREB1,HMGB2,ICAM1,IGFBP5,IL6,ITGA9,ITGB1,ITPR3,KIT,KRT8,LAMB3,LCN2,LRP2,LRRN4,LTF,MAP3K21,MAPK11,MCAM,MLPH,MME,MMP9,MST1R,MSX1,Mt1,Mt2,MTUS1,MYBL2,NTRK2,P2RY1,PAQR4,PARP3,PCOLCE,PDE10A,PD…	111
Cellular Function and Maintenance, Hematological System Development and Function	function of myeloid cells	3.56e-11			ADORA2B,AHR,BCL3,Ccl2,CD14,CD200,CEBPB,CLEC6A,CLEC7A,CNN2,CSF2RB,DDX58,DUSP4,EGR1,ENPP3,F3,FCGR1A,FCGR2B,FGR,FOS,ICAM1,IL13RA2,IL1B,IL6,LGMN,MSR1,MST1R,Mt1,Mt2,MYD88,NFKBIA,NOD2,PLA2G5,PLAU,PTGER2,PTGS2,SGMS2,STAT3,TIRAP,TNF,TNFRSF1A,UCP2	42
Connective Tissue Development and Function, Tissue Morphology	quantity of connective tissue	3.72e-11		-0.539	ACE,AHR,ALDH1A1,APCS,Apoc3,ASIP,B4GALNT1,C8orf4,CALCB,CAMK4,CAPN1,Ccl2,CD14,CEBPB,CEBPD,CES1,CIDEB,COL4A3,CSF3,CTGF,CXCL14,DBH,DCN,DGAT2,DHH,DKK2,DUSP1,EGR1,EGR2,F13A1,FBLIM1,FGL1,FOS,FOSB,FOSL2,GATM,GCGR,GDF15,GDNF,GGT1,GPBAR1,Gulo,HDC,HTR1B,IHH,IL13RA2,IL6,IL6ST,IRAK3,Irs3,ITGB1,JAM2,KLK3,LCN2,LGMN,LIF,LIG1,LMNA,Ly6a (includes others),MMP9,MRAP2,MSR1,MSX2,Mt1,Mt2,MYBL2,NFIL3,NOS3,NOTCH1,PCK1,PG…	101
Cellular Function and Maintenance, Hematological System Development and Function	function of macrophages	4.08e-11			ADORA2B,AHR,BCL3,Ccl2,CD14,CD200,CEBPB,CLEC6A,CLEC7A,CNN2,DUSP4,EGR1,F3,FCGR1A,FCGR2B,FGR,FOS,ICAM1,IL13RA2,IL1B,IL6,LGMN,MSR1,MST1R,Mt1,Mt2,MYD88,NFKBIA,NOD2,PLA2G5,PLAU,PTGER2,PTGS2,SGMS2,STAT3,TIRAP,TNF,TNFRSF1A,UCP2	39
Cellular Development, Cellular Growth and Proliferation, Nervous System Development and Function, Tissue Development	proliferation of neuronal cells	4.38e-11	Decreased	-2.19	A2M,Acp5,AGRN,Aldh1a7,APBB2,ARTN,BASP1,BCR,BTG3,CABLES1,CAMK4,Ccl2,CCR5,Cd24a,CDH2,DCT,EEA1,EFNB2,EFNB3,EGR1,ETV5,FGF7,GAP43,GDNF,GFRA2,GJA1,GJB1,GPR12,HHIP,ID3,IGSF9,IL1B,IL6,IL6ST,INPP5F,ISLR2,ITGA6,ITGA9,ITGB1,KIT,LIF,MMP9,MSX2,MYD88,MYH10,MYO10,NDE1,NFKBIA,NGFR,NOTCH1,NPAS4,NTF3,NTRK2,PLA2G10,PPARG,Prl2c2 (includes others),PRPH,PTCH1,PTPRF,RAB17,RAG1,RASGRF1,RIMS3,RND1,RUSC1,SCN1B,SEMA3A,SEMA…	85
Cardiovascular Disease, Organismal Injury and Abnormalities	coronary artery disease	4.57e-11			ACAT2,ACE,ADORA1,ADORA2B,ADRA2C,AHR,AKAP13,ALOX5AP,ANKRD29,BMPR1B,CA12,CA4,CA9,CACNA1S,CACNB2,CCL2,CD14,CDCP1,CDR2L,EDN1,ETNK1,FOLR1,FOS,FUT9,GABRB2,GABRP,GJA1,GRIA4,GSTO1,ICAM1,IL1B,IL6,LRP11,LRPAP1,NNMT,NOS3,P2RY1,PDE10A,PDE7A,PDPN,PPARG,PTGS1,PTGS2,S1PR1,SAMD12,SAMD4A,SCN1B,SCNN1A,SCNN1B,SELP,SERPINE1,SLC12A3,SLC6A4,SLC7A11,THBS1,TNF,TUBA8,TUBB3,VEPH1,XDH	60
Connective Tissue Development and Function, Tissue Development	growth of connective tissue	4.65e-11		-0.713	AHR,AREG,ATF3,BCR,BMPR1B,BMX,CCL2,CDH1,CEBPB,CSF3,CTGF,CTSB,CYR61,DUSP1,DUSP4,EDN1,EFNB2,ESPL1,ETV6,FGF10,FGF7,FOS,FOSB,FOSL2,FOXO1,FST,GADD45A,GGT1,GJA1,GREM1,GRHL3,HAS2,HPSE,IGFBP5,IHH,IL1B,IL4I1,IL6,IL6ST,IRF6,ITGB1,JAK3,KIT,KLK3,LIF,LIG1,LIMA1,LIN9,LMNA,LOX,LTF,MAP3K3,MLH1,MMP9,MSX2,MYBL2,MYH10,NAB1,NDRG1,NFKBIA,NGFR,NOS3,NOTCH1,PDGFA,PGAM2,PGF,PLAU,PLCD3,PLK2,PLXNB1,PRMT6,PTCH1,PTGER2,PTGS2,…	100
Cardiovascular Disease, Organismal Injury and Abnormalities	coronary disease	4.65e-11			ACAT2,ACE,ADORA1,ADORA2B,ADRA2C,AHR,AKAP13,ALDH2,ALOX5AP,ANKRD29,AVPR2,BMPR1B,C4A/C4B,CA12,CA4,CA9,CACNA1S,CACNB2,CCL2,CD14,CDCP1,CDR2L,CSF3,EDN1,ETNK1,F13A1,FCGR1A,FCGR2B,FOLR1,FOS,FUT9,GABRB2,GABRP,GJA1,GRIA4,GSTO1,ICAM1,IL1B,IL6,IL6ST,LRP11,LRPAP1,MB,MME,NNMT,NOS3,P2RY1,PDE10A,PDE7A,PDPN,PPARG,PTGS1,PTGS2,S1PR1,SAMD12,SAMD4A,SCN1B,SCNN1A,SCNN1B,SELP,SERPINE1,SLC12A3,SLC6A4,SLC7A11,THBS1,TNF,TU…	71
Cell-To-Cell Signaling and Interaction, Cellular Movement	recruitment of myeloid cells	5.34e-11	Decreased	-3.305	ADAMTS13,ADORA2B,AHR,ALOX5AP,BCL3,Ccl2,CCL2,Ccl7,CCR5,CD14,CD5L,CNN2,CRYAB,CSF2RB,CTSC,CYR61,F3,FCGR2B,FGR,FLOT1,GCNT1,GDF15,HPSE,ICAM1,IL1B,IL6,LYZ,MMP9,Muc1,MYD88,NFKBIA,NOD2,NOS3,NOTCH1,PPARG,PRKCQ,RASGRP2,S1PR1,SELP,SEMA3A,SERPINE1,SNAI1,ST3GAL4,TGFBR2,THBS1,THBS2,TIRAP,TNF,TNFRSF1A,UCP2,VAV3,VWF	52
Molecular Transport	quantity of metal	5.35e-11		-0.997	A2M,ADCY6,ADORA1,AGRN,AKR1B1,AP3B2,APLP2,ASIP,ATP12A,ATP2C2,AVPR2,B4GALNT1,BDKRB2,BLNK,CACNA1S,CALB1,CALCB,CCL2,CCR5,CLDN2,CLDN7,CP,CPM,ECE1,EDN1,EDNRB,FOS,GCGR,GUCA2B,HIP1,HLA-A,HNF1A,HPX,ICAM1,IL1B,IL6,ITPR2,ITPR3,KNG1,LCN2,LRPAP1,LTF,LYZ,MCAM,Mt1,Mt2,NNAT,NOS3,NPC1,P2RY1,PLA2G5,PLAU,PLCD4,POU2AF1,PRND,PTGER2,PTGS2,PTPRJ,RHCG,RYR3,S1PR1,SAA1,SCNN1A,SCNN1B,SELP,SGK1,SLC12A3,SLC40A1,STEAP3,TACR1,…	81
Neurological Disease	dyskinesia	5.5e-11		-1.969	A2M,ACE,ACTN2,ADRA2C,ALDH2,B4GALNT1,B4GALT5,BASP1,C2orf40,C4A/C4B,CA12,CALB1,CAMK4,CDH2,CHAF1B,CLU,COL4A3,CP,CPLX2,CRYAB,CTGF,CYP26B1,CYTH1,DBH,DIO2,DNAJA1,DPYSL3,DRD4,DYNC1I1,EFNB3,EGR1,EGR2,EMX2,ETV5,F11R,F3,FGF12,FOS,FOSB,GABRB2,GABRP,GADD45A,GJA1,GNAL,GPD1,GPRC5C,HMGB2,HOMER1,HTR1B,ICA1,ID3,IER3,IL6,LAMP2,LDHB,LRG1,LRRN1,LY6E,MAFF,MAL2,MAOB,MB,NDRG1,NPTX2,NR4A1,NTF3,NTRK2,OSBPL8,PDE10A,PDE6C,…	104
Neurological Disease, Skeletal and Muscular Disorders	neuromuscular disease	5.56e-11		-0.466	A2M,ACE,ACTN2,ADH1C,ADORA1,ADORA2B,ADRA2C,AGRN,ALDH2,AREG,AVPR2,B4GALNT1,B4GALT5,BASP1,BCR,C2orf40,C4A/C4B,CA12,CALB1,CAMK4,CCL2,CDH2,CFB,CHAF1B,CLU,COL4A3,CP,CPLX2,CRYAB,CTGF,CYP26B1,CYTH1,DIO2,DNAJA1,DPYSL3,DRD4,DYNC1I1,EFNB3,EGR1,EGR2,EMX2,ETV5,F11R,F3,FCGR1A,FCGR2B,FGF12,FLOT1,FOS,GABRB2,GABRP,GADD45A,GAP43,GCH1,GJA1,GNAL,GPD1,GPRC5C,HMGB2,HOMER1,HTR1B,ICA1,ID3,IER3,IL1B,IL6,KCNC2,KCND3,KCNQ1…	141
Cancer, Gastrointestinal Disease, Organismal Injury and Abnormalities	colorectal neoplasia	5.95e-11		0.92	ABCC3,ACE,ACOT7,ACTN2,ADAMTS13,ADAMTS15,ADAMTS16,ADAMTS4,ADAMTS9,ADAMTSL5,ADCY4,ADIPOR2,ADORA1,ADRA2C,AGRN,AIM1,AKAP13,AKAP2,AKAP7,AKR1B1,AKR1C3,ALDH1A1,ALDH1A3,ALDH2,AMMECR1,AMOT,ANKRD28,ANO9,APLP2,AQP8,ARAP1,AREG,ARHGAP44,ARHGEF10L,ARHGEF16,ARHGEF4,ARID3B,ARSJ,ASCL4,ASPG,ASS1,ATF3,ATP10B,ATP2C2,ATP6V1C2,AVPR2,B4GALNT1,BARD1,BCAM,BCL3,BCO2,BDKRB2,BID,BMPR1B,BMX,BPI,C10orf35,C12orf50,C17orf64,C1o…	591
Cell-To-Cell Signaling and Interaction, Hematological System Development and Function, Immune Cell Trafficking	adhesion of immune cells	6.12e-11	Decreased	-2.569	A2M,ADAMTS13,ADORA1,APCS,CCL17,Ccl2,CCL2,CCL28,CCR5,CD14,CD200,Cd24a,CDH1,Cmah,CSF2RB,Cxcl15,DCN,F11R,F3,FCGR1A,FGR,FOXO1,FYB,GDF15,ICAM1,IL1B,IL6,IL6ST,ITGA6,ITGB1,JAK3,KIT,LBP,LIF,LTF,Ly6a (includes others),MAP3K14,MCAM,MRC1,MSR1,MYD88,NOS3,PLAU,PPARG,PRKCQ,PTGS2,RAG1,RASGRP2,RGS16,SELP,SERPINA1,SERPINE1,SERPING1,TGFBR2,THBD,THBS1,TNF,TNFRSF1A,VAV3	59
Inflammatory Disease	chronic inflammatory disorder	6.35e-11		0.256	ACE,ADAM8,ADORA1,ADORA2B,ADRA2C,AHR,AKAP13,APLP2,AREG,BLNK,C12orf50,C1orf106,C1QTNF6,C2,C4A/C4B,C9orf152,CACNA1S,CACNB2,CCL17,Ccl2,CCL2,Ccl7,Ccl8,CCR5,CDH1,CEBPB,CELF2,CFB,CLEC1B,CLSTN2,CLU,COL4A3,COL4A6,CSF2RB,CSF3,CTSB,CTSC,CTSD,CXCL14,CXCL6,CYP3A5,DRD4,DUSP1,DUSP2,EDN1,ENO1,F11R,F3,FCGR1A,FCGR2B,FGF10,FKBP5,FOS,FOSB,FOSL2,FOXO1,FUK,FZD5,GABRB2,GABRP,GLIPR2,GLUL,GOLPH3,GRIK4,HLA-A,HPGDS,ICAM1,I…	164
Nutritional Disease	obesity	6.57e-11		0.773	ACE,ADORA1,ADRA2C,AMOT,Apoc3,ASIP,ATF3,CA12,CA4,CA9,CACNA1S,CACNB2,CALCB,Ccl2,CCL2,CCR5,CD14,CEBPB,CEL,DUSP1,FOXA2,FOXO1,FOXS1,GABRB2,GABRP,GATM,GCGR,GPR1,GPR12,GPT,HDC,Hmga2,HTR1B,ICAM1,IL1B,IL6,IL6ST,LBP,LIF,LIPF,LMNA,LOX,LRPAP1,MAOB,MAPK13,MMP11,MMP9,MRAP2,Mt1,Mt2,NOS3,NPC1,NR4A1,NR4A3,NTRK2,OSMR,PASK,PDE10A,PDE7A,PEX11A,PPARG,PRKCQ,PTGS1,PTGS2,PTPN13,RBP1,SAMD4A,SCD,SCN1B,SCN2B,SDC1,SERINC2,S…	89
Cardiovascular System Development and Function, Hematological System Development and Function	blood pressure	7.1e-11		-1.194	ACE,ADCY6,ADORA1,ADORA2B,AHR,ALDH2,ARG2,ASIP,AVPR2,BDKRB2,CALCB,CLEC1B,COL4A3,CREM,CRYAB,DUSP1,E2F2,ECE1,EDN1,EDNRB,EGLN3,F11R,GCGR,GCH1,GDNF,GJA5,GUCA2B,IER3,IL1B,IL6,ITGB1,MMP9,MYLK3,NOS3,OXSR1,PLAU,PPARG,PTGER2,PTGS1,PTGS2,RBP4,RNPEP,RORA,SCNN1A,SCNN1B,SERPINE1,SGK1,SLC12A3,SLC2A8,SLC6A4,TAC3,TACR1,THBS1,TIMP1,TNF,Tpm1,UCN,UCN2,UCP2,VAV3	60
Cancer, Organismal Injury and Abnormalities	cancer of secretory structure	7.63e-11		0.248	ABCC3,ACTN2,ADAMTS13,ADAMTS15,ADAP1,ADRA2C,AHR,AIM1,AKAP13,AKR1C3,AMOT,ANKRD29,AP3B2,APOLD1,AQP8,AREG,ARHGAP40,ARHGEF10L,ASPH,ASS1,ATP12A,B4GALNT1,BAALC,BFAR,BMPR1B,BMX,BPI,BTG3,C10orf35,C12orf50,C2orf40,C2orf54,C4orf32,C9orf152,CACHD1,CALB2,CAPRIN2,CCDC154,CCL17,CCNB3,CD2AP,CD79B,CD82,CDC14A,CDH1,CDH2,CEL,CELF2,CES1,CFB,CFI,CHKA,CLSTN2,CLU,CMPK2,COL4A1,COL4A6,COL6A6,COL7A1,COL8A2,CPXM2,CRABP1,CR…	389
Organismal Development	growth of organism	9.27e-11	Decreased	-2.212	ADORA1,AHR,AQP5,ARTN,BMPR1B,BNIPL,BPI,BPNT1,CALB1,CBS/CBSL,Cd24a,CEBPD,CLU,COL4A1,CSF3,CTSB,CTSD,CUX2,DCT,EFNB2,EMX2,ESPL1,ESRRB,F3,FGF10,FGF7,FOSL2,FOXA2,FOXO1,FUT9,GAP43,GCLC,GDNF,GDPD5,GFRA2,GJA1,GPC3,GREM1,HHIP,HIP1,HLA-A,Hmga2,HNF1A,HNF1B,ID3,IGFBP5,IHH,IL1B,IL6,IL6ST,ITGA6,ITGB1,ITPR2,ITPR3,KIT,KRT19,KRT8,LIF,LIG1,LMNA,LTF,LYZ,MAFF,MAP3K1,Meg3,MID1IP1,MLH1,MMP9,MSX1,MSX2,MYD88,NDE1,NFKBIA,N…	126
Hematological System Development and Function, Inflammatory Response, Tissue Morphology	quantity of neutrophils	9.44e-11	Increased	2.048	AHR,BCR,C4A/C4B,C8orf4,Ccl2,CCL2,CCR5,CLCA1,CLEC7A,CNN2,CSF3,Cxcl15,DCN,F3,FCGR1A,FCGR2B,GCNT1,GJA1,HDC,ICAM1,IL1B,IL36A,IL6,IL6ST,IRAK3,JAK3,KIT,LCN2,MMP9,Mt1,Mt2,MYD88,NOD2,PGLYRP1,PLA2G10,PLAC8,RAG1,RBP1,RORA,SELP,SOCS3,ST3GAL4,ST6GAL1,STX11,THBS1,TIMP1,TNF,TNFRSF1A	48
Nervous System Development and Function	morphology of nervous system	1.02e-10			A2M,ADAMTS4,AGRN,AKAP13,APBB2,APLP2,B4GALNT1,BCR,BID,BMPR1B,BTG2,CALB1,CAMK4,CBLN1,CBS/CBSL,Ccl2,CD200,CLN5,COL8A2,CP,CPLX2,CTNND2,CTSB,CTSD,CUX2,DAB1,DAO,DHH,DPYSL3,DUSP1,ECE1,EFNB3,EGLN3,EGR1,EGR2,EMX2,EPS8L2,FAIM2,FBXO2,FGF10,FGF7,FOXA2,FOXJ1,FRMPD4,FST,GAP43,GBX1,GDF7,GDNF,GFRA2,GJA1,GJB1,GRIP1,HDC,HES5,HPN,ID3,IGSF9,IHH,IL1B,IL6,IL6ST,ITGA6,ITGB1,KCNQ1,KNG1,LAMP2,LIF,LMNA,LRP2,LRPAP1,LRRC7,M…	140
Cell-To-Cell Signaling and Interaction, Hematological System Development and Function, Immune Cell Trafficking, Inflammatory Response	activation of leukocytes	1.07e-10		-1.818	ACE,AGRN,AHR,ATF3,BCL3,BLNK,BPI,C4A/C4B,CAMK4,Ccl2,CCL2,CD14,CD200,Cd24a,CD72,CD79B,CEBPB,CLEC1B,CLEC7A,Cmah,CSF2RB,CTSH,CXCL6,DAPP1,DCT,DDX58,DUSP1,EDN1,EFNB2,FCGR1A,FCGR2B,FOXA2,FOXJ1,GADD45A,GDNF,GJA1,GJA4,GJB1,H60b/H60c,HLA-A,ICAM1,IFI16,IL1B,IL20RB,IL6,IRAK3,ITGB1,ITGB6,JAK3,KNG1,LBP,LCN2,MAOB,MBP,MGST1,MMP9,MUC5B,MYD88,NDRG1,NFIL3,NFKBIA,NOD2,NOTCH1,NPC1,NR4A1,NR4A2,NR4A3,PLA2G10,PLA2G2D,PL…	93
Hereditary Disorder, Neurological Disease, Organismal Injury and Abnormalities, Psychological Disorders, Skeletal and Muscular Disorders	Huntington's Disease	1.13e-10			A2M,ACTN2,ADRA2C,ALDH2,B4GALNT1,B4GALT5,BASP1,C2orf40,C4A/C4B,CA12,CALB1,CAMK4,CDH2,CHAF1B,CLU,COL4A3,CP,CPLX2,CRYAB,CTGF,CYP26B1,CYTH1,DIO2,DNAJA1,DPYSL3,DRD4,DYNC1I1,EGR1,EGR2,EMX2,ETV5,F11R,F3,FGF12,FOS,GABRB2,GABRP,GADD45A,GJA1,GNAL,GPD1,GPRC5C,HMGB2,HOMER1,HTR1B,ICA1,ID3,IER3,IL6,LAMP2,LDHB,LRG1,LRRN1,LY6E,MAFF,MAL2,MAOB,MB,NDRG1,NR4A1,NTF3,NTRK2,OSBPL8,PDE10A,PDE6C,PDE6H,PGAM2,PLK2,PPARG,PR…	97
Protein Synthesis	production of protein	1.14e-10		0.285	AKAP13,APCS,ATF3,BCL3,BLNK,C4A/C4B,Ccl2,CCR5,CD72,CEBPB,Cmah,CSF2RB,DAPP1,DDX58,DUSP4,E2F2,ENPP3,FCGR1A,FCGR2B,FGF7,FOXJ1,GADD45A,GADD45G,Ggta1,ID3,IL13RA2,IL17RB,IL6,IL6ST,IRAK3,IRF4,JAK3,Ly6a (includes others),MAP3K14,MMP9,MSR1,Mt1,Mt2,MYD88,NFIL3,NFKBIA,NOD2,PGLYRP1,PIGR,POU2AF1,PPARG,PRAP1,PTGS2,Pvr,RAG1,RSAD2,SDC1,SELP,SIGLEC1,ST6GALNAC2,STAT3,TGFBR2,THBS1,TIRAP,TNF,TNFRSF1A,VIPR2	62
Lipid Metabolism, Small Molecule Biochemistry	synthesis of lipid	1.15e-10		-0.984	ACAT2,ACOT7,ACSM3,ADH1C,ADORA2B,AGPAT4,AKR1C3,ALDH1A1,ALDH1A3,ALOX5AP,Apoc3,AREG,B4GALNT1,B4GALT6,BDKRB2,CALB1,Ccl2,CCL2,CD14,CD82,CEBPB,CEL,CES1,CHKA,CLEC7A,CLU,DAB1,DEGS2,DGAT2,DHCR24,DHH,EDN1,EGR1,ELOVL7,ERLIN2,ETNK1,FAR1,FCGR2B,FGF7,FGR,FITM2,FOS,FOXO1,GGT1,HDC,HNF1A,HPGDS,IL1B,IL1R2,IL6,ITGA6,ITGB1,KDSR,KIT,KNG1,LIF,LTF,MAP3K14,MID1IP1,MMP9,MYD88,NFKBIA,NPC1,NR4A1,PDGFA,PGF,PIGZ,PLA2G10,PLA2…	105
Cellular Function and Maintenance	function of phagocytes	1.16e-10			ADORA2B,AHR,BCL3,Ccl2,CD14,CD200,CEBPB,CLEC6A,CLEC7A,CNN2,CSF2RB,DDX58,DUSP2,DUSP4,EGR1,ENPP3,F11R,F3,FCGR1A,FCGR2B,FGR,FOS,ICAM1,IL13RA2,IL1B,IL6,IRAK3,JAK3,LCN2,LGMN,MMP9,MSR1,MST1R,Mt1,Mt2,MYD88,NFKBIA,NOD2,PLA2G2D,PLA2G5,PLAU,PTGER2,PTGS2,SEMA3A,SGMS2,ST6GAL1,STAT3,TIRAP,TNF,TNFRSF1A,UCP2	51
Cellular Movement, Hematological System Development and Function, Immune Cell Trafficking	cellular infiltration by granulocytes	1.16e-10		0.435	ADAMTS13,ALOX5AP,C2,C4A/C4B,CCR5,CFB,CRYAB,CSF3,CTSB,DUSP1,FOXA2,ICAM1,IL17RB,IL1B,IL6,JAK3,KNG1,LBP,MMP9,MSR1,MYD88,NFKBIA,NR4A1,PGF,PLA2G10,PLA2G5,PRKCQ,PTGS2,SELP,SERPINA1,SGK1,SOCS3,SPDEF,STAT3,TACR1,TGFBR2,THBD,TIMP1,TNF,TNFRSF1A,UNC5B,VAV3,VWF,WLS	44
Cellular Growth and Proliferation, Connective Tissue Development and Function, Tissue Development	proliferation of connective tissue cells	1.33e-10		-0.333	AHR,AREG,ATF3,BMPR1B,BMX,CCL2,CDH1,CEBPB,CSF3,CTGF,CTSB,CYR61,DUSP1,DUSP4,EDN1,EFNB2,ESPL1,ETV6,FGF10,FGF7,FOS,FOSB,FOSL2,FOXO1,FST,GADD45A,GGT1,GJA1,GREM1,GRHL3,HAS2,HPSE,IGFBP5,IHH,IL1B,IL6,IL6ST,IRF6,ITGB1,KLK3,LIF,LIG1,LIMA1,LIN9,LMNA,LOX,LTF,MAP3K3,MLH1,MMP9,MSX2,MYBL2,NAB1,NDRG1,NFKBIA,NGFR,NOS3,NOTCH1,PDGFA,PGAM2,PGF,PLAU,PLCD3,PLK2,PLXNB1,PRMT6,PTCH1,PTGER2,PTGS2,PTPRF,RASGRF1,RUNX1,SAA1,…	92
Cardiovascular System Development and Function	vascularization	1.41e-10		-0.355	ADIPOR2,ARHGEF4,B4GALNT1,CBS/CBSL,Ccl2,CCR5,CD82,CFB,CRYAB,CSF3,CTGF,CYR61,ECSCR,EFNB2,F3,HPSE,ICAM1,ID3,IL1B,KIT,LIF,MAP3K3,MB,MMP9,MST1R,NDP,NOS3,NOTCH1,PDGFA,PGF,PLAU,PLCD3,PPARG,Prl2c2 (includes others),PTGS2,RORA,SEMA3A,SERPINE1,SFRP1,SOCS3,STAT3,TGFBR2,THBS1,THBS2,TIMP1,TNF,UCN	47
Cardiovascular Disease, Organismal Injury and Abnormalities	atherosclerotic lesion	1.45e-10		-0.484	ACAT2,ADAMTS13,AHR,AKAP13,ARG2,CBS/CBSL,Ccl2,CCL2,CCR5,CEL,CES1,ECSCR,EGR1,FOXO1,ICAM1,IL1B,MMP9,MSR1,NFKBIA,NOS3,NPC1,NR4A1,PGF,PLA2G10,PLA2G5,PLAU,RAG1,SCD,SELP,SERPINE1,SOCS3,TGFBR2,THBD,THBS1,TIMP1,TNFRSF1A	36
Cardiovascular System Development and Function	morphology of vessel	1.57e-10			AHR,AMOT,ARID3B,BCAM,BDKRB2,C1GALT1,CBS/CBSL,CCL2,CCR5,CDO1,CLEC1B,CLU,COL4A3,CRYAB,CXADR,CYGB,ECE1,EDN1,EDNRB,EFNB2,EGLN3,F3,FGF10,FMOD,FOXA2,GCLC,GJA1,GPC3,HAS2,HNF1B,IHH,IL6,IL6ST,KLK3,KNG1,LIF,LOX,MYH10,NGFR,NOS3,NOTCH1,NOTCH3,NTF3,PDPN,PGF,PLAU,PLVAP,PROS1,PTPRJ,RAG1,RARB,RASIP1,SCX,SEMA5A,SERPINE1,SLC6A4,TBX2,TBX4,THBS1,THBS2,TLL1,TNFRSF1A,VAV3	63
Cardiovascular System Development and Function	morphology of vasculature	1.61e-10			A2M,ACE,AHR,AMOT,ARID3B,BCAM,BDKRB2,C1GALT1,CBS/CBSL,CCL2,CCR5,CDO1,CLEC1B,CLU,COL4A3,CRYAB,CXADR,CYGB,ECE1,EDN1,EDNRB,EFNB2,EGLN3,F3,FGF10,FMOD,FOXA2,FZD5,GCLC,GJA1,GPC3,HAS2,ICAM1,ID3,IHH,IL6,IL6ST,KLK3,KNG1,LIF,LOX,Mug1/Mug2,MYH10,NDP,NGFR,NOS3,NOTCH1,NOTCH3,NTF3,PDPN,PGF,PLVAP,PPARG,PROS1,PTPRJ,RARB,RASIP1,RGN,SCX,SELP,SEMA5A,SERPINE1,SLC6A4,STRA6,TBX2,TBX4,THBS1,THBS2,TLL1,TNFRSF1A	70
Cell Death and Survival	apoptosis of tumor cell lines	1.62e-10		-0.191	ADORA1,ADORA2B,AHR,AKR1B1,AREG,ARID3B,ASNS,ATF3,BARD1,BCL3,BCR,BID,BLNK,BMPR1B,BMX,BTG2,CALB1,CALCB,CAPN1,CCR5,Cd24a,CD79B,CD82,CDCP1,CDH1,CEBPB,CEBPD,CHKA,CIDEB,CLCA2,CLU,CNN2,COL4A1,CRABP2,CREM,CRYAB,CSF2RB,CTGF,CTSB,CTSD,CYR61,DCT,DDX58,DHCR24,DSP,DUSP1,DUSP4,E2F2,EAF2,EDN1,EGR1,EHF,EIF4E,ENC1,ENO1,FANCA,FCGR1A,FCGR2B,FGR,FKBP5,FLNB,FOS,FOSB,FOXA2,FOXO1,FST,GADD45A,GADD45G,GDF15,GDNF,GGT1,GPX2…	178
Cancer, Organismal Injury and Abnormalities	cancer of head	1.71e-10		1.169	ADAMTS4,ADRA2C,ALAD,BMPR1B,BTG2,CALB1,CALB2,CHD7,CLTB,COL4A1,COL4A3,CPXM2,CRYAB,CTGF,CTSC,CTSH,CXCL14,CYP26B1,DCN,DUSP1,EGFL6,F11R,FGF7,FGR,GDF10,GPC3,HAS2,IGFBP5,IL1B,IL6,ITGA11,ITGA6,ITGA9,ITGBL1,KIT,KRT7,LGALS7/LGALS7B,LY6E,MAPK13,MGLL,MLH1,MMP11,MRC1,MTUS1,NOTCH1,NOTCH3,NPTX2,PDPN,PGF,PLAU,PTCH1,PTCH2,PTGS2,RAB27B,RAB38,RAG1,RARB,RNPEP,ROBO2,RYR3,SERINC2,SERPINB7,SERPINE1,SFRP1,STRA6,TACSTD2,…	76
Behavior	cognition	1.86e-10		-0.266	ADORA1,ADRA2C,BMPR1B,BTG2,CALB1,CAMK4,CAPN1,CCR5,CEBPD,Celf6,CHD7,CPLX2,CREM,CSF3,CTGF,CTNND2,CUX2,DBH,DLG3,DRD4,EGR1,FBXO2,FOS,GJA1,GRIA4,HDC,HOMER1,HTR1B,IL1B,IL6,ITGB1,ITM2B,ITPR3,KIT,LCN2,LRPAP1,LRRC7,LRRN4,MGLL,MME,MMP9,NFASC,NGFR,NOS3,NOTCH1,NPAS2,NPAS4,NPTX2,NR4A2,NTF3,NTRK2,NXPH3,PDE8B,PLAU,PLK2,PTGER2,PTGS1,PTGS2,PTPRF,RARB,RASGRF1,RYR3,Sct,SGK1,SLC6A4,SLC7A11,SORL1,SRCIN1,SRF,ST3GAL4,ST…	81
Cancer, Organismal Injury and Abnormalities	primary tumor	1.87e-10			ADCY4,ADORA1,AQP8,BARD1,C2CD4B,CASZ1,CD79B,CLDN3,CLU,COL4A1,CP,CXCL14,CYR61,DDX58,DHCR24,EBI3,EDNRB,EFNB2,ESRRB,FAM167B,FOSL2,FOXO1,GABRB2,GDF15,GJA4,GLDC,HOPX,HPSE,IL17RB,IL6,IRF4,JAK3,KIF21A,KIT,KRT23,LCN2,MAPK11,MGLL,MME,MSX1,MYBL2,MYD88,NOTCH1,NOTCH3,NUAK2,OSMR,PAQR4,PARP3,PGF,PLAC8,PLAU,PLXNB1,PPARG,PSAT1,RASGRF1,SERPINA1,SERPINE1,SFRP1,SLC34A2,SLIT3,TACSTD2,TNF,TNFRSF1A,TP63,TUBA8,TUBB3,WFD…	67
Cancer, Gastrointestinal Disease, Organismal Injury and Abnormalities	upper gastrointestinal tract tumor	2.01e-10		-0.563	A2M,ABCB5,ACTN2,ADAMTS16,ADAMTS9,ADAT3,ADCY4,ADRA2C,AGRN,AHR,AIM1,AKAP2,AKAP7,AKR1B1,ALDH2,ARID3B,ARSJ,ATP12A,ATP6V1C2,B4GALNT1,BAALC,BARD1,BCAM,BDKRB2,BMPR1B,C1orf116,CA9,CAPN1,CBS/CBSL,CDH1,CDH16,CDH2,CEBPB,CFI,CHD7,CHKA,CLSTN2,CLU,CNTN3,COBL,COL4A1,COL4A6,COL8A2,CPNE4,CPXM2,CRYAB,CRYBB1,CTGF,CTNND2,CTSC,CTSH,CUBN,CXCL14,CYP26B1,CYR61,DAB1,DBT,DCN,DENND3,DOCK3,DOCK5,DPYSL3,DSP,DUOX1,DUSP1,EDNRB…	272
Humoral Immune Response, Protein Synthesis	production of antibody	2.02e-10		0.935	AKAP13,APCS,ATF3,BCL3,BLNK,C4A/C4B,Ccl2,CCR5,CD72,CEBPB,Cmah,CSF2RB,DAPP1,DUSP4,E2F2,ENPP3,FCGR1A,FCGR2B,FGF7,FOXJ1,GADD45A,GADD45G,Ggta1,ID3,IL13RA2,IL17RB,IL6,IL6ST,IRAK3,IRF4,JAK3,Ly6a (includes others),MAP3K14,MMP9,MSR1,Mt1,Mt2,MYD88,NFIL3,NFKBIA,NOD2,PIGR,POU2AF1,PPARG,PRAP1,PTGS2,Pvr,RAG1,RSAD2,SDC1,SELP,SIGLEC1,ST6GALNAC2,TGFBR2,THBS1,TIRAP,TNF,TNFRSF1A,VIPR2	59
Carbohydrate Metabolism	quantity of carbohydrate	2.03e-10		-0.412	ADIPOR2,ADORA2B,ALDH1A1,Apoc3,BDKRB2,BID,C2CD4B,Ccl2,CDO1,CEL,CES1,CFB,CHKA,CLCN5,CSF3,CTGF,CXCL14,DBH,DGAT2,FOXA2,FOXO1,Fxyd2,GATM,GCGR,GDF15,GJB1,GPR12,GSTO1,Gulo,HAS1,HAS2,HK2,HNF1A,HTR1B,ICA1,ICAM1,IGFBP5,IL1B,IL6,IL6ST,Irs3,Irs4,ITPR2,ITPR3,KNG1,LBP,LMNA,MAPK13,MMP9,Mt1,Mt2,NOS3,NUAK2,OCRL,PCK1,PDE10A,PFKFB3,PLAU,PPARG,PRDX6,PTGS2,RAG1,RGS16,RPH3AL,SCD,SGMS2,SLC13A1,SLC13A5,SLC27A4,SOCS7,SSF…	86
Cancer, Organismal Injury and Abnormalities	primary solid tumor	2.08e-10			ADCY4,ALAD,AQP8,BARD1,C2CD4B,CASZ1,CD79B,CLDN3,CLU,COL4A1,CP,CXCL14,CYR61,DDX58,DHCR24,EBI3,EDNRB,EFNB2,ESRRB,FAM167B,FOSL2,FOXO1,GDF15,GJA4,GLDC,HOPX,HPSE,IL17RB,IL6,IRF4,JAK3,KIF21A,KIT,KRT23,LCN2,MAPK11,MGLL,MME,MSX1,MYBL2,MYD88,NOTCH1,NOTCH3,NUAK2,OSMR,PAQR4,PARP3,PGF,PLAC8,PLAU,PLXNB1,PPARG,PSAT1,RASGRF1,SERPINA1,SERPINE1,SFRP1,SLC34A2,SLIT3,TACSTD2,TNF,TNFRSF1A,TP63,TUBA8,TUBB3,WFDC2	66
Organismal Injury and Abnormalities, Renal and Urological Disease	renal impairment	2.22e-10		1.053	ACE,ADORA1,ADRA2C,AQP11,ATF3,AVPR2,C4A/C4B,CACNA1S,CACNB2,CDH16,CFB,COL4A3,CSF3,DCN,DRD4,DUSP1,EDN1,FCGR1A,FCGR2B,GABRB2,GABRP,GDNF,IRF4,KCNQ1,KNG1,LCN2,LGMN,Mt1,Mt2,MYD88,NOS3,P2RY1,PDE10A,PDE7A,PPARG,PTGDS,PTGS1,PTGS2,SERPINE1,SLC12A3,SLC6A4,SLC7A11,THBS1,TNF,TNFRSF1A,TTR,TXNIP,WFDC2,WNT4,XDH	50
Connective Tissue Disorders, Immunological Disease, Inflammatory Disease, Inflammatory Response, Organismal Injury and Abnormalities, Skeletal and Muscular Disorders	rheumatoid arthritis	2.39e-10		0.607	ACE,ADAM8,ADRA2C,AKAP13,APLP2,AREG,BLNK,C1QTNF6,C2,C4A/C4B,C9orf152,CACNA1S,CACNB2,CCL17,Ccl2,CCL2,Ccl7,Ccl8,CCR5,CDH1,CEBPB,CELF2,CFB,CLEC1B,CLSTN2,CLU,COL4A6,CSF2RB,CTSB,CTSC,CXCL14,CXCL6,DUSP1,DUSP2,ENO1,F11R,FCGR2B,FGF10,FKBP5,FOS,FOSB,FOXO1,FUK,FZD5,GABRB2,GABRP,GLIPR2,GLUL,GOLPH3,GRIK4,HLA-A,ICAM1,IGFBP5,IL1B,IL1R2,IL6,IL6ST,ITPR3,JAK3,KIT,LBP,LDHB,LTF,LY6E,LYZ,MAOB,MGLL,MLPH,MME,MMP9,MRC1,…	122
Cardiovascular System Development and Function, Organismal Development	vascularization of absolute anatomical region	2.49e-10		-0.644	ADIPOR2,CBS/CBSL,Ccl2,CCR5,CD82,CFB,CSF3,CTGF,CYR61,F3,ICAM1,IL1B,KIT,LIF,MB,MMP9,NDP,NOS3,PDGFA,PGF,PLAU,PPARG,Prl2c2 (includes others),PTGS2,RORA,SEMA3A,SFRP1,SOCS3,STAT3,TGFBR2,THBS1,THBS2,TIMP1,TNF	34
Organismal Survival	survival of organism	2.57e-10		-0.744	ACTG2,ADORA1,ADORA2B,ADRA2C,AGRN,ALDH2,APCS,AREG,BAALC,BCR,BID,CAMK4,Ccl2,CCL2,CCR5,CD14,CDH1,CEBPB,CFB,COL4A3,CRABP2,CRYAB,CSF2RB,CSF3,CTGF,CTSB,CTSC,Cxcl15,CYP3A5,DDX58,DIO2,DIO3,DSP,DUSP1,DUSP4,EGLN3,EXO1,F3,FCGR2B,FOS,FOXO1,FST,FZD5,GAP43,GDNF,GLDC,GLUL,GSTA5,Gulo,HK2,ICAM1,IFI16,IL1B,IL6,IL6ST,IRAK3,ITGB1,ITGB6,KIT,KRT19,LBP,LCN2,LIF,LIMA1,LMNA,LRRN1,LTF,Meg3,MLH1,MME,MMP9,Mt1,Mt2,MYD88,NFIL…	116
Behavior	learning	2.62e-10		-0.182	ADRA2C,BMPR1B,BTG2,CALB1,CAMK4,CAPN1,CCR5,CEBPD,Celf6,CPLX2,CREM,CSF3,CTNND2,CUX2,DBH,DLG3,DRD4,EGR1,FBXO2,FOS,GJA1,GRIA4,HDC,HOMER1,HTR1B,IL1B,IL6,ITGB1,ITM2B,ITPR3,KIT,LRPAP1,LRRC7,LRRN4,MGLL,MME,MMP9,NFASC,NGFR,NOS3,NOTCH1,NPAS2,NPAS4,NPTX2,NR4A2,NTF3,NTRK2,NXPH3,PDE8B,PLAU,PLK2,PTGER2,PTGS1,PTGS2,PTPRF,RARB,RASGRF1,RYR3,Sct,SGK1,SLC6A4,SLC7A11,SORL1,SRCIN1,SRF,STRA6,SYNPO,TACR1,TGFBR2,TNC,TNF…	76
Molecular Transport	secretion of molecule	2.7e-10		-1.78	A2M,ACAT2,ACE,ADORA1,ADORA2B,ADRA2C,BDKRB2,CA9,CBLN1,CD14,CES1,CIDEB,CLEC6A,CPLX2,DBH,DRD4,EDN1,FCGR2B,FGF7,FGR,FOXA2,FOXO1,FST,GCGR,GDNF,GOLPH3,HDC,HNF1A,HTR1B,IL1B,IL6,IL6ST,KCNC4,KCNQ1,KNG1,KRT8,LIF,LRP2,LRRC32,LTBP2,LY6E,MAOB,MGLL,MYD88,NEO1,NOS3,NTRK2,P2RY1,PLA2G10,PLA2G5,PPY,PRKCQ,Psg18 (includes others),PTGS1,PTGS2,Rab15,RAB27B,RASGRF1,RBP1,RPH3AL,RSAD2,RUNX1,SAA1,SCD,SGMS2,SNCG,SOCS3,SORL…	84
Digestive System Development and Function	development of digestive system	3.04e-10		0.595	AHR,ALDH1A1,ASPH,ATF3,Ccl2,CD14,CEBPB,CHD7,CLCN5,CLU,CNNM4,CSRNP1,CYP26B1,DHRS3,DSP,ECE1,EDNRB,FAM20A,FAM20C,FGF10,FOXA2,FOXJ1,FST,GJA1,GPBAR1,GRHL3,HNF1A,HNF1B,IHH,IL6,ITGA11,ITGA6,ITGB1,KIT,KRT8,LBP,LIG1,MAP3K14,Meg3,MSX1,MSX2,MYD88,NFIL3,NFKBIA,NGFR,NOTCH1,NRG4,PDGFA,PLAU,PLEKHA1,PTCH1,RDH10,RORC,RUNX1,SALL1,SFRP1,SNAI1,SOX17,SOX9,STRA6,TBX2,TGFBR2,THBS1,TIPARP,TNFRSF1A,TP63,VWF,WLS,WNT11,WNT7B	70
Cellular Assembly and Organization, Cellular Function and Maintenance	organization of cytoplasm	3.11e-10	Decreased	-3.401	A2M,ACE,ACTN1,ACTN2,ADAP1,AGRN,AHR,AKAP2,AMOT,ARAP1,AREG,ARHGAP44,ARHGAP8/PRR5-ARHGAP8,ARHGEF4,ATF3,BAG5,BASP1,BCR,BMX,BTG2,BTG3,CACNA1S,CALML3,CAMK4,CAPRIN2,CCL2,CCR5,Cd24a,CD2AP,CD82,CDH1,CDH2,CDK18,CHCHD10,CLEC1B,CLN5,CLU,CNN2,CTGF,CTNND2,CUX2,CXADR,CYR61,DAB1,DHH,DOCK5,DPYSL3,DSP,EFHD1,EFNB2,EFNB3,EGR1,EIF4E,ENC1,EPHA8,EPS8,EPS8L2,ESPL1,FCGR1A,FGF10,FGF7,FGR,FHL2,FHL3,FITM2,FLNB,FLOT1,FOS,FOX…	200
Cardiovascular Disease	Infarction	3.15e-10		-0.222	ACE,ADAMTS13,ADORA1,ADORA2B,ADRA2C,BID,C4A/C4B,CACNA1S,CACNB2,Ccl2,CD14,CLU,CSF3,DRD4,EDN1,EGR1,F13A1,F3,FAIM2,FCGR1A,FCGR2B,GCLC,GDF15,GDNF,GPX3,HLA-A,HPGDS,IL1B,IL6,IL6ST,KNG1,MB,MME,MMP9,MTR,MYD88,NFKBIA,NGFR,NOS3,OSMR,P2RY1,PDE10A,PLA2G10,PLA2G5,PPARG,PROS1,PTGDS,PTGER2,PTGS1,PTGS2,SELP,SERPINE1,SERPING1,SLC6A4,THBD,TIMP1,TNF,TNFRSF12A,TNFRSF1A,TUBA8,TUBB3,UCP2,VWF	63
Organismal Injury and Abnormalities	Bleeding	3.2e-10	Increased	2.117	ACE,ADAMTS13,ADORA1,ADORA2B,ADRA2C,ALDH1A1,AMOT,AVPR2,BID,C1GALT1,C4A/C4B,CACNA1S,CACNB2,CAPN1,CLEC1B,COL4A1,COL4A3,CXADR,ECSCR,F13A1,F3,FCGR1A,FCGR2B,FZD5,GABRB2,GABRP,GJA4,GJA5,GRHL3,Gulo,ICAM1,ID3,IL6,ITM2B,KIT,KRT8,LIF,LOX,MB,MMP9,Mt1,Mt2,MYD88,NGFR,NOS3,NTF3,PCSK5,PDGFA,PLAU,PRDX6,PROS1,PTGER2,PTGS1,PTGS2,RAB27B,RARB,RASIP1,RSPO2,RUNX1,S1PR1,SELP,SERPINA1,SERPINE1,SGK1,SLC6A4,SOCS7,SRF,TBX4,…	77
Organismal Injury and Abnormalities, Tissue Morphology	abnormal morphology of epithelial tissue	3.25e-10			AHR,AREG,B4GALNT1,BDKRB2,BID,BPNT1,C1GALT1,CA9,CBS/CBSL,Ccl2,CEBPD,CLCA1,Cmah,COL4A3,COL8A2,CP,CTGF,DCN,DGAT2,DHH,DKK2,DNAJA1,EAF2,EDNRB,FAM20A,FBXO2,FCGR2B,FGF10,FST,GADD45A,GCNT2,GDNF,GRHL3,Gulo,HNF1A,HPSE,ITGA6,KCNQ1,KRT8,LIF,LMO7,LOX,MMP9,MSX2,Mt1,Mt2,NFKBIA,NGFR,NOS3,NTRK2,PDGFA,PDPN,PEX11A,PLVAP,PTPRJ,RAG1,RARB,RASIP1,RBP1,RGN,ROR2,SELP,SLC13A5,SLC9A3R1,SPDEF,STRA6,THBS1,TNF,TNFRSF1A,TP63,T…	75
Immunological Disease	abnormal quantity of cytokine	3.32e-10			A2M,AHR,CBS/CBSL,Ccl2,CCR5,CD14,CD200,CEBPB,CEBPD,CLCA1,CTSC,EGR1,FCGR2B,ICAM1,LBP,MCAM,MMP9,Mug1/Mug2,MYD88,NFKBIA,NGFR,NOD2,PILRB,PLAU,RORC,SELP,SERPINE1,TNF,TNFRSF1A	29
Cellular Growth and Proliferation	colony formation of tumor cell lines	3.35e-10		0.414	ALDH1A1,ATF3,CABLES1,CASZ1,CD82,CLCA1,CLCA2,CLU,CTSB,CTSD,CYR61,EDN1,EGR1,EHF,ENO1,FOLR1,FOS,FOXA2,GADD45A,GADD45G,GDNF,HAS2,HPN,HPSE,IFI16,IFITM3,IL6,IL6ST,KIT,KRT19,KRT8,LGALS7/LGALS7B,LMNA,LOX,LOXL4,MAP3K1,MCAM,MST1R,MSX2,NDRG1,NFKBIA,NGFR,NOTCH1,NR4A1,NTF3,NTRK2,PLAU,PLCD4,PRMT6,PTGS2,SEMA3F,SERPINA1,SLC5A8,STAT3,STEAP2,TNS4,TP63,WIF1	58
Cancer, Organismal Injury and Abnormalities	urogenital cancer	3.36e-10		-0.529	ABCB5,ABCC3,ACBD7,ACE,ACOT7,ACSM3,ACTG2,ACTN1,ADAM8,ADAMTS13,ADAMTS16,ADORA1,ADORA2B,ADRA2C,AGPAT4,AIM1,AKAP2,AKR1B1,AKR1C3,ALAD,ALDH1A1,ALKBH8,ANKRD28,ANO4,AP3B2,APBB2,APCDD1,APOLD1,AQP8,ARG2,ARHGAP40,ARHGAP44,ARID3B,ARL4C,ARRDC1,ASIP,ASPH,ASS1,ATF3,ATP10B,ATP12A,AVPR2,B3GALT5,BARD1,BASP1,BCAT1,BCR,BEND5,BMPR1B,BMX,BTG2,BTG3,C1orf100,C1orf106,C1orf168,C2orf40,C4A/C4B,C9orf3,CA9,CABLES1,CACHD1,CA…	572
Lipid Metabolism, Small Molecule Biochemistry	fatty acid metabolism	3.48e-10		-0.496	ABCC3,ACOT7,ACSM3,AKR1C3,ALOX5AP,Apoc3,AQP8,B4GALNT1,B4GALT6,CALB1,Ccl2,CCL2,CD14,CD82,CEBPB,CES1,CHKA,CLEC7A,CLU,CYP4F8,DAB1,DEGS2,EDN1,EGR1,ELOVL7,EPHX1,ERLIN2,FAAH,FAR1,FCGR2B,FGR,GGT1,HNF1A,HPGDS,IL1B,IL1R2,IL6,KIT,KNG1,LBP,LIF,LIPF,LTF,MAP3K14,ME3,MID1IP1,MSR1,MYD88,NFKBIA,NPC1,NTRK2,OSBPL8,PDPN,PLA2G10,PLA2G2D,PLA2G5,PPARG,PRDX6,PTCH1,PTGDS,PTGER2,PTGS1,PTGS2,RBP4,RGN,RUNX1,S1PR1,SAA1,SCD,S…	88
Nutritional Disease	weight gain	3.84e-10		0.52	A2M,ACE,ADIPOR2,AHR,BCAM,C1QTNF1,CA12,CA4,CA9,CALCB,CDO1,DIO2,DRD4,F3,FGL1,FITM2,FLNB,FOS,FOXJ1,GABRB2,GABRP,GDF15,GPBAR1,GPC3,GPR12,HDC,HLA-A,HTR1B,ICAM1,IL1B,IL6,LGMN,LIF,LIN9,MGLL,MMP9,MRAP2,NOS3,NR4A1,NTRK2,NUAK2,PEX11A,PGF,PPARG,PTGS2,RDH16,RUNX1,SCD,SCN1B,SCN2B,SLC27A4,SOCS3,SSFA2,STAT3,TACR1,TNF,TP53INP1,UCN,UCP2,XDH,ZMPSTE24	61
Cancer, Gastrointestinal Disease, Organismal Injury and Abnormalities	colorectal cancer	3.99e-10		1.941	ABCC3,ACE,ACOT7,ACTN2,ADAMTS13,ADAMTS15,ADAMTS16,ADAMTS4,ADAMTS9,ADAMTSL5,ADCY4,ADIPOR2,ADORA1,ADRA2C,AGRN,AIM1,AKAP13,AKAP2,AKAP7,AKR1B1,AKR1C3,ALDH1A1,ALDH1A3,ALDH2,AMMECR1,AMOT,ANKRD28,ANO9,APLP2,AQP8,ARAP1,AREG,ARHGAP44,ARHGEF10L,ARHGEF16,ARHGEF4,ARID3B,ARSJ,ASCL4,ASPG,ASS1,ATF3,ATP10B,ATP2C2,ATP6V1C2,AVPR2,B4GALNT1,BARD1,BCAM,BCL3,BCO2,BDKRB2,BMPR1B,BMX,BPI,C10orf35,C12orf50,C17orf64,C1orf11…	580
Organismal Injury and Abnormalities, Renal and Urological Disease, Renal and Urological System Development and Function	abnormal morphology of urinary system	4.14e-10			ACE,AKR1B1,APCS,AQP11,BCAM,BCR,BDKRB2,CD2AP,CEBPB,CFB,CFI,CLDN7,CLEC6A,CLU,COL4A3,DCN,EMX2,FAM20A,FGF10,FGF7,GADD45A,GCNT1,GDF15,GDNF,GLCE,GPC3,GRIP1,ITGA6,LGMN,LRP2,Mt1,Mt2,NOS3,PLXNB1,PTGS1,PTGS2,PTPRF,RAG1,RARB,ROBO2,SALL1,SCNN1B,SERPINE1,SLC12A3,SYNPO,TK1,TNFRSF1A,TP63,UPK2,WNT11,WNT4,XDH	52
Developmental Disorder	Growth Failure	4.38e-10		1.766	AHR,AKAP13,AMOT,APLP2,AQP11,AQP5,AREG,ARID3B,CBS/CBSL,CD2AP,CDH2,CHSY1,CLDN7,CTSB,DBH,DHRS3,DIO2,DIO3,DNAJA1,EDNRB,EFNB2,EGR1,Elf5,ESPL1,ESRRB,ETV6,F3,FAM20C,FLNB,FOLR1,FOSL2,FOXA2,FOXJ1,FST,GADD45A,GCLC,GFRA2,GGT1,GPC3,GPX2,Gulo,HAS2,HK2,HS3ST1,IL6,Irs3,Irs4,ITGA6,ITGA9,ITPR2,ITPR3,LIF,LIG1,LMNA,MB,Meg3,MSX1,MSX2,MUC5B,NFKBIA,NGFR,NOS3,NOTCH1,NOTCH3,NR4A3,PDGFA,PIM3,PLAU,PLK2,PLVAP,PPARG,PTGS1,P…	99
Cancer, Gastrointestinal Disease, Hepatic System Disease, Organismal Injury and Abnormalities	liver tumor	4.42e-10		1.843	ABCB5,ABCC3,ACE,ACOT7,ACSM3,ACTG2,ACTN1,ADAMTS13,ADAMTS16,ADAMTS4,ADAMTSL5,ADCY4,ADIPOR2,ADRA2C,ADRM1,AGPAT4,AGRN,AHR,AIFM3,AKAP13,ALAD,ALDH1A1,ALDH1A3,ALDH2,ALKBH8,AMOT,ANGEL1,ANO4,ANO9,ANXA9,AP3B2,APBB2,APCS,ARAP1,AREG,ARHGAP27,ARHGAP40,ARHGAP8/PRR5-ARHGAP8,ARHGEF4,ARSJ,ASF1B,ASPH,ASS1,ATP10B,ATP2C2,ATP6V1C2,AVPR2,B4GALT5,B4GALT6,BAALC,BAG5,BCAT1,BCO2,BCR,BEND5,BLNK,BMPR1B,BNIPL,BPNT1,C12orf50,…	523
Tissue Development	accumulation of cells	4.5e-10		-1.744	BCL3,BCR,BID,C4A/C4B,CBS/CBSL,Ccl2,CCL2,Ccl7,CCR5,CD200,CLU,CRYAB,CSF3,CTSC,CYR61,DAB1,DUSP1,EDN1,EGR1,ETV6,HDC,ICAM1,IER3,IL1B,IL6,IL6ST,ITGA6,ITGA9,ITGB1,KRT19,LCN2,MAPK13,MMP9,MSX2,MYBL2,MYD88,NOTCH1,NPC1,NTF3,PLA2G10,PLAU,PRKCQ,PTGDS,RGS16,RORC,RUNX1,S1PR1,SELP,SOX9,SRF,STAT3,TGFBR2,THBD,TIMP1,TNF,TNFRSF1A,TSC22D3	57
Cancer, Gastrointestinal Disease, Organismal Injury and Abnormalities	oral cavity carcinoma	4.6e-10			BMPR1B,CPXM2,CTGF,CTSC,CTSH,CXCL14,CYP26B1,DCN,EGFL6,F11R,FGF7,GDF10,GPC3,HAS2,IGFBP5,IL6,ITGA11,ITGA6,ITGA9,ITGBL1,LY6E,MAPK13,MGLL,MMP11,MRC1,NOTCH3,NPTX2,PDPN,PGF,PLAU,PTGS2,RAB27B,RAB38,ROBO2,SERINC2,SERPINB7,SERPINE1,STRA6,TACSTD2,THBD,THBS4,TIMP1,TM4SF1,TNC,TUBA8,TUBB3	46
Cell Morphology	morphology of blood cells	4.69e-10			A2M,ADAMTS13,AHR,B4GALNT1,BCL3,BLNK,C1GALT1,C8orf4,Ccl2,CCL2,Ccl7,CCR5,CD200,CD5L,CD79B,CEBPB,CLEC1B,CNN2,CP,CTSD,DCLRE1C,DDX58,EBI3,EGR1,F3,FCGR2B,FGR,GCNT1,HDC,HIP1,HIVEP2,HLA-A,HPSE,ICAM1,ID3,IL6,IRF4,ITGB6,JAK3,JAM2,LGMN,LIF,LIG1,Ly6a (includes others),MARCH1,MMP9,Mt1,Mt2,Mug1/Mug2,MYD88,NFIL3,NFKBIA,NGFR,NOD2,PIGR,PIM3,PLA2G2D,POU2AF1,PRKCQ,PTGDS,PTPRJ,RAD54B,RAD54L,RAG1,SELP,Serpina3g (incl…	76
Cardiovascular System Development and Function	function of cardiovascular system	4.69e-10		-0.188	ADAMTS13,ADCY6,ADORA1,ARG2,ARHGEF4,ASPH,CAPN1,CBS/CBSL,Cd24a,CLEC1B,CLU,CREM,CSF3,DIO2,DIO3,EDN1,EDNRB,F3,GJA1,GPX3,HDC,HPSE,HTR1B,ICAM1,IER3,IL1B,IL6,KIT,KLK3,LAMP2,LMNA,MAP3K1,MB,MMP9,MYH10,MYLK3,NOS3,NOTCH1,PLA2G10,PLA2G5,PLAU,PRKCQ,PTGS1,RAB27B,RASGRP2,SLC6A4,SORL1,ST3GAL4,STAT3,THBD,THBS2,TIMP1,TNF,Tpm1,TRPV4,TXNIP,UCN2,VAV3,VCL,VWF,XDH	61
Cancer, Organismal Injury and Abnormalities	neoplasia of cells	4.88e-10	Decreased	-2.332	ABCC3,ACE,ADAMTS15,ADAMTS9,ADORA1,AKAP2,AKR1B1,ALAD,ALDH1A3,AMMECR1,ANO9,APLP2,ARAP1,AREG,ARG2,ARHGAP44,ARHGEF10L,ARID3B,ART4,ARTN,ASCL4,ATF3,ATP12A,ATP2C2,AVPR2,B3GALT5,B4GALNT1,BARD1,BCL3,BCR,BDKRB2,BMPR1B,BMX,BPI,BTG2,C17orf64,C1QTNF1,C1QTNF2,C9orf3,CA9,CACNA1S,CALB2,CALCB,CAPN5,CASZ1,CBLC,CCL2,CCR5,CD14,CD200,CD82,CDCA5,CDH1,CDH2,CDO1,CEBPB,CEL,CFB,CHD7,CLCN1,CLEC4C,CLU,CMPK2,CNN2,COBL,COL4A1…	406
Organismal Development	growth of vessel	5.01e-10		-0.969	ACE,BCR,BDKRB2,Ccl2,CCL2,CLEC1B,CREM,CTGF,CTSB,EDN1,EDNRB,FAAH,GJA1,IL6ST,ITGB1,JAM2,KIT,MMP11,MTUS1,NDP,NOS3,NR4A1,NR4A3,PLAU,PTGS2,PTPRF,RND1,SELP,SERPINE1,STAT3,TIMP1,TNF	32
Hematological System Development and Function, Inflammatory Response, Tissue Morphology	quantity of macrophages	5.2e-10		1.364	ADAM8,B4GALNT1,BCL3,BID,C4A/C4B,Ccl2,CCL2,CCR5,CD200,CNN2,CXCL14,F3,FGF7,GDF15,GREM1,IL1B,IL36A,IL6,ITGB6,KIT,LCN2,LIF,MMP9,Mt1,Mt2,MYD88,NFKBIA,NPC1,PGLYRP1,PLAU,PPARG,PTGER2,RAG1,SELP,SOCS3,ST6GAL1,STAT3,STEAP4,TGFBR2,THBD,TNF,TNFRSF1A	42
Cellular Growth and Proliferation, Tissue Development	proliferation of epithelial cells	5.23e-10		-1.807	AHR,AREG,ASIP,BMX,CDH1,CEBPB,CLU,COL8A2,CRYAB,CSF2RB,EAF2,EDNRB,EFNB2,EIF4E,Elf5,FGF10,FGF7,FHL2,FOS,FST,GCGR,GLUL,GOLPH3,GPC3,GRHL3,HAS2,HES5,HNF1A,HNF1B,HPN,IHH,IL1B,IL6,IRF6,ITGA6,ITGB1,KIT,KLK3,LCN2,LMNA,MAP3K3,MMP9,MST1R,Mt1,Mt2,Muc16,MYD88,NAB1,NFKBIA,NGFR,NOD2,NOTCH1,NR4A3,OSMR,PIK3IP1,PPARG,PTCH1,PTGER2,PTGS2,RGN,RUNX1,SFRP1,SLC7A11,SOCS3,SOX9,STAT3,STEAP4,TACR1,TGFBR2,TGM1,TNF,TNFRSF12A,…	77
Cancer, Organismal Injury and Abnormalities, Reproductive System Disease	tumorigenesis of genital organ	5.53e-10		0.189	ABCB5,ABCC3,ACBD7,ACE,ACSM3,ACTG2,ACTN1,ADAMTS13,ADAMTS16,ADAMTS9,ADORA1,ADORA2B,ADRA2C,AGPAT4,AHR,AIM1,AKAP2,AKR1B1,AKR1C3,ALDH1A1,ANKRD28,ANO4,AP3B2,APBB2,APCDD1,APOLD1,AQP8,ARG2,ARHGAP40,ARHGAP44,ARID3B,ARL4C,ARRDC1,ASPH,ASS1,ATP10B,AVPR2,B3GALT5,BARD1,BCAT1,BCR,BEND5,BMPR1B,BMX,BTG3,C1orf100,C1orf106,C1orf168,C2orf40,C4A/C4B,C9orf3,CA9,CABLES1,CACHD1,CACNA1S,CACNB2,CALB2,CALCB,CAPN5,CAPRIN2,C…	528
Cell Morphology	morphology of leukocytes	5.72e-10			A2M,AHR,B4GALNT1,BCL3,BLNK,C8orf4,Ccl2,CCL2,Ccl7,CCR5,CD200,CD5L,CD79B,CEBPB,CLEC1B,CNN2,CP,CTSD,DCLRE1C,DDX58,EBI3,EGR1,FCGR2B,FGR,GCNT1,HDC,HIVEP2,HLA-A,HPSE,ICAM1,ID3,IL6,IRF4,ITGB6,JAK3,LIF,Ly6a (includes others),MARCH1,MMP9,Mt1,Mt2,Mug1/Mug2,MYD88,NFIL3,NFKBIA,NGFR,NOD2,PIGR,PLA2G2D,POU2AF1,PRKCQ,PTGDS,PTPRJ,RAG1,Serpina3g (includes others),SERPINB9,SGMS2,SLCO1A2,TNF,TNFRSF1A,TXNIP	61
Cancer, Organismal Injury and Abnormalities, Reproductive System Disease	genital tumor	5.96e-10		0.189	ABCB5,ABCC3,ACBD7,ACE,ACSM3,ACTG2,ACTN1,ADAMTS13,ADAMTS16,ADAMTS9,ADORA1,ADORA2B,ADRA2C,AGPAT4,AHR,AIM1,AKAP2,AKR1B1,AKR1C3,ALDH1A1,ANKRD28,ANO4,AP3B2,APBB2,APCDD1,APOLD1,AQP8,ARG2,ARHGAP40,ARHGAP44,ARID3B,ARL4C,ARRDC1,ASPH,ASS1,ATP10B,AVPR2,B3GALT5,BARD1,BCAT1,BCR,BEND5,BMPR1B,BMX,BTG3,C1orf100,C1orf106,C1orf168,C2orf40,C4A/C4B,C9orf3,CA9,CABLES1,CACHD1,CACNA1S,CACNB2,CALB2,CALCB,CAPN5,CAPRIN2,C…	528
Cardiovascular Disease	peripheral vascular disease	6e-10		-0.194	ACE,ADRA2C,ALOX5AP,ARID5A,ARL4C,BAG5,BTG2,CA12,CA4,CA9,CACNA1S,CACNB2,CLINT1,COL4A1,CSF2RB,CTSB,CTSC,DNAJA1,DRD4,EDN1,EGR2,F13A1,FCGR1A,FYB,GABRB2,GABRP,GJA1,GPX3,IGFBP5,IL6,ITM2B,KCNQ1,LCN2,MMP9,MSR1,MTR,NGFR,NNMT,NOS3,NOTCH1,NOTCH3,NPL,NR4A2,NTRK2,P2RY1,PDE10A,PDE7A,PGF,PIK3IP1,PPARG,PROS1,PTGER2,PTGS1,PTGS2,RASGRF1,RUNX1,RUSC1,SCN1B,SGK1,SLC12A3,SLC2A3,SLC6A4,SMARCA1,ST6GAL1,THBS1,TINAGL1,TNF,…	76
Organismal Injury and Abnormalities, Renal and Urological Disease	urination disorder	6.05e-10		-0.444	ACE,ADCY6,AKR1B1,AVPR2,BDKRB2,CACNA1S,CACNB2,CBS/CBSL,Ccl2,CCL2,CD2AP,CLCN5,CLDN2,CLU,COL4A3,CTGF,CUBN,DBT,EDNRB,ETFDH,FCGR2B,GADD45A,GDF15,HNF1A,ICAM1,IL6,LGMN,LRP2,MMP9,Mt1,MTR,NOS3,PCBD1,PPARG,PTGDS,PTGS1,PTGS2,RAG1,SCNN1A,SCNN1B,SDK1,SERPINE1,SGK1,SLC13A1,SLC14A1,SLC1A1,SLC6A4,SLC7A7,SLC9A3R1,THBD,TRPV4,TXNIP,UGCG,UPK2,VWF,XDH	56
Cancer, Endocrine System Disorders, Organismal Injury and Abnormalities, Reproductive System Disease	gonadal tumor	6.14e-10		0.64	ABCC3,ADAMTS9,ADORA1,ADORA2B,AKAP2,AKR1B1,ALDH1A1,APCDD1,ARG2,ARHGAP44,ARID3B,ARL4C,BARD1,BCR,BEND5,BMPR1B,C4A/C4B,C9orf3,CALB2,CASZ1,CCL2,CDH1,CDH2,CDO1,CFB,CLCA1,CLDN3,CLDN7,CLU,CMTM8,COL4A1,COL4A6,COL6A6,COL7A1,CP,CSF2RB,CSF3,CTGF,CTNND2,CUBN,CUX2,CXADR,CXCL14,CYR61,CYTH4,DBH,DENND3,DHCR24,DIO2,DNAJA1,DUSP4,E2F2,EBF3,EFNB2,EGR2,ENO1,EPHX1,ERLIN2,EVPL,F3,FAM20C,FANCA,FBLN7,FLOT1,FOLR1,FOS,FOXA2…	220
Cell Morphology, Cellular Assembly and Organization, Cellular Function and Maintenance	formation of cellular protrusions	6.52e-10	Decreased	-2.154	A2M,ACE,ACTN2,ADAP1,AGRN,AHR,ARAP1,AREG,ARHGAP8/PRR5-ARHGAP8,ARHGEF4,ATF3,BASP1,BCR,BTG2,BTG3,CAMK4,CAPRIN2,Cd24a,CD2AP,CDH1,CDH2,CDK18,CLEC1B,CLU,CTGF,CTNND2,CUX2,CYR61,DAB1,DPYSL3,EFHD1,EFNB2,EFNB3,EGR1,EIF4E,ENC1,EPHA8,EPS8,FGF7,FGR,FLOT1,FOS,FOXJ1,GAP43,GDA,GDNF,GDPD5,GFRA2,GJA1,GOLPH3,HMGB2,IGSF9,IL1B,IL6,ITGA6,ITGB1,KIT,KNG1,LCN2,LOX,LRRC7,MAPK13,MBP,MYD88,MYH10,MYO10,MYO5B,NEO1,NFKBIA,NGFR…	126
Hematological System Development and Function	hemostasis	6.86e-10		-0.93	ADAMTS13,APLP2,AVPR2,BDKRB2,C1QTNF1,C4A/C4B,CAPN1,CLEC1B,EDN1,F13A1,F3,FOXA2,FYB,ICAM1,IL6,KNG1,LRPAP1,NOS3,NPC1,P2RY1,PDGFA,PDPN,PLA2G5,PLAU,PRKCQ,PROS1,Psg18 (includes others),PTGS1,PTGS2,PTPRJ,RAB27B,SELP,SEMA3A,SERPINE1,SERPINE2,SRF,ST3GAL4,THBD,THBS1,THBS2,TSPAN8,VWF	42
Cardiovascular System Development and Function, Tissue Morphology	morphology of blood vessel	7.66e-10			AHR,AMOT,ARID3B,BCAM,BDKRB2,C1GALT1,CBS/CBSL,CCL2,CCR5,CDO1,CLEC1B,CLU,COL4A3,CRYAB,CXADR,CYGB,ECE1,EDN1,EDNRB,EFNB2,EGLN3,F3,FGF10,FMOD,FOXA2,GCLC,GJA1,GPC3,HAS2,IHH,IL6,IL6ST,KLK3,KNG1,LIF,LOX,MYH10,NGFR,NOS3,NOTCH1,NOTCH3,NTF3,PDPN,PGF,PLVAP,PROS1,PTPRJ,RARB,RASIP1,SCX,SEMA5A,SERPINE1,SLC6A4,TBX2,TBX4,THBS2,TLL1,TNFRSF1A	58
Organismal Functions, Organismal Injury and Abnormalities, Tissue Morphology	healing of wound	7.72e-10			Ccl2,Cmah,CNN2,EGR1,FGF10,FGF7,FST,GJA1,GRHL3,H60b/H60c,HPSE,ICAM1,IL6,IL6ST,LIMA1,LOX,MAP3K1,MMP9,MSX2,Mt1,Mt2,MUSTN1,PDGFA,PGF,PLAU,PTGS1,PTGS2,SCNN1B,SDC1,SERPINE1,THBS1,THBS2,TNFRSF1A,TP63,Tpm1,WLS	36
Organismal Injury and Abnormalities, Renal and Urological Disease	failure of kidney	8.08e-10		1.053	ACE,ADORA1,ADRA2C,AQP11,ATF3,AVPR2,C4A/C4B,CACNA1S,CACNB2,CDH16,CFB,COL4A3,CSF3,DCN,DRD4,DUSP1,EDN1,FCGR1A,FCGR2B,GABRB2,GABRP,GDNF,IRF4,KNG1,LCN2,LGMN,Mt1,Mt2,MYD88,NOS3,P2RY1,PDE10A,PDE7A,PPARG,PTGDS,PTGS1,PTGS2,SERPINE1,SLC6A4,SLC7A11,THBS1,TNF,TNFRSF1A,TTR,TXNIP,WFDC2,WNT4,XDH	48
Connective Tissue Development and Function, Skeletal and Muscular System Development and Function, Tissue Development	morphology of bone	8.3e-10			Acp5,ADORA1,AHR,ALDH1A3,ATP6V0D2,BMPR1B,BTG3,CALB1,CALCB,CAMK4,CAPN1,CD14,CD200,CDO1,CEBPB,CHD7,CHSY1,Cmah,CTGF,DBH,DCN,ECE1,EDN1,EFNB2,EGR1,EMX2,FAM20C,FBLIM1,FGF10,FHL2,FLNB,FMOD,FOS,FOSL2,FOXJ1,FOXO1,FST,GGT1,GJA1,GLCE,GPC3,GREM1,HDC,HTR1B,IGFBP5,IHH,IL6,IL6ST,IRAK3,ITGA11,ITGB1,KCNQ1,LAMP2,LIF,LMNA,LRP2,Ly6a (includes others),MMP9,MSR1,MSX1,MSX2,Mt1,Mt2,MYH10,NAB1,NOS3,NOTCH1,PCOLCE,PDGFA,PPA…	94
Cancer, Organismal Injury and Abnormalities	upper aerodigestive tract carcinoma	8.46e-10			ADAMTS16,ADCY4,AIM1,AKR1C3,ARID3B,ATP6V1C2,BAALC,BARD1,BDKRB2,BMPR1B,C1orf116,CA9,CDH2,CEBPB,CLU,CPXM2,CTGF,CTNND2,CTSC,CTSH,CUBN,CXCL14,CYP26B1,DAB1,DCN,DPYSL3,DUOX1,EGFL6,ESRRB,F11R,FGF7,GDF10,GPC3,HAS2,HK2,HOPX,HYDIN,IFI16,IGFBP5,IL6,ITGA11,ITGA6,ITGA9,ITGBL1,KIT,KRT13,KRT7,LBP,LIPF,LSAMP,LY6E,LYZ,MAPK13,MGLL,MLH1,MMP11,MRC1,MS4A6A,MSR1,MST1R,MUTYH,NIPAL2,NOTCH1,NOTCH3,NPTX2,NTRK2,NXPH3,OSMR,O…	116
Cellular Growth and Proliferation	colony formation	8.97e-10		-0.026	ALDH1A1,AREG,ATF3,CABLES1,CASZ1,CCR5,CD82,CLCA1,CLCA2,CLU,CSF2RB,CSF3,CTSB,CTSD,CYR61,DCN,EDN1,EGR1,EHF,ENO1,ETV6,F3,FANCA,FGL1,FOLR1,FOS,FOXA2,GADD45A,GADD45G,GDNF,GPC3,HAS2,HPN,HPSE,IFI16,IFITM3,IL6,IL6ST,KIT,KRT19,KRT8,LGALS7/LGALS7B,LIF,LIMA1,LMNA,LOX,LOXL4,MAP3K1,MCAM,MKNK2,MMP9,MST1R,MSX2,Muc1,MYD88,NDRG1,NFIL3,NFKBIA,NGFR,NOTCH1,NR4A1,NTF3,NTRK2,PLAU,PLCD4,PLK3,PPARG,PRMT6,PROK1,PTGS2,PTPR…	88
Cancer, Gastrointestinal Disease, Hepatic System Disease, Organismal Injury and Abnormalities	liver cancer	9.1e-10		1.777	ABCB5,ABCC3,ACE,ACOT7,ACSM3,ACTG2,ACTN1,ADAMTS13,ADAMTS16,ADAMTS4,ADAMTSL5,ADCY4,ADIPOR2,ADRA2C,ADRM1,AGPAT4,AGRN,AHR,AIFM3,AKAP13,ALAD,ALDH1A1,ALDH1A3,ALDH2,ALKBH8,AMOT,ANGEL1,ANO4,ANO9,ANXA9,AP3B2,APBB2,APCS,ARAP1,AREG,ARHGAP27,ARHGAP40,ARHGAP8/PRR5-ARHGAP8,ARHGEF4,ARSJ,ASF1B,ASPH,ASS1,ATP10B,ATP2C2,ATP6V1C2,AVPR2,B4GALT5,B4GALT6,BAALC,BAG5,BCAT1,BCO2,BCR,BEND5,BLNK,BMPR1B,BNIPL,BPNT1,C12orf50,…	510
Connective Tissue Development and Function, Tissue Morphology	quantity of connective tissue cells	1.03e-09		-0.572	AHR,APCS,B4GALNT1,CALCB,CAMK4,CAPN1,Ccl2,COL4A3,CSF3,CTGF,DBH,DCN,DKK2,EGR1,EGR2,F13A1,FBLIM1,FGL1,FOS,FOSB,FOSL2,GDNF,GGT1,HDC,HTR1B,IHH,IL6ST,IRAK3,ITGB1,JAM2,KLK3,LIF,Ly6a (includes others),MSR1,MSX2,NOS3,NOTCH1,PCK1,PPARG,RARB,S1PR1,SCUBE2,SFRP4,TGFBR2,TNF,TSC22D3,UGCG,UHRF1	48
Cellular Development, Cellular Growth and Proliferation, Nervous System Development and Function, Tissue Development	growth of neurites	1.08e-09	Decreased	-2.031	A2M,Acp5,Aldh1a7,APBB2,ARTN,BASP1,BCR,BTG3,CABLES1,CAMK4,Ccl2,CDH2,EEA1,EFNB2,EFNB3,EGR1,ETV5,FGF7,GAP43,GDNF,GFRA2,GJA1,GJB1,GPR12,IGSF9,IL1B,IL6,IL6ST,INPP5F,ISLR2,ITGA9,ITGB1,KIT,LIF,MMP9,MYD88,MYH10,MYO10,NFKBIA,NGFR,NOTCH1,NPAS4,NTF3,NTRK2,PLA2G10,PPARG,PRPH,PTPRF,RAB17,RASGRF1,RIMS3,RND1,RUSC1,SCN1B,SEMA3A,SEMA3F,SEMA5A,SEMA5B,SERPINE2,SGPP2,SKIL,SLIT1,SOCS2,SRF,STAT3,THBS1,TNC,TNF,TNFRSF12…	71
Embryonic Development, Nervous System Development and Function, Ophthalmic Disease, Organ Development, Organ Morphology, Organismal Development, Organismal Injury and Abnormalities, Tissue Development, Visual System Development and Function	abnormal morphology of eye	1.14e-09			ADAMTS9,ALDH1A1,ALDH1A3,BID,BMPR1B,CBS/CBSL,Ccl2,COL4A3,COL8A2,CP,CTSD,DKK2,EGLN3,EGR1,EMX2,FMOD,FOS,FST,GGT1,HES5,HIP1,ICAM1,ID3,ITGA6,LMO7,LTBP2,MSX2,Mt1,Mt2,MYD88,MYH10,NDP,NGFR,NOTCH1,NOTCH3,NTRK2,PTPN13,PTPRF,RAG1,RARB,RBP1,RBP4,RDH10,RP1,SEMA5A,SEMA5B,STRA6,SV2B,THBS1,TNFRSF1A,TP63,TRPV4	52
Cancer, Gastrointestinal Disease, Organismal Injury and Abnormalities	colon tumor	1.25e-09		0.314	ABCC3,ACE,ACOT7,ACTN2,ADAMTS13,ADAMTS15,ADAMTS16,ADAMTS4,ADAMTS9,ADAMTSL5,ADCY4,ADIPOR2,ADORA1,ADRA2C,AGRN,AIM1,AKAP13,AKAP2,AKAP7,AKR1B1,ALDH1A3,ALDH2,AMMECR1,AMOT,ANKRD28,ANO9,APLP2,AQP8,ARAP1,ARHGAP44,ARHGEF10L,ARHGEF16,ARHGEF4,ARID3B,ARSJ,ASCL4,ASPG,ASS1,ATF3,ATP10B,ATP2C2,ATP6V1C2,AVPR2,B4GALNT1,BARD1,BCAM,BCL3,BCO2,BDKRB2,BMX,BPI,C10orf35,C12orf50,C1orf112,C1orf116,C1orf168,C1QTNF2,C1QTNF6,…	519
Cell Death and Survival	regeneration of cells	1.29e-09		-1.266	A2M,ARTN,EFNB3,FOLR1,GJA1,ICAM1,IL6,IL6ST,INPP5F,ITGA9,LIF,Mt1,Mt2,MTR,MYD88,NOTCH1,NTF3,NTRK2,PLAU,PTPRF,RTN4RL1,SEMA3A,SERPINE2,SGK1,SRF,STAT3,TGFBR2,WIF1	28
Molecular Transport	quantity of metal ion	1.33e-09		-0.906	A2M,ADCY6,ADORA1,AGRN,AKR1B1,ASIP,ATP12A,ATP2C2,AVPR2,B4GALNT1,BDKRB2,BLNK,CACNA1S,CALB1,CALCB,CCL2,CCR5,CLDN2,CLDN7,CPM,ECE1,EDN1,EDNRB,FOS,GCGR,GUCA2B,HIP1,HNF1A,ICAM1,IL1B,IL6,ITPR2,ITPR3,KNG1,LRPAP1,LYZ,MCAM,NNAT,NOS3,NPC1,P2RY1,PLA2G5,PLAU,PLCD4,POU2AF1,PRND,PTGER2,PTGS2,PTPRJ,RHCG,RYR3,S1PR1,SAA1,SCNN1A,SCNN1B,SELP,SGK1,SLC12A3,TACR1,TNF,TRPA1,TRPV4,TSC22D3,TTR,TXNIP,UCN,UPK2,VAV3,WFS1,XDH	70
Cellular Development, Connective Tissue Development and Function, Tissue Development	differentiation of bone	1.36e-09		-0.57	ADAM8,AREG,ATP6V0D2,BMPR1B,CAMK4,CCL2,CD200,CEBPB,CEBPD,CYR61,DHH,DKK2,EFNB2,FAM20C,FBLIM1,FCGR2B,FHL2,FOS,FOSL2,GDF10,GJA1,GPC3,GTPBP4,HIVEP2,ID3,IFI16,IGFBP5,IHH,IKZF4,IL6,IL6ST,IRAK3,ITGA11,LIF,LMNA,LTF,Ly6a (includes others),LY6E,MAP3K14,MSX2,MYD88,NOS3,NOTCH1,PGF,PILRB,PPARG,PTCH1,PTGER2,PTGS2,RSPO2,SBNO2,SCUBE2,SEMA3A,SFRP1,SFRP4,SOCS3,TGFBR2,TNC,TNF,TP63,TSHR,WIF1,WNT11,WNT4,WNT7B	65
Humoral Immune Response, Protein Synthesis	quantity of immunoglobulin	1.39e-09		1.067	AKAP13,APCS,ATF3,BCL3,BLNK,C4A/C4B,Ccl2,CCR5,CD72,CEBPB,Cmah,CSF2RB,DAPP1,DUSP4,E2F2,ENPP3,FCGR1A,FCGR2B,GADD45A,GADD45G,Ggta1,ID3,IL13RA2,IL17RB,IL6,IL6ST,IRAK3,IRF4,JAK3,Ly6a (includes others),MAP3K14,MMP9,MSR1,Mt1,Mt2,MYD88,NFIL3,NFKBIA,NOD2,PIGR,POU2AF1,PPARG,PRAP1,PTGS2,Pvr,RAG1,RSAD2,SDC1,SELP,SIGLEC1,ST6GALNAC2,THBS1,TIRAP,TNF,TNFRSF1A,VIPR2	56
Cancer, Gastrointestinal Disease, Hepatic System Disease, Organismal Injury and Abnormalities	hepatobiliary system cancer	1.5e-09		1.777	ABCB5,ABCC3,ACE,ACOT7,ACSM3,ACTG2,ACTN1,ADAMTS13,ADAMTS16,ADAMTS4,ADAMTSL5,ADCY4,ADH1C,ADIPOR2,ADRA2C,ADRM1,AGPAT4,AGRN,AHR,AIFM3,AKAP13,ALAD,ALDH1A1,ALDH1A3,ALDH2,ALKBH8,AMOT,ANGEL1,ANO4,ANO9,ANXA9,AP3B2,APBB2,APCS,ARAP1,AREG,ARHGAP27,ARHGAP40,ARHGAP8/PRR5-ARHGAP8,ARHGEF4,ARSJ,ASF1B,ASPH,ASS1,ATP10B,ATP2C2,ATP6V1C2,AVPR2,B4GALT5,B4GALT6,BAALC,BAG5,BCAT1,BCO2,BCR,BEND5,BLNK,BMPR1B,BNIPL,BPNT1,C12…	517
Cellular Movement, Hematological System Development and Function, Immune Cell Trafficking, Inflammatory Response	infiltration by neutrophils	1.55e-09		-0.279	ADAMTS13,ALOX5AP,C2,C4A/C4B,CCR5,CFB,CSF3,CTSB,DUSP1,FOXA2,ICAM1,IL1B,IL6,JAK3,LBP,MMP9,MYD88,NFKBIA,PGF,PTGS2,SELP,SERPINA1,SGK1,SOCS3,SPDEF,STAT3,TACR1,TGFBR2,THBD,TIMP1,TNFRSF1A,UNC5B,VAV3,VWF,WLS	35
Cancer, Organismal Injury and Abnormalities, Reproductive System Disease	genital tract cancer	1.57e-09		-0.588	ABCB5,ABCC3,ACBD7,ACE,ACSM3,ACTG2,ACTN1,ADAMTS13,ADAMTS16,ADORA1,ADORA2B,ADRA2C,AGPAT4,AIM1,AKAP2,AKR1B1,AKR1C3,ALDH1A1,ANKRD28,ANO4,AP3B2,APBB2,APCDD1,APOLD1,AQP8,ARG2,ARHGAP40,ARHGAP44,ARID3B,ARL4C,ARRDC1,ASPH,ASS1,ATP10B,AVPR2,B3GALT5,BARD1,BCAT1,BCR,BEND5,BMPR1B,BMX,BTG3,C1orf100,C1orf106,C1orf168,C2orf40,C4A/C4B,C9orf3,CA9,CABLES1,CACHD1,CACNA1S,CACNB2,CALB2,CALCB,CAPN5,CAPRIN2,CASZ1,CBS/CBS…	511
Cellular Movement	invasion of tumor cell lines	1.57e-09		-0.98	ADAM8,ADAMTS15,AQP8,AREG,ASPH,ATF3,CCL2,Cd24a,CD82,CDH1,CDH2,CEBPB,CLDN3,CLDN7,CLU,CMTM8,CSF3,CTGF,CTSB,CTSD,CTSH,CYR61,DCN,DDX58,DPYSL3,DRAM1,DSP,DUSP1,ECE1,EDN1,EFNB3,EGR1,EIF4E,EPS8,ERC1,ESM1,ETV5,F11R,FAM43A,FBLIM1,FGF10,FHL2,GDF15,GDNF,GJB1,GNAL,GOLPH3,HAS1,HAS2,HPN,HPSE,IFITM3,IL13RA2,IL6,IRF6,ITGB1,ITGB6,KNG1,KRT19,KRT8,LAMB3,LCN2,LIMA1,LMNA,LOX,MCAM,MMP9,MST1R,MSX2,MTUS1,NDRG1,NFKBIA,NTRK…	107
Cancer, Organismal Injury and Abnormalities	upper aero-digestive squamous cell carcinoma	1.72e-09			BARD1,BDKRB2,BMPR1B,CA9,CDH2,CEBPB,CLU,CPXM2,CTGF,CTSC,CTSH,CUBN,CXCL14,CYP26B1,DCN,DPYSL3,EGFL6,ESRRB,F11R,FGF7,GDF10,GPC3,HAS2,HOPX,HYDIN,IGFBP5,ITGA11,ITGA6,ITGA9,ITGBL1,KRT13,LY6E,MGLL,MLH1,MRC1,NOTCH1,NOTCH3,NPTX2,NXPH3,OSMR,OVGP1,PDPN,PGF,PLAU,PPARG,PTCH1,PTGS2,RAB27B,RAB38,RARB,RIPK4,RNF217,ROBO2,SERINC2,SERPINB7,SERPINE1,STRA6,TACSTD2,TGFBR2,THBD,THBS4,TM4SF1,TP63,TUBA8,TUBB3,ZNF750	66
Cancer, Gastrointestinal Disease, Organismal Injury and Abnormalities	upper gastrointestinal tract cancer	1.74e-09			A2M,ABCB5,ACTN2,ADAMTS16,ADAMTS9,ADAT3,ADCY4,ADRA2C,AGRN,AIM1,AKAP2,AKAP7,ALDH2,ARID3B,ARSJ,ATP12A,ATP6V1C2,B4GALNT1,BAALC,BARD1,BCAM,BDKRB2,BMPR1B,C1orf116,CA9,CAPN1,CBS/CBSL,CDH1,CDH16,CDH2,CEBPB,CFI,CHD7,CHKA,CLSTN2,CLU,CNTN3,COBL,COL4A1,COL4A6,COL8A2,CPNE4,CPXM2,CRYAB,CRYBB1,CTGF,CTNND2,CTSC,CTSH,CUBN,CXCL14,CYP26B1,CYR61,DAB1,DBT,DCN,DENND3,DOCK3,DOCK5,DPYSL3,DSP,DUOX1,DUSP1,EDNRB,EGFL6,EGR2…	262
Cellular Development, Tissue Development	differentiation of epithelial cells	1.8e-09		-0.721	ADAMTS9,CBS/CBSL,CDH1,CEBPB,CES1,COL4A1,DSP,EDNRB,Elf5,EVPL,F11R,FGF10,FGF7,FOXA2,FOXJ1,GDF7,GRHL1,GRHL3,HES5,ID3,IHH,IRF6,ITGB1,KIT,KRT36,KRT8,LIF,MAFF,MLPH,MSX2,NOTCH1,NOTCH3,PLAU,PPARG,PTCH1,PTCH2,PTGS1,PTGS2,RIPK4,SFRP4,SOCS3,SOX9,TGM1,TNF,TNFRSF1A,TP63,TST,TXNIP,UPK1A,UPK2,WLS,WNT16,XDH	53
Organ Morphology, Organismal Development, Organismal Injury and Abnormalities, Renal and Urological Disease, Renal and Urological System Development and Function	abnormal morphology of kidney	1.84e-09			ACE,AKR1B1,APCS,AQP11,BCAM,BCR,BDKRB2,CD2AP,CEBPB,CFB,CFI,CLDN7,CLEC6A,CLU,COL4A3,DCN,EMX2,FAM20A,FGF10,FGF7,GADD45A,GCNT1,GDF15,GDNF,GLCE,GPC3,GRIP1,LGMN,LRP2,Mt1,Mt2,NOS3,PLXNB1,PTGS1,PTGS2,RAG1,RARB,ROBO2,SALL1,SCNN1B,SERPINE1,SLC12A3,SYNPO,TK1,TNFRSF1A,WNT11,WNT4,XDH	48
Organ Morphology, Organismal Injury and Abnormalities, Reproductive System Development and Function, Reproductive System Disease	abnormal morphology of internal genitalia	2.01e-09			A2M,ACE,AHR,AQP8,BDKRB2,BMPR1B,C1GALT1,CABLES1,CAMK4,CBS/CBSL,Ccl2,CEBPB,CEBPD,CREM,CYP26B1,DHH,DNAJA1,EAF2,EGR1,EMX2,ETV5,EXO1,FGF10,FOS,GADD45G,GATM,GDF7,GGT1,GJA1,GJA4,GJA5,GPC3,HORMAD2,HTR1B,INSL6,KLK3,LIF,LMNA,LRP2,MLH1,MST1R,Mug1/Mug2,NKD1,NOS3,NTRK2,PAFAH1B3,PCYT1B,PDGFA,PTGER2,PTGS1,PTGS2,RARB,RBP1,RBP4,REC8,RHCG,SERPINE1,SERPINE2,SRD5A1,TK1,TP63,TSC22D3,WNT4,YBX2	64
Cellular Development, Tissue Development	differentiation of epithelial tissue	2.05e-09		-0.742	ADAMTS9,CBS/CBSL,CDH1,CEBPB,CES1,COL4A1,DCN,DIO2,DSP,EDNRB,Elf5,EVPL,F11R,FGF10,FGF7,FOXA2,FOXJ1,GDF7,GRHL1,GRHL3,HES5,ID3,IHH,IL1B,IRF6,ITGA6,ITGB1,KIT,KRT36,KRT8,LIF,MAFF,MLPH,MSX2,NOTCH1,NOTCH3,PLAU,PPARG,PTCH1,PTCH2,PTGS1,PTGS2,RASIP1,RIPK4,SFRP4,SOCS3,SOX9,STAT3,TGM1,TNF,TNFRSF1A,TP63,TST,TXNIP,UPK1A,UPK2,WLS,WNT16,XDH	59
Organismal Development, Renal and Urological System Development and Function	development of urinary tract	2.18e-09		-1.016	ACE,ADAMTS16,AHR,AKR1B1,ALDH1A3,AQP11,AREG,ATP12A,BDKRB2,C1GALT1,CDH16,COL4A3,CXCL14,EMX2,FCGR2B,FGF10,FGF7,GCNT1,GDF15,GDNF,GPC3,GREM1,GRIP1,HNF1B,ICAM1,ITGA11,LCN2,LIF,LRP2,MMP9,NOS3,PCSK5,PGF,PTCH1,PTGS2,PTPRF,RARB,RBP4,RDH10,RDH16,ROBO2,SALL1,SOX9,STRA6,TIMP1,TIPARP,TP63,WFS1,WNT11,WNT4,WNT7B,XDH	52
Cancer, Gastrointestinal Disease, Organismal Injury and Abnormalities	colon cancer	2.3e-09			ABCC3,ACE,ACOT7,ACTN2,ADAMTS13,ADAMTS15,ADAMTS16,ADAMTS4,ADAMTS9,ADAMTSL5,ADCY4,ADIPOR2,ADORA1,ADRA2C,AGRN,AIM1,AKAP13,AKAP2,AKAP7,AKR1B1,ALDH1A3,ALDH2,AMMECR1,AMOT,ANKRD28,ANO9,APLP2,AQP8,ARAP1,ARHGAP44,ARHGEF10L,ARHGEF16,ARHGEF4,ARID3B,ARSJ,ASCL4,ASPG,ASS1,ATF3,ATP10B,ATP2C2,ATP6V1C2,AVPR2,B4GALNT1,BCAM,BCL3,BCO2,BDKRB2,BMX,BPI,C10orf35,C12orf50,C1orf112,C1orf116,C1orf168,C1QTNF2,C1QTNF6,C2,C20…	515
Cardiovascular System Development and Function, Organismal Development, Tissue Morphology	quantity of blood vessel	2.35e-09		0.733	ADAMTS9,CFB,F3,GDNF,HNF1B,IHH,IL36A,IL6,IL6ST,ITGB1,MMP9,NDP,NOS3,NTRK2,PTGER2,S1PR1,SERPING1,SLC6A4,THBS1,THBS2,THBS4	21
Cellular Development, Connective Tissue Development and Function, Tissue Development	differentiation of bone cells	2.4e-09		-0.441	ADAM8,AREG,ATP6V0D2,BMPR1B,CAMK4,CCL2,CD200,CEBPB,CEBPD,CYR61,DHH,DKK2,EFNB2,FAM20C,FBLIM1,FCGR2B,FHL2,FOS,FOSL2,GDF10,GJA1,GPC3,GTPBP4,HIVEP2,ID3,IFI16,IGFBP5,IHH,IKZF4,IL6,IL6ST,IRAK3,ITGA11,LIF,LMNA,LTF,Ly6a (includes others),LY6E,MAP3K14,MSX2,MYD88,NOS3,NOTCH1,PGF,PILRB,PPARG,PTCH1,PTGER2,PTGS2,RSPO2,SBNO2,SCUBE2,SEMA3A,SFRP1,SFRP4,SOCS3,TNC,TNF,TP63,TSHR,WIF1,WNT11,WNT4,WNT7B	64
Cancer, Gastrointestinal Disease, Hepatic System Disease, Organismal Injury and Abnormalities	liver carcinoma	2.74e-09	Increased	2.646	ABCB5,ABCC3,ACE,ACOT7,ACSM3,ACTG2,ACTN1,ADAMTS13,ADAMTS16,ADAMTS4,ADAMTSL5,ADCY4,ADIPOR2,ADRM1,AGPAT4,AGRN,AHR,AIFM3,AKAP13,ALAD,ALDH1A3,ALDH2,ALKBH8,AMOT,ANGEL1,ANO4,ANO9,ANXA9,AP3B2,APBB2,APCS,ARAP1,AREG,ARHGAP27,ARHGAP40,ARHGAP8/PRR5-ARHGAP8,ARHGEF4,ARSJ,ASF1B,ASPH,ASS1,ATP10B,ATP2C2,ATP6V1C2,AVPR2,B4GALT5,B4GALT6,BAALC,BAG5,BCAT1,BCO2,BCR,BEND5,BLNK,BMPR1B,BNIPL,BPNT1,C12orf50,C16orf89,C17orf…	491
Connective Tissue Disorders, Organismal Injury and Abnormalities, Skeletal and Muscular Disorders	abnormality of cartilage tissue	2.9e-09		-0.756	Acp5,ADAMTS4,BMPR1B,CFB,CHSY1,COL9A2,CTGF,CTSC,CYP26B1,CYTL1,EDN1,EGLN3,FCGR1A,FCGR2B,FLNB,FMOD,FOS,FOSL2,IHH,IL1B,IL6,IL6ST,ITGB1,MMP9,NOD2,PRKCQ,PTGS1,RARB,ROR2,RSPO2,SLC39A14,THBS2,TNF,TP63,UCN	35
Cell-To-Cell Signaling and Interaction, Hematological System Development and Function, Immune Cell Trafficking, Inflammatory Response	activation of macrophages	2.9e-09		-1.468	ACE,ATF3,BPI,Ccl2,CD200,CEBPB,GDNF,GJA1,GJB1,IFI16,IL1B,IL6,ITGB1,ITGB6,KNG1,LBP,LCN2,MAOB,MMP9,MUC5B,MYD88,NOTCH1,NPC1,PLA2G10,PLA2G5,PROS1,PTGER2,PTGS2,RORA,SBNO2,SERPING1,STAT3,THBS1,TNF,TNFRSF12A	35
Gastrointestinal Disease, Organismal Injury and Abnormalities	abnormality of large intestine	3e-09		0.59	ADORA1,ADORA2B,AHR,BCAM,BID,CALCB,Ccl2,CCL2,CCR5,CDH1,CFB,DDX58,DRD4,EBI3,EDN1,EDNRB,EGLN3,F3,FAAH,FGF10,GABRB2,GABRP,GPX2,HPGDS,ICAM1,ID3,IL13RA2,IL17RB,IL1B,IL6,IL6ST,ITGA6,JAK3,KRT8,LBP,LCN2,LTF,MME,MMP9,MYD88,NFIL3,NFKBIA,NOD2,NOS3,NRG4,NTRK2,PLAU,PPARG,PROS1,PTGS1,PTGS2,RAG1,RORC,S1PR1,SELP,SERINC2,SERPINE1,SOCS3,STAT3,STRA6,TAF13,TGFBR2,TMEM173,TNF,TNFRSF1A,TP53INP1,TP63	67
Cardiovascular System Development and Function, Cellular Movement	cell movement of endothelial cells	3.09e-09		-1.17	AMOT,ARHGEF4,BMX,CCL2,CD82,CDH2,CLEC1B,CNN2,COL4A1,CRYAB,CXCL14,CYR61,DCN,DIO2,ECSCR,EDN1,EFNB2,F11R,FLNB,FOXO1,GREM1,ICAM1,ID3,IL1B,ITGA9,ITGB1,KLK3,KNG1,LOX,MMP9,NDP,NOS3,NOXA1,NR4A1,NR4A2,PGF,Prl2c2 (includes others),PROK1,PROS1,PTGS2,PTPRJ,S1PR1,SAA1,SERPINE1,STAT3,TEAD4,TGFBR2,THBD,THBS1,THBS2,TIMP1,TNF,TNFRSF12A,VAV3,VWF	55
Cellular Growth and Proliferation	colony formation of cells	3.17e-09		-0.385	ALDH1A1,AREG,ATF3,CABLES1,CASZ1,CD82,CLCA1,CLCA2,CLU,CSF2RB,CSF3,CTSB,CTSD,CYR61,DCN,EDN1,EGR1,EHF,ENO1,ETV6,FANCA,FOLR1,FOS,FOXA2,GADD45A,GADD45G,GDNF,GPC3,HAS2,HPN,HPSE,IFI16,IFITM3,IL6,IL6ST,KIT,KRT19,KRT8,LGALS7/LGALS7B,LIF,LIMA1,LMNA,LOX,LOXL4,MAP3K1,MCAM,MKNK2,MMP9,MST1R,MSX2,NDRG1,NFKBIA,NGFR,NOTCH1,NR4A1,NTF3,NTRK2,PLAU,PLCD4,PLK3,PPARG,PRMT6,PROK1,PTGS2,PTPRF,PTPRJ,RUNX1,SEMA3F,SERPINA1,…	81
Cellular Growth and Proliferation, Lymphoid Tissue Structure and Development	proliferation of lymphatic system cells	3.24e-09	Decreased	-2.182	A2M,AHR,AKAP13,BCL3,BCR,BLNK,BMPR1B,CALCB,CBS/CBSL,Ccl2,CCR5,CD14,Cd24a,CD2AP,CD72,CD79B,CEBPB,CLEC1B,Cmah,CSF2RB,CSF3,CTPS1,DAPP1,DCLRE1C,DUSP1,E2F2,EBI3,EDN1,EDNRB,EFNB2,EFNB3,EGR1,EGR2,FANCA,FCGR2B,FGF10,FOXD2,FOXJ1,FYB,GADD45A,GCNT1,Hmga2,HPX,ICAM1,ID3,IKZF4,IL13RA2,IL1B,IL20RB,IL4I1,IL6,IL6ST,IRF4,ISG20,ITGB1,JAK3,KIT,LCN2,LOX,LRRC32,Ly6a (includes others),MAP3K1,MAP3K14,MAP3K3,MAPK11,MBP,MM…	113
Digestive System Development and Function, Organ Morphology, Organismal Development	morphology of intestine	3.25e-09			AHR,AREG,BCAM,BCL3,BCR,C4A/C4B,CA9,CLCA1,CTSD,DDX58,EDNRB,FGF10,FGF7,FOLR1,GCNT1,GPC3,GRHL3,IHH,IL6ST,IRAK3,ITGA6,JAK3,KRT8,MAP3K14,MGLL,MMP9,MYD88,NFIL3,NKD1,NOD2,NUAK2,PDGFA,PIGR,PLAU,PTGS1,PTGS2,RDH10,RORC,SLC22A4,SLC9A3R1,SPDEF,STAT3,TNF,TNFRSF1A,TP53INP1,TP63,TXNIP,UGCG	48
Reproductive System Development and Function	morphology of reproductive system	3.36e-09			A2M,ACE,AHR,AMOT,AQP8,AREG,BDKRB2,BMPR1B,C1GALT1,CABLES1,CAMK4,CAPN1,CBS/CBSL,Ccl2,CEBPB,CEBPD,CREB3L4,CREM,CYP26B1,DHH,DNAJA1,DUSP1,EAF2,EGR1,EMX2,ESRRB,ETV5,EXO1,FGF10,FOS,FST,GADD45G,GATM,GCGR,GDF7,GFRA2,GGT1,GJA1,GJA4,GJA5,GPC3,GPR12,HDC,HIP1,Hmga2,HNF1A,HORMAD2,HTR1B,INSL6,Irs3,ITGA6,ITGB1,KLK3,KRT8,LIF,LMNA,LPAR3,LRP2,Meg3,MEIG1,MLH1,MST1R,Mt1,Mt2,Mug1/Mug2,NKD1,NOS3,NTRK2,PAFAH1B3,PCK1,PCY…	103
Cellular Movement, Immune Cell Trafficking	cell movement of lymphoid cells	3.86e-09	Decreased	-2.139	ADAM8,BCL3,CCL17,Ccl2,CCL2,CCL28,CCR5,COL4A1,COL4A3,CSF2RB,CSF3,CYP26B1,DDX58,EGR2,ETV6,F11R,FOS,FOXO1,FYB,GCNT1,HDC,HLA-A,ICAM1,IL17RB,IL1B,IL6,IL6ST,ITGA6,ITGA9,ITGB1,JAK3,KCNE3,Ly6a (includes others),MAP3K14,MCAM,MMP9,MYD88,NFIL3,NFKBIA,NR4A1,PLA2G10,PLAU,POU2AF1,PRKCQ,PTGS2,RGS16,RORC,RUNX1,S1PR1,SAA1,SELP,SEMA3A,SOCS3,SPNS2,STAT3,TGFBR2,THBS1,TIMP1,TNF,TNFRSF1A,TSHR,UCP2,VAV3	63
Carbohydrate Metabolism	gluconeogenesis	3.98e-09		1.342	ADIPOR2,ALDH1A1,ATF3,Ccl2,CEBPB,DGAT2,DUSP1,FGL1,FOXO1,GATM,GPD1,HNF1B,IL6,PC,PCK1,PDK2,PGAM2,PPARG,RBP1,RBP4,SCD,Sik1,SLC39A14,STEAP4,TXNIP	25
Cardiovascular System Development and Function, Tissue Morphology	permeability of blood vessel	3.98e-09		0.448	BCR,BDKRB2,C4A/C4B,CBS/CBSL,F11R,Gulo,MMP9,NGFR,NOS3,NR4A1,PGF,PLAC8,PLAU,PLVAP,PROS1,PTGS2,RAG1,S1PR1,SERPING1,STAT3,TACR1,TIMP1,TNF,VWF,XDH	25
Digestive System Development and Function, Gastrointestinal Disease, Organ Morphology, Organismal Development, Organismal Injury and Abnormalities	abnormal morphology of intestine	4.03e-09			AHR,AREG,BCAM,BCL3,BCR,C4A/C4B,CA9,CLCA1,CTSD,DDX58,EDNRB,FGF10,FOLR1,GCNT1,GPC3,GRHL3,IHH,IL6ST,IRAK3,ITGA6,JAK3,KRT8,MAP3K14,MMP9,MYD88,NFIL3,NKD1,NOD2,NUAK2,PDGFA,PIGR,PLAU,PTGS1,PTGS2,RDH10,RORC,SLC22A4,SLC9A3R1,SPDEF,TNF,TNFRSF1A,TP53INP1,TP63,TXNIP	44
Embryonic Development, Organ Development, Organismal Development, Reproductive System Development and Function, Tissue Development	development of internal genitalia	4.07e-09		0.405	ADRM1,AHR,C1GALT1,CAMK4,CEBPB,CTGF,DHH,DMRTA1,EGR1,ERMP1,FANCA,FGF7,FST,GADD45G,GGT1,GJA1,GJA4,HIP1,Hmga2,HMGB2,IHH,INSL6,KIT,LRP2,MLH1,NR4A1,NR4A3,NTRK2,PCYT1B,PLEKHA1,PROK1,PTGER2,RBP4,RDH10,RSPO2,SCX,SERPINE1,SFRP1,SLC14A1,SOX9,Spink2,STRA6,TIMP1,TIPARP,TP63,TSC22D3,WNT4,YBX2	48
Metabolic Disease, Organismal Injury and Abnormalities, Renal and Urological Disease	albuminuria	4.07e-09		-0.41	ACE,BDKRB2,CACNA1S,CACNB2,Ccl2,CCL2,COL4A3,CTGF,CUBN,EDNRB,ICAM1,IL6,LGMN,NOS3,PTGDS,PTGS1,PTGS2,SGK1,THBD,TXNIP,VWF	21
Cancer, Organismal Injury and Abnormalities	metastatic solid tumor	4.16e-09		-0.032	ABCC3,AIM1,AKR1C3,AQP8,ATF3,C4A/C4B,CCL2,CDH2,CEBPD,CLDN3,CLU,COL4A1,CRABP2,CSF2RB,CTGF,CTSB,CYP3A5,CYR61,DPYSL3,DUSP4,EBI3,EDN1,EDNRB,EMX2,ESRRB,FCGR1A,FCGR2B,FGR,FST,GCH1,GDF15,GLUL,GREB1,HMGB2,ICAM1,IGFBP5,IL6,ITGA9,ITGB1,ITPR3,KIT,KRT8,LAMB3,LCN2,LTF,MAPK11,MLPH,MME,MMP9,MST1R,MSX1,Mt1,Mt2,MTUS1,NTRK2,P2RY1,PAQR4,PARP3,PCOLCE,PDE10A,PDGFA,PGC,PGF,PLAU,PLS3,PTGS1,PTGS2,PTPRJ,RARB,REV3L,RTN1,SC…	93
Cellular Movement, Immune Cell Trafficking	cell movement of lymphatic system cells	4.23e-09	Decreased	-2.131	ADAM8,BCL3,CCL17,Ccl2,CCL2,CCL28,CCR5,CLEC1B,COL4A1,COL4A3,CSF2RB,CSF3,Cxcl15,CYP26B1,DDX58,EGR2,ETV6,F11R,FOS,FOXO1,FYB,GCNT1,HDC,HLA-A,ICAM1,IL17RB,IL1B,IL6,IL6ST,ITGA6,ITGA9,ITGB1,JAK3,KCNE3,Ly6a (includes others),MAP3K14,MCAM,MMP9,MYD88,NFIL3,NFKBIA,NR4A1,PLA2G10,PLAU,POU2AF1,PRKCQ,PTGS2,RGS16,RORC,RUNX1,S1PR1,SAA1,SELP,SEMA3A,SOCS3,SPNS2,STAT3,TGFBR2,THBS1,TIMP1,TNF,TNFRSF1A,TSHR,UCP2,VAV3	65
Auditory and Vestibular System Development and Function, Organ Morphology, Organismal Development	morphology of ear	4.56e-09			ALOX5AP,BCR,CDO1,CHD7,Cmah,COL4A3,ECE1,EDN1,EFNB2,EGR2,EMX2,EPS8,EPS8L2,FBXO2,FGF10,FOLR1,FST,GABRB2,HES5,HPN,KCNQ1,LRP2,MSX1,MSX2,MUC5B,NDP,NTF3,NTRK2,PCDH15,PLAU,RARB,ROR2,TP63,TSHR,UCN	35
Gastrointestinal Disease, Organismal Injury and Abnormalities	benign oral disorder	4.56e-09		1.154	ADRA2C,AHR,ALAD,APCS,ASPH,C4A/C4B,CBS/CBSL,Ccl2,Ccl7,CCR5,CDH1,CEL,CHSY1,CLU,CNNM4,CTSC,CXCL6,CYP3A5,CYP4B1,E2F2,EDN1,EDNRB,EGR1,ETV5,F3,FAM20A,FCGR1A,FCGR2B,FGF10,GABRB2,GABRP,GLCE,GRHL3,HLA-A,IFITM3,IL1R2,IRF6,ITGB6,KCNQ1,KRT19,LAMB3,LIF,LRP2,MAP3K1,MB,MMP9,MSX1,MYBPC1,MYO18B,NFKBIA,PDGFA,PLAC8,PTCH1,PTGS1,PTGS2,RDH10,ROR2,RORC,RSPO2,SFRP4,SLC24A4,SNAI1,SOCS3,THBS4,TIMP1,TM4SF1,TNF,TP63,TUBA8,T…	70
Cell Death and Survival	cell survival	4.75e-09	Decreased	-2.75	ABCB5,ABCC3,ACE,ADORA1,AGRN,AHR,AKAP13,AKAP7,ALKBH8,ARTN,ATF3,B4GALT5,BARD1,BCL3,BCR,BID,BMX,BTG2,C1GALT1,CA9,CALB1,CALB2,CAMK4,CCL2,CD200,CD82,CDH1,CDH2,CEBPB,CEBPD,CEL,CHKA,CLCA2,CLDN3,CLU,COL4A3,CSF2RB,CSF3,CTGF,CTSB,DCLRE1C,DCT,DUSP1,DYNC1I1,EGR1,EIF4E,EME1,ENO1,ETV6,EXO1,FAIM2,FANCA,FGR,FKBP5,FOS,FOXO1,GADD45A,GCLC,GDF15,GDNF,GFRA2,GJA1,GOLPH3,GTPBP4,HIP1,HK2,HMGB2,HNF1B,HPSE,ICAM1,IER3,IGFB…	177
Cancer, Organismal Injury and Abnormalities	primary neoplasm	4.81e-09		-1.98	ADCY4,ADORA1,ALAD,AQP8,BARD1,C2CD4B,CASZ1,CD79B,CLDN3,CLU,COL4A1,CP,CXCL14,CYR61,DDX58,DHCR24,EBI3,EDNRB,EFNB2,ESRRB,FAM167B,FOSL2,FOXO1,GABRB2,GDF15,GJA4,GLDC,GREM1,HOPX,HPSE,IL17RB,IL6,IRF4,JAK3,KIF21A,KIT,KRT23,LCN2,MAPK11,MGLL,MME,MSX1,MUTYH,MYBL2,MYD88,NOTCH1,NOTCH3,NUAK2,OSMR,PAQR4,PARP3,PGF,PLAC8,PLAU,PLXNB1,PPARG,PSAT1,PTGS1,PTGS2,RASGRF1,RNF43,SERPINA1,SERPINE1,SFRP1,SLC34A2,SLIT3,TACSTD…	73
Cancer, Organismal Injury and Abnormalities	papillary carcinoma	4.94e-09			ABCC3,AMOT,AREG,ARL4C,ASIP,BCR,C4A/C4B,CALB2,CCL17,CDH1,CLU,CMTM8,CRABP1,CUBN,DUOX1,EFNB2,F3,FCGBP,FOXO1,KIT,KRT19,KRT7,LCN2,LRP2,LRRN4,LY6E,MAP3K21,MCAM,MMP9,NOTCH1,NTRK2,PPARG,PTCH1,PTGS2,S1PR1,SERINC2,SERPINA1,SERPING1,SFRP1,SLC39A4,SLC5A8,SRF,STRA6,TGFBR2,THBS1,TIMP1,TSHR,TSPAN4,TXNIP,UPK3B,VAV3	51
Cell Death and Survival	cell viability	5.14e-09	Decreased	-2.732	ABCB5,ABCC3,ACE,ADORA1,AGRN,AHR,AKAP13,AKAP7,ALKBH8,ARTN,ATF3,B4GALT5,BARD1,BCL3,BCR,BID,BMX,BTG2,C1GALT1,CA9,CALB1,CALB2,CAMK4,CCL2,CD200,CD82,CDH1,CDH2,CEBPB,CEBPD,CEL,CHKA,CLCA2,CLDN3,CLU,COL4A3,CSF2RB,CSF3,CTGF,CTSB,DCLRE1C,DCT,DUSP1,DYNC1I1,EGR1,EIF4E,EME1,ENO1,ETV6,FAIM2,FANCA,FGR,FKBP5,FOS,FOXO1,GADD45A,GCLC,GDF15,GDNF,GFRA2,GJA1,GOLPH3,GTPBP4,HIP1,HK2,HMGB2,HNF1B,HPSE,ICAM1,IER3,IGFBP5,IL…	171
Vitamin and Mineral Metabolism	metabolism of vitamin	5.31e-09		0.754	ADH1C,AHR,ALDH1A1,ALDH1A3,CALB1,CRABP2,CUBN,CYP26B1,CYP3A5,DHRS3,FOLR1,FOXO1,GCLC,GSTO1,HDC,LIF,LRP2,RBP1,RBP2,RBP4,RDH10,RDH16,TNF,TTR	24
Lipid Metabolism, Small Molecule Biochemistry	synthesis of fatty acid	5.48e-09		-0.821	ACOT7,ACSM3,ALOX5AP,CALB1,Ccl2,CD14,CEBPB,CLEC7A,CLU,DAB1,EDN1,EGR1,ELOVL7,ERLIN2,FAR1,FCGR2B,FGR,GGT1,HNF1A,HPGDS,IL1B,IL1R2,IL6,KIT,KNG1,LIF,LTF,MAP3K14,MID1IP1,MYD88,NFKBIA,NPC1,PLA2G10,PLA2G2D,PLA2G5,PPARG,PTGDS,PTGER2,PTGS1,PTGS2,RGN,RUNX1,S1PR1,SCD,SEMA3A,SLC1A1,SLC27A4,STAT3,TACR1,TNF,VWF	51
Cancer, Organismal Injury and Abnormalities	papillary adenocarcinoma	5.84e-09			ABCC3,AMOT,AREG,ARL4C,ASIP,BCR,C4A/C4B,CALB2,CCL17,CDH1,CLU,CMTM8,CRABP1,CUBN,DUOX1,EFNB2,F3,FCGBP,FOXO1,KIT,KRT19,KRT7,LCN2,LRP2,LRRN4,LY6E,MAP3K21,MCAM,MMP9,NOTCH1,NTRK2,PPARG,PTCH1,S1PR1,SERINC2,SERPINA1,SERPING1,SFRP1,SLC39A4,SLC5A8,SRF,STRA6,TGFBR2,THBS1,TIMP1,TSPAN4,TXNIP,UPK3B,VAV3	49
Organismal Injury and Abnormalities, Tissue Morphology	volume of lesion	5.9e-09			BID,BMPR1B,CA12,CA9,CDH1,CLU,CRYAB,CSF3,F3,FAIM2,GDNF,IL1B,IL6,KNG1,KRT8,MMP9,MST1R,MYD88,NFKBIA,NGFR,NTRK2,OSMR,SERPINE1,SERPING1,TIMP1,TNFRSF12A,WNT7B	27
Organ Morphology	morphology of gland	5.93e-09			A2M,AHR,ALDH1A1,ALDH1A3,AQP5,AREG,ATF3,BID,CA9,CALB1,CBS/CBSL,CEBPB,CEBPD,CES1,CLCA1,CTSB,DIO3,DNAJA1,E2F2,EAF2,EDN1,EGLN3,EGR1,EMX2,FAM20C,FGF10,GCGR,GDF7,GGT1,HNF1A,ID3,IGFBP5,IHH,IL6,ITGB1,ITPR2,ITPR3,KCNE3,KCNQ1,KRT8,LIF,LRPAP1,LY6E,MMP9,Mt1,Mt2,MYD88,NR4A1,PLAU,PLVAP,PPARG,PTPRF,RARB,RASGRF1,SERPINE2,SLC6A4,SLC9A3R1,SOCS7,SOX9,SPDEF,SRD5A1,THBS1,TK1,TP63,WNT4	65
Immunological Disease	hypersensitive reaction	5.98e-09		-1.613	ADORA2B,ADRA2C,AHR,ALOX5AP,BCL3,CCL17,Ccl2,CCL2,CCR5,CEBPB,CNN3,CSF2RB,DCN,DOCK5,DUSP1,DUSP2,ENO1,ENPP3,EPS8,F11R,FCGBP,FCGR1A,FCGR2B,FGR,FLOT1,GADD45A,GADD45G,GCNT1,GPD1,GSTO1,HHIP,HLA-A,HPGDS,ICAM1,IL17RB,IL1B,IL20RB,ITGA6,KIT,KRT15,LBP,LGMN,LIF,Ly6a (includes others),MBP,MCAM,MME,MMP9,MST1R,NFKBIA,NGFR,NOS3,NR4A2,OSMR,PGF,PLA2G2D,PPARG,PTGDS,PTGS1,PTGS2,RAG1,SDC1,SELP,SLC6A4,SOCS2,THBD,TIMP1,T…	72
Metabolic Disease	amyloidosis	6.1e-09		-0.218	A2M,ACE,ADRA2C,AGRN,AKAP2,ALDH2,APBB2,APBB3,APCS,APLP2,C4A/C4B,CACNB2,CALB1,CAPN1,CBS/CBSL,CCL2,CD14,CD2AP,CFB,CLU,CRABP1,CTGF,CTSB,CTSD,DCN,DHCR24,DRD4,F3,FAAH,FCGR1A,FCGR2B,GABRB2,GABRP,GAP43,GCNT2,GDNF,GRIP1,GRM6,GSTO1,HOMER1,HPX,ICAM1,IGFBP5,IL1B,IL6,IL6ST,ITM2B,KCNC4,Kcnn2,KCNQ1,KIT,KNG1,LARP4,LCN2,LGMN,LRPAP1,LY6E,LYZ,MAOB,MELTF,MME,MMP9,MRC1,MS4A6A,MTR,NAV1,NGFR,NOS3,NOTCH1,NTRK2,OSMR,PIK3…	100
Amino Acid Metabolism	quantity of amino acids	6.39e-09		-0.111	ARG2,ASS1,BCAT1,CBS/CBSL,CDO1,CUBN,DAO,DBT,DENND3,DIO2,DIO3,FAAH,FOLR1,FOS,GGT1,HNF1A,HOMER1,HPN,IL1B,LAMP2,LOC102724788/PRODH,MTR,PCBD1,PCK1,RGN,SLC1A1,SLC22A4,SLC6A13,SLC7A11,SLCO1A2,SSFA2,TNF,TNFRSF1A,TSHR,TTR,VIPR2	36
Organismal Development, Reproductive System Development and Function	development of reproductive system	6.65e-09		-0.284	ACE,ADRA2C,ADRM1,AHR,AQP8,AREG,B4GALNT1,C1GALT1,CAMK4,CCNYL1,CDH1,CDO1,CEBPB,CEBPD,CHD7,CREB3L4,CREM,CTGF,CYP26B1,DENND2D,DHCR24,DHH,DMRTA1,DNAJA1,EAF2,EGR1,EIF4E,Elf5,ERMP1,ESRRB,ETV5,FANCA,FGF10,FGF7,FOS,FST,FZD5,GADD45G,GATM,GGT1,GJA1,GJA4,GJA5,GJB3,HIP1,Hmga2,HMGB2,HNF1A,HNF1B,HORMAD2,HPSE,IGFBP5,IHH,INSL6,ITGB1,KIT,LIF,LRP2,MEIG1,MLH1,MMP9,MSX1,MSX2,MYH10,NDP,NOS3,NOTCH1,NR4A1,NR4A3,NTRK2,PA…	112
Cancer, Organismal Injury and Abnormalities	breast or ovarian carcinoma	6.65e-09		0	ABCC3,ACTN2,ADAMTS4,ADAMTS9,ADORA1,ADRA2C,AKAP2,AKR1B1,AKR1C3,AMOT,ANXA9,APCDD1,AREG,ARG2,ARHGAP44,ARID3B,ARL4C,B4GALNT1,BARD1,BCR,BEND5,BNIPL,C4A/C4B,C9orf3,CALB2,CASZ1,CCL17,Ccl2,CCL2,CDH1,CDH2,CDO1,CEL,CES1,CLCA1,CLDN3,CLDN7,CLSTN2,CLU,CMTM8,CNN2,COL4A6,COL6A6,COL7A1,CP,CPXM2,CSF2RB,CTNND2,CTSD,CUBN,CUX2,CXADR,CXCL14,CYR61,CYTH4,DBH,DENND3,DIO2,DNAJA1,DOCK3,DSP,DUSP4,EBF3,EGFL6,EGR1,EGR2,EPHX1…	259
Gastrointestinal Disease, Hepatic System Disease, Metabolic Disease, Organismal Injury and Abnormalities	hepatic steatosis	6.79e-09		1.077	A2M,ACE,ADIPOR2,ADORA1,AHR,CBS/CBSL,Ccl2,CCL2,CCR5,CD14,CLU,DUSP1,EGLN3,FGL1,FOXO1,GATM,GPD1,GPT,HNF1A,IL6,IL6ST,KRT8,LBP,LIPF,LMNA,MRAP2,NOS3,NR4A1,OSMR,PC,PCK1,PDE7A,PDK2,PEX11A,PPARG,RGN,RGS16,RORA,RORC,SCD,SLC27A4,SSFA2,STARD10,STAT3,STEAP2,STEAP4,THEM5,TIPARP,TNF,TNFRSF1A,TSC22D3,TXNIP,UCP2,UPP1	54
Cancer, Organismal Injury and Abnormalities, Reproductive System Disease	uterine serous papillary cancer	7.28e-09			ACTG2,ALDH1A1,CACNB2,CBS/CBSL,CFB,CHRDL1,CLDN3,CLDN7,COL4A6,CRABP1,DYNC1I1,EDNRB,ESPL1,EXO1,F13A1,FGF7,GALE,GDF10,IGFBP5,IL6,ITM2A,ITPR3,KRT7,KRT81,LAMB3,LCN2,MAL,MAPK13,MYBL2,NFE2L3,P2RY14,PDE8B,PDXK,PRUNE2,SAA1,SCNN1A,SFRP1,SFRP4,SLIT3,SOCS2,SPC25,THBS4,TK1,WFDC2	44
Cancer, Gastrointestinal Disease, Organismal Injury and Abnormalities	oral squamous cell carcinoma	7.29e-09			BMPR1B,CPXM2,CTGF,CTSC,CTSH,CXCL14,CYP26B1,DCN,EGFL6,F11R,FGF7,GDF10,GPC3,HAS2,IGFBP5,ITGA11,ITGA6,ITGA9,ITGBL1,LY6E,MGLL,MRC1,NOTCH3,NPTX2,PDPN,PGF,PLAU,PTGS2,RAB27B,RAB38,ROBO2,SERINC2,SERPINB7,SERPINE1,STRA6,TACSTD2,THBD,THBS4,TM4SF1,TUBA8,TUBB3	41
Cellular Movement, Hematological System Development and Function, Immune Cell Trafficking	cell movement of lymphocytes	7.36e-09	Decreased	-2.264	ADAM8,BCL3,CCL17,Ccl2,CCL2,CCL28,CCR5,COL4A1,COL4A3,CSF3,CYP26B1,DDX58,EGR2,ETV6,F11R,FOS,FOXO1,FYB,GCNT1,HDC,HLA-A,ICAM1,IL17RB,IL1B,IL6,IL6ST,ITGA6,ITGA9,ITGB1,JAK3,KCNE3,Ly6a (includes others),MAP3K14,MCAM,MMP9,MYD88,NFIL3,NFKBIA,NR4A1,PLA2G10,PLAU,POU2AF1,PRKCQ,PTGS2,RGS16,RORC,RUNX1,S1PR1,SAA1,SELP,SEMA3A,SOCS3,SPNS2,STAT3,TGFBR2,THBS1,TIMP1,TNF,TNFRSF1A,TSHR,UCP2,VAV3	62
Organismal Development, Organismal Injury and Abnormalities	abnormal morphology of thoracic cavity	7.36e-09			ADAMTS9,AHR,AKAP13,ARID3B,BID,CAPN1,Ccl2,CD2AP,CD5L,CDH2,CLEC1B,CLU,CSF2RB,CTGF,CXADR,DBH,DCLRE1C,DCN,DHRS3,DUSP1,EAF2,ECE1,EDN1,EFNB2,ETV6,F3,FAM20A,FGF10,FMOD,GJA1,GJA5,GLCE,GPC3,HAS2,HIVEP2,HTR1B,ID3,IER3,IL6,IL6ST,ITGA6,ITGB6,JAK3,KLK3,LAMP2,LIF,LMNA,LOX,LRP2,LY6E,MAP3K1,MAP3K14,MB,Meg3,MMP9,MSX1,MSX2,MYH10,MYLK3,NOS3,NOTCH1,NOTCH3,NTF3,PDGFA,PDPN,PPARG,PTPRJ,RAG1,RARB,RASIP1,RBP4,RDH10,RGN,R…	93
Cell Death and Survival, Organismal Injury and Abnormalities	necrosis of epithelial tissue	7.81e-09		-0.192	AHR,AIFM3,ALDH1A1,ALDH2,ATF3,BID,BPI,CABLES1,CALB1,CBS/CBSL,CCR5,CDH1,CEBPB,CEBPD,CNNM4,COL4A3,CRYAB,CSF3,CTSB,DCN,EDN1,EGR1,EIF4E,FAAH,FGF7,FOS,FOXO1,GADD45A,HK2,ICAM1,IER3,IGFBP5,IL1B,IL6,IPPK,IRAK3,IRF4,ITGA6,ITGB1,KRT8,LCN2,LGALS7/LGALS7B,MAP3K1,MAPK11,MCAM,MSX2,Muc1,MYD88,NFKBIA,NGFR,NOS3,NR4A3,NRG4,NTRK2,PLA2G5,PLAU,PLK3,PPARG,PRDX6,PTCH1,PTGS1,PTGS2,RBP4,RGN,S1PR1,SAA1,SCD,SERPINA1,SERPINE…	86
Lipid Metabolism, Small Molecule Biochemistry	metabolism of eicosanoid	7.98e-09		-0.476	AKR1C3,ALOX5AP,Ccl2,CD14,CEBPB,CLEC7A,CLU,CYP4F8,EDN1,EPHX1,FAAH,FCGR2B,FGR,GGT1,HPGDS,IL1B,IL1R2,IL6,KIT,KNG1,LTF,MAP3K14,MYD88,NFKBIA,NPC1,PDPN,PLA2G10,PLA2G2D,PLA2G5,PPARG,PTGDS,PTGER2,PTGS1,PTGS2,RUNX1,S1PR1,SEMA3A,STAT3,TACR1,TNF,TNFRSF1A,VWF	42
Endocrine System Development and Function, Molecular Transport, Small Molecule Biochemistry	concentration of hormone	8.07e-09		-1.501	ADIPOR2,AHR,CBS/CBSL,Ccl2,CDO1,CEBPB,CEL,CES1,CIDEB,CTSB,CXCL14,DBH,DHH,DIO2,DIO3,EGR1,FAAH,GATM,GCGR,GPBAR1,HDC,HNF1A,HPN,IGFBP5,IL1B,IL6,IL6ST,Irs3,Irs4,LCN2,LIF,LMNA,LRP2,MAPK13,MGLL,MRC1,NOS3,NPC1,NTRK2,PCBD1,PCYT1B,PDE10A,PPARG,PTGS1,PTGS2,RASGRF1,SCD,SLC13A1,SLC13A5,SLC2A8,SLC39A14,SRD5A1,SSFA2,STEAP4,TIMP1,TNF,TNFRSF12A,TSC22D3,TSHR,TTR,UCN,UCN2,UCP2,VAV3,VIPR2,WFS1,WNT4	67
Cardiovascular Disease	disorder of blood pressure	8.11e-09		1.205	ACE,ACTG2,ADCY4,ADCY6,ADORA1,ADORA2B,ADRA2C,AHR,ANKRD29,APBB3,BCAT1,BDKRB2,BMPR1B,C1GALT1,CA12,CA4,CA9,CACNA1S,CACNB2,CBLN1,CCDC81,CCL2,CLDN23,CYB5B,CYP3A5,DBH,DIO2,DPYSL3,DRD4,DUSP1,ECE1,EDN1,EDNRB,EPHX1,F3,FOXS1,GABRB2,GABRP,GCNT1,GDF15,GJA4,GRIA4,GUCA2B,HPSE,HTR1B,ICAM1,IL1B,IL6,IL6ST,ITGA11,KCNQ1,KIT,KNG1,KRT23,MAOB,ME3,MME,MMP9,MUSTN1,MYBPC1,MYO10,NEGR1,NOS3,NOTCH3,NPTX2,OLFML2B,OXSR1,P2RY1,…	108
Organ Morphology	abnormal morphology of gland	8.16e-09			A2M,AHR,ALDH1A1,ALDH1A3,AREG,ATF3,BID,CA9,CBS/CBSL,CEBPB,CEBPD,CES1,CLCA1,CTSB,DNAJA1,EAF2,EDN1,EGLN3,EMX2,FAM20C,FGF10,GCGR,GDF7,HNF1A,ID3,IGFBP5,IHH,IL6,ITPR2,ITPR3,KCNE3,KCNQ1,LIF,LRPAP1,LY6E,MMP9,Mt1,Mt2,MYD88,PLVAP,PPARG,PTPRF,RARB,RASGRF1,SERPINE2,SLC6A4,SLC9A3R1,SOCS7,SOX9,SPDEF,SRD5A1,THBS1,TK1,TP63,WNT4	55
Hematological System Development and Function, Tissue Morphology	quantity of antigen presenting cells	8.17e-09		1.417	ADAM8,AHR,B4GALNT1,BCL3,BID,C4A/C4B,Ccl2,CCL2,CCR5,CD200,CNN2,CSF3,CXCL14,F3,FCGR2B,FGF7,GDF15,GREM1,IL1B,IL36A,IL6,IL6ST,IRF4,ITGB6,JAK3,KIT,LCN2,LIF,MMP9,Mt1,Mt2,MYD88,NFKBIA,NPC1,NTF3,PGLYRP1,PLA2G2D,PLAU,PPARG,PTGER2,RAG1,SELP,SOCS3,ST6GAL1,STAT3,STEAP4,TGFBR2,THBD,TNF,TNFRSF1A	50
Developmental Disorder	Hypertrophy	8.18e-09	Decreased	-2.898	ACE,ACTG2,ADRA2C,AHR,AKAP13,ATF3,BCR,BMX,CACNA1S,CACNB2,CAMK4,Ccl2,CD2AP,CEBPB,COL9A2,CREM,CRYAB,CSF3,CTSB,CTSC,CTSD,DUSP1,E2F2,ECE1,EDN1,FHL2,FLNB,FOXO1,FST,GDF15,GDNF,GPX3,HES5,HOPX,ICAM1,IER3,IHH,IL1B,IL6,IL6ST,KCNE3,KCNQ1,KLK3,LIF,MB,MMP9,MYH10,MYLK3,NAB1,NOS3,NR4A3,NTF3,PDGFA,PLAU,PPARG,PTGS2,RARB,RBP4,RSPO2,SCNN1B,SEMA3A,SERPINE1,SGK1,SLC6A4,SNCG,STAT3,TGFBR2,TIMP1,TNF,Tpm1,TSHR,UCN2,VAV3	73
Cell-To-Cell Signaling and Interaction	adhesion of tumor cell lines	8.25e-09		-1.186	Ccl2,CCL2,Cd24a,CD82,CDCP1,CDH1,CDH2,CLCA2,CTSB,CYR61,CYTH1,DCN,DSP,EGR1,ETV5,F11R,FOS,FOXO1,FUT9,FYB,GDF15,GOLPH3,ICAM1,IL6,ITGA6,ITGA9,ITGB1,KLK3,KNG1,LIF,LTF,NFKBIA,NOS3,NOTCH1,PLA2G10,PLAU,PPARG,RADIL,RASGRP2,SDC1,SELP,SEMA3F,SERPINE1,SFRP4,ST6GAL1,ST6GALNAC2,ST6GALNAC5,STAT3,THBD,THBS1,TNC,TNF,TP63,VCL	54
Gastrointestinal Disease, Inflammatory Response, Organismal Injury and Abnormalities	inflammation of intestine	8.27e-09		1.072	ADORA1,ADORA2B,AHR,BID,CALCB,Ccl2,CCL2,CCR5,CDH1,CFB,DDX58,DRD4,EBI3,EDN1,EGLN3,ENPP3,FAAH,GABRB2,GABRP,GPX2,HPGDS,ICAM1,ID3,IL13RA2,IL17RB,IL1B,IL6,IL6ST,IRAK3,JAK3,LBP,LCN2,LTF,MAPK11,MME,MMP9,MYD88,NFIL3,NFKBIA,NOD2,NOS3,NRG4,NTRK2,PPARG,PROS1,PTGS1,PTGS2,RAG1,RORC,S1PR1,SELP,SERINC2,SERPINE1,SLC22A4,SOCS3,SPDEF,STAT3,STRA6,TAF13,TGFBR2,TMEM173,TNF,TNFRSF1A,TP53INP1,VNN1	65
Cell Death and Survival, Cellular Assembly and Organization, Cellular Development, Nervous System Development and Function, Tissue Development, Tissue Morphology	regeneration of axons	8.36e-09		-0.41	A2M,ARTN,EFNB3,FOLR1,INPP5F,ITGA9,Mt1,Mt2,MTR,MYD88,NTF3,NTRK2,PTPRF,RTN4RL1,SEMA3A,SERPINE2,SGK1,SRF,STAT3,WIF1	20
Cellular Development	branching of cells	8.37e-09		-0.361	A2M,ADAP1,ADCY6,AGRN,AHR,ATF3,BASP1,BDKRB2,CAMK4,CDH1,CDH2,CTNND2,CYR61,DCN,DPYSL3,EFNB2,EPS8,ETV6,FGF10,FOS,GAP43,GDA,GDNF,HMGB2,IGSF9,IL1B,IL6,ITGB1,LCN2,LRRC7,MMP9,MYD88,MYO5B,NFKBIA,NGFR,NOTCH1,NTRK2,PCYT1B,PPP1R9A,PROK1,PTGS2,PTPRF,PTPRJ,RAB17,RIMS3,RND1,ROBO2,ROR2,SDK1,SEMA3A,SEMA3F,SIPA1L1,SKIL,SLIT1,SRCIN1,SRF,STAT3,TIMP1,TNC,TNF,TPBG,UGCG,UNC5B	63
Endocrine System Disorders, Gastrointestinal Disease, Metabolic Disease, Organismal Injury and Abnormalities	diabetic complication	8.7e-09			ACE,ADORA2B,ADRA2C,AKR1B1,AKR1C3,AQP5,ATP10B,CA12,CA4,CA9,CACNA1S,CACNB2,CLU,COL4A1,COL4A3,COL4A6,COL7A1,COL8A2,COL9A2,CTSH,CXADR,DPYSL3,F3,GLIPR2,HPN,IL6,KCNQ1,MME,MSR1,PGF,PPARG,PTGDS,PTGER2,PTGS1,PTGS2,ROBO2,SCD,SCN1B,SCNN1A,SEMA6B,SLC12A3,SLC6A4,SLC7A11,TNF,VWF,WNT16,WNT4,XDH	48
Embryonic Development, Nervous System Development and Function, Organ Development, Organ Morphology, Organismal Development, Tissue Development, Visual System Development and Function	morphology of eye	8.82e-09			ADAMTS9,ALDH1A1,ALDH1A3,AQP5,AREG,BID,BMPR1B,CBS/CBSL,Ccl2,COL4A3,COL8A2,CP,CTSD,DKK2,EGLN3,EGR1,EMX2,FMOD,FOS,FST,GCGR,GGT1,HES5,HIP1,ICAM1,ID3,IL6,ITGA6,LMO7,LTBP2,MSX2,Mt1,Mt2,MYD88,MYH10,NDP,NGFR,NOTCH1,NOTCH3,NTRK2,PTPN13,PTPRF,RAG1,RARB,RBP1,RBP4,RDH10,RP1,SEMA5A,SEMA5B,STRA6,SV2B,THBS1,TNFRSF1A,TP63,TRPV4	56
Cell Signaling, Small Molecule Biochemistry	synthesis of nitric oxide	1.03e-08		-0.989	Acp5,ADORA1,ADORA2B,ARG2,ASS1,BDKRB2,CALB1,CD14,CD200,CEBPB,CLU,CPM,EDN1,EDNRB,GJA1,HDC,ICAM1,IL1B,IL1R2,IL6,ITGB1,KNG1,LIF,MAP3K1,MB,MYD88,NFKBIA,NOS3,NOTCH1,NTF3,PLA2G10,PLAU,PTGER2,PTGS2,RGN,RORA,S1PR1,SLC6A4,SOCS3,TNF,TNFRSF1A,TRPV4,UCP2,XDH	44
Organ Morphology, Organismal Injury and Abnormalities, Reproductive System Development and Function, Reproductive System Disease	abnormal morphology of genital organ	1.08e-08			A2M,ACE,AHR,AQP8,BDKRB2,BMPR1B,C1GALT1,CABLES1,CAMK4,CBS/CBSL,Ccl2,CEBPB,CEBPD,CREB3L4,CREM,CYP26B1,DHH,DNAJA1,EAF2,EGR1,EMX2,ETV5,EXO1,FGF10,FOS,GADD45G,GATM,GDF7,GGT1,GJA1,GJA4,GJA5,GPC3,HIP1,Hmga2,HORMAD2,HTR1B,INSL6,KLK3,LIF,LMNA,LRP2,MEIG1,MLH1,MST1R,Mug1/Mug2,NKD1,NOS3,NTRK2,PAFAH1B3,PCYT1B,PDGFA,PRND,PTGER2,PTGS1,PTGS2,RARB,RBM44,RBP1,RBP4,REC8,RHCG,SERPINE1,SERPINE2,SRD5A1,TK1,TP63,TSC22D…	70
Cell Death and Survival, Cellular Development, Nervous System Development and Function, Tissue Development, Tissue Morphology	regeneration of neurons	1.15e-08		-0.837	A2M,ARTN,EFNB3,FOLR1,INPP5F,ITGA9,LIF,Mt1,Mt2,MTR,MYD88,NOTCH1,NTF3,NTRK2,PTPRF,RTN4RL1,SEMA3A,SERPINE2,SGK1,SRF,STAT3,WIF1	22
Connective Tissue Development and Function, Skeletal and Muscular System Development and Function, Tissue Development	size of bone	1.22e-08			Acp5,AHR,BMPR1B,BTG3,CALCB,CAMK4,CAPN1,CD14,CD200,CEBPB,CHSY1,CTGF,DBH,DCN,EFNB2,FAM20C,FBLIM1,FGF10,FHL2,FLNB,FOS,FOXO1,GGT1,GREM1,HTR1B,IGFBP5,IHH,IL6,IRAK3,ITGA11,LIF,Ly6a (includes others),MMP9,MSR1,MSX2,Mt1,Mt2,NOS3,NOTCH1,PCOLCE,PPARG,ROR2,SBNO2,SCUBE2,SEMA3A,SFRP4,SLC39A14,SOX9,TGFBR2,TNF,TSC22D3,VCL,ZMPSTE24	53
Gastrointestinal Disease, Hepatic System Disease, Organismal Injury and Abnormalities	damage of liver	1.23e-08		-0.41	ALDH2,AREG,BPNT1,Ccl2,CCL2,CCR5,CSF2RB,CSF3,CTSB,CYP3A5,DUSP1,EBI3,EDN1,EGR1,FAAH,FCGR2B,FGR,FOXA2,GABRB2,GABRP,GCLC,HLA-A,IL6,IL6ST,KRT8,LBP,MAP3K14,MMP9,Mt1,Mt2,MTR,MYD88,NPC1,PLAU,PPARG,PTGS2,RAG1,RGN,RORC,SAA1,SCD,SERPINE1,SGK1,SLC6A4,STAT3,TGFBR2,TIMP1,TNF,TNFRSF1A,TRAF1	50
Cancer, Organismal Injury and Abnormalities	cancer of cells	1.27e-08		-1.18	ABCC3,ACE,ADAMTS15,ADAMTS9,ADORA1,AKAP2,AKR1B1,ALAD,AMMECR1,ANO9,APLP2,ARAP1,ARG2,ARHGAP44,ARHGEF10L,ARID3B,ART4,ASCL4,ATF3,ATP12A,ATP2C2,AVPR2,B3GALT5,BARD1,BCR,BDKRB2,BMPR1B,BPI,BTG2,C17orf64,C1QTNF1,C1QTNF2,C9orf3,CA9,CACNA1S,CALB2,CALCB,CAPN5,CASZ1,CBLC,CCL2,CCR5,CD14,CD200,CD82,CDCA5,CDH1,CDH2,CDO1,CEBPB,CEL,CFB,CHD7,CLCN1,CLEC4C,CLU,CMPK2,CNN2,COBL,COL4A1,COL4A6,COL6A6,COL7A1,CPNE4,CPXM2,CR…	387
Cardiovascular Disease, Cardiovascular System Development and Function	abnormal morphology of vasculature	1.27e-08			A2M,ACE,AHR,AMOT,ARID3B,BCAM,BDKRB2,C1GALT1,CBS/CBSL,CCR5,CDO1,CLEC1B,CLU,COL4A3,CXADR,ECE1,EDN1,EDNRB,EFNB2,EGLN3,FGF10,FMOD,FOXA2,FZD5,GJA1,GPC3,HAS2,ICAM1,ID3,IL6,KLK3,LIF,LOX,Mug1/Mug2,NDP,NGFR,NOS3,NOTCH1,NOTCH3,NTF3,PDPN,PLVAP,PPARG,PROS1,PTPRJ,RARB,RASIP1,RGN,SCX,SELP,SEMA5A,SLC6A4,STRA6,TBX2,TBX4,THBS1,THBS2,TLL1,TNFRSF1A	59
Carbohydrate Metabolism	metabolism of carbohydrate	1.33e-08	Decreased	-2.114	ADORA2B,AGPAT4,AKR1B1,ALDH1A1,ALDH2,ALDOC,ASIP,B4GALNT1,BDKRB2,C1QTNF2,CCL2,CEBPB,CHKA,CHSY1,Cmah,CP,CTGF,CYP3A5,CYTL1,DCN,DGAT2,DIO2,EDN1,EPHX1,ETNK1,FCGR2B,FGF7,FITM2,FOXA2,FOXO1,FUCA2,FUT9,GALE,GALNT5,GCGR,GCLC,GCNT2,GFPT2,GLCE,GPD1,GSTO1,Gulo,HAS1,HAS2,HK2,HLA-A,HPSE,ICAM1,IGFBP5,IHH,IL1B,IL1R2,IL6,IL6ST,ITGB1,KIT,KNG1,MYD88,NGFR,NR4A1,PASK,PCK1,PDGFA,PFKFB3,PIGZ,PLA2G10,PLAU,PLCD4,PLCH2,PPAR…	88
Cancer, Organismal Injury and Abnormalities	head and neck neoplasia	1.34e-08		0.319	ABCC3,ACE,ADAM8,ADAMTS13,ADAMTS4,ADAMTS9,ADRA2C,AIM1,AKAP2,AKR1B1,AKR1C3,ALAD,ALDH2,ALDOC,AMMECR1,AMOT,ANO9,APCS,APLP2,ARAP1,AREG,ASS1,AVPR2,BCL3,BCR,BMPR1B,BPI,BTG2,C17orf64,C1QTNF2,CA9,CACNA1S,CALB1,CALB2,CAPN5,CASZ1,CBLC,CCL17,CCR5,CDH1,CEBPD,CEL,CFB,CFI,CHD7,CHKA,CLCN1,CLTB,CLU,CNN2,COBL,COL4A1,COL4A3,CPXM2,CRABP1,CRYAB,CSF2RB,CTGF,CTSB,CTSC,CTSH,CXCL14,CYP26B1,CYP2F1,CYP4F8,CYR61,DBT,DCN,DDX…	268
Endocrine System Disorders, Metabolic Disease	insulin resistance	1.36e-08		-0.781	ACAT2,ACE,ADIPOR2,Apoc3,CA12,CA4,CA9,CACNA1S,CACNB2,Ccl2,CCL2,CCR5,CD5L,CEL,DBH,DGAT2,DRD4,EGR1,F3,FAAH,FOXA2,FOXO1,HNF1A,HNF1B,IL1B,IL6,Irs3,Irs4,LBP,LMNA,LRPAP1,MYD88,NFKBIA,NNMT,NOS3,NOTCH1,OSMR,P2RY1,PASK,PCK1,PFKFB3,PPARG,PTGS1,PTGS2,RBP4,SCD,SELP,SERPINE1,SLC12A3,STAT3,STEAP2,STEAP4,THBS1,TNF,TNFRSF1A,TRPV4,UCP2	57
Organismal Injury and Abnormalities	Edema	1.38e-08	Increased	2.433	ADORA2B,ADRA2C,AHR,AVPR2,BCR,BDKRB2,BPNT1,CA12,CA4,CA9,CD14,CD2AP,CLEC1B,CXADR,DUSP1,ECE1,EDN1,F3,FCGR2B,GABRB2,GABRP,GJA1,GPX2,HAS2,HPGDS,ICAM1,IL6,IRAK3,ITGB6,KCNQ1,KNG1,LIF,MB,MME,NGFR,NOS3,NTF3,NTRK2,PDPN,PGF,PLAU,PLVAP,PPARG,PTGDS,PTGS2,RASIP1,ROR2,SCNN1A,SCNN1B,SELP,SERPINE1,SERPING1,SFRP1,SLC12A3,SOX7,TBX2,TBX4,TGFBR2,TLL1,TNF,TRPA1,UCN2,UPP1	63
Nervous System Development and Function, Neurological Disease	abnormal morphology of nervous system	1.42e-08			ADAMTS4,AGRN,APBB2,APLP2,B4GALNT1,BCR,BID,BMPR1B,CALB1,CAMK4,CBLN1,CBS/CBSL,Ccl2,CD200,CLN5,COL8A2,CP,CPLX2,CTSB,CTSD,CUX2,DAB1,DHH,DUSP1,ECE1,EFNB3,EGLN3,EGR2,EMX2,EPS8L2,FBXO2,FGF10,FGF7,FOXA2,FOXJ1,FRMPD4,FST,GAP43,GBX1,GDF7,GDNF,GFRA2,GJA1,GJB1,HDC,HES5,HPN,ID3,IGSF9,IHH,IL1B,IL6,IL6ST,ITGA6,KCNQ1,LIF,LMNA,LRP2,LRPAP1,MBP,MSX2,Mt1,Mt2,MYH10,NAB1,NDE1,NDP,NFASC,NGFR,NOS3,NOTCH1,NPAS4,NR4A2,NTF…	113
Inflammatory Response, Organismal Injury and Abnormalities, Respiratory Disease	inflammation of lung	1.43e-08		1.671	ACE,ADORA1,ADORA2B,AHR,ALDH2,ATF3,BID,CCL17,Ccl2,CCL2,CCR5,CD14,CD200,CD72,CLCA1,CLEC7A,CSF2RB,Cxcl15,DUSP1,E2F2,EDNRB,EGR1,ENO1,ENPP3,FCGR2B,FOXA2,FOXJ1,GABRB2,GABRP,GPC3,HLA-A,ICAM1,IL13RA2,IL17RB,IL1B,IL6,ITGB6,KIT,MAP3K14,MGLL,MMP9,Mt1,Mt2,MUC5B,MYD88,NEO1,PLA2G10,PLAU,PPARG,PRDX6,PTGS1,PTGS2,PTPRJ,RAG1,RORA,SELP,SERPINE1,SOCS2,STAT3,THBS1,THBS2,TIMP1,TIRAP,TK1,TNF,TNFRSF1A,VAV3,WNT4	68
Cell Morphology	sprouting	1.46e-08		-1.053	A2M,ADAP1,AGRN,ATF3,BASP1,BDKRB2,C1GALT1,CAMK4,CDH1,CDH2,CTNND2,CYR61,DCN,DPYSL3,EFNB2,EMB,EPS8,ETV6,FOS,GAP43,GDA,GDNF,HMGB2,IGSF9,IL1B,IL6,ITGB1,LCN2,LRRC7,MYD88,MYO5B,NFKBIA,NGFR,NOS3,NOTCH1,NTRK2,PCYT1B,PPP1R9A,PROK1,PTGS2,PTPRF,PTPRJ,RAB17,RIMS3,ROBO2,ROR2,RUNX1,SDK1,SEMA3A,SEMA3F,SEMA5A,SHROOM2,SIPA1L1,SKIL,SLIT1,SRCIN1,SRF,STAT3,TGFBR2,THBS1,TNC,TNF,TPBG,UGCG,UNC5B	65
Vitamin and Mineral Metabolism	quantity of vitamin	1.47e-08		0.633	ABCC3,ADH1C,AHR,ALDH1A1,CYP26B1,DHRS3,FOLR1,GSTO1,Gulo,IL6,LRP2,PTGS2,RBP1,RBP2,RBP4,RDH16,SLC34A2,SLC9A3R1,STRA6,TP53INP1,TTR	21
Cardiovascular System Development and Function, Organismal Development	formation of neointima	1.48e-08		0	ACE,BDKRB2,Ccl2,CCL2,CREM,FAAH,IL6ST,KIT,MMP11,MTUS1,NR4A1,NR4A3,PLAU,PTPRF,SELP,SERPINE1,STAT3,TIMP1	18
Organismal Injury and Abnormalities	damage of epithelial tissue	1.56e-08		0.524	BPNT1,EGR1,F11R,FAAH,FGF7,FOXA2,HPGDS,IL1B,MCAM,MMP9,MYD88,NR4A1,P2RY1,PLAU,PRDX6,PROK1,PTGDS,PTPRJ,RHCG,S1PR1,STAT3,TNF,TRPV4,XDH	24
Lipid Metabolism, Molecular Transport, Small Molecule Biochemistry	concentration of sterol	1.6e-08		0.032	ACAT2,AHR,Apoc1,Apoc3,AQP8,B4GALNT1,BPNT1,CBS/CBSL,CEL,CES1,CHKA,CLU,COL4A3,CXCL14,CYP3A5,DHCR24,DUSP1,EGR1,FGL1,FLOT1,FOXO1,GATM,GPBAR1,GPR12,Gulo,HNF1A,ICAM1,IL1B,KCNE3,LRP2,LRPAP1,MGLL,MSR1,NOS3,NPC1,PDE10A,PDZK1,PLVAP,PPARG,PTGS2,RGN,RORA,SAA1,SCD,SCNN1A,SERPINE1,SLC13A1,SLC27A4,SLC2A8,SLC9A3R1,STARD10,STEAP4,TNF,TXNIP	54
Cancer, Hematological Disease, Organismal Injury and Abnormalities	lymphohematopoietic neoplasia	1.63e-08		-0.281	ABCC3,ACE,ACSM3,ACTN2,ADAMTS15,ADAMTS16,ADAMTS9,ADCY4,ADORA1,AHR,AKAP13,AKAP2,ALDH1A1,ALDH2,AMOT,ANO4,ANO9,APCDD1,ARHGEF10L,ARRDC1,ATP6V0D2,B4GALNT1,BAALC,BCAT1,BCL3,BCR,BLNK,BTG2,C1QTNF1,C1QTNF7,C2CD4B,C2orf54,C4A/C4B,C8orf4,CA9,CACNA1S,CACNB2,CAPRIN2,CCL17,Ccl2,CCL2,Ccl8,CCNYL1,CD14,CD200,CD79B,CDCP1,CDH1,CDO1,CEBPB,CEBPD,CHSY1,CLDN7,CLTB,CLU,CNTN3,COL4A1,COL4A6,COL6A6,COL7A1,COL8A2,CP,CREM,CRY…	310
Gastrointestinal Disease, Inflammatory Disease, Organismal Injury and Abnormalities	enteritis	1.65e-08		0.69	ADORA1,ADORA2B,AHR,AREG,BID,CALCB,Ccl2,CCL2,CCR5,CDH1,CFB,DDX58,DRD4,EBI3,EDN1,EGLN3,FAAH,GABRB2,GABRP,GPX2,HPGDS,ICAM1,ID3,IL13RA2,IL17RB,IL1B,IL6,IL6ST,JAK3,LBP,LCN2,LTF,MAPK11,MME,MMP9,MYD88,NFIL3,NFKBIA,NOD2,NOS3,NRG4,NTRK2,PPARG,PROS1,PTGS1,PTGS2,RAG1,RORC,S1PR1,SELP,SERINC2,SERPINE1,SOCS3,STAT3,STRA6,TAF13,TGFBR2,TMEM173,TNF,TNFRSF1A,TP53INP1	61
Lipid Metabolism, Small Molecule Biochemistry, Vitamin and Mineral Metabolism	metabolism of terpenoid	1.66e-08		0.85	ADH1C,AHR,AKR1C3,ALDH1A1,ALDH1A3,APLP2,Apoc1,Apoc3,AREG,BCO2,CALB1,CEL,CES1,CRABP2,CYP26B1,CYP3A5,DHCR24,DHRS3,EDN1,FGL1,FOXA2,FOXO1,HDC,HNF1A,HNF1B,IL1B,IL6,ITGA6,LIF,MMP9,NPC1,NR4A1,PLA2G10,PLEKHA1,PMVK,RBP1,RBP2,RBP4,RDH10,RDH16,RORA,RORC,SAA1,SERPINA1,SRD5A1,Sult1a1,TIPARP,TNF,TTR,UCN2,WNT4	51
Cardiovascular System Development and Function, Cellular Movement	migration of endothelial cells	1.66e-08		-1.301	AMOT,ARHGEF4,BMX,CCL2,CD82,CLEC1B,CNN2,COL4A1,CRYAB,CYR61,DCN,DIO2,ECSCR,EDN1,EFNB2,F11R,FLNB,FOXO1,GREM1,ICAM1,ID3,IL1B,ITGA9,ITGB1,KLK3,KNG1,LOX,NDP,NOS3,NOXA1,NR4A1,NR4A2,PGF,Prl2c2 (includes others),PROK1,PROS1,PTGS2,PTPRJ,S1PR1,SAA1,SERPINE1,STAT3,TEAD4,TGFBR2,THBD,THBS1,TIMP1,TNF,TNFRSF12A,VAV3	50
Cancer, Organismal Injury and Abnormalities	Lymphoid Cancer and Tumors	1.67e-08		-0.856	ABCC3,ACE,ACSM3,ACTN2,ADAMTS15,ADAMTS16,ADAMTS9,ADCY4,ADORA1,AHR,AKAP13,AKAP2,ALDH1A1,AMOT,ANO4,ANO9,APCDD1,ARHGEF10L,ARRDC1,ATP6V0D2,B4GALNT1,BAALC,BCAT1,BCL3,BCR,BLNK,BTG2,C1QTNF1,C1QTNF7,C2CD4B,C2orf54,C4A/C4B,C8orf4,CA9,CACNA1S,CACNB2,CAPRIN2,CCL17,Ccl2,CCL2,Ccl8,CCNYL1,CD14,CD200,CD79B,CDCP1,CDH1,CDO1,CEBPB,CEBPD,CHSY1,CLDN7,CLTB,CLU,CNTN3,COL4A1,COL4A6,COL6A6,COL7A1,COL8A2,CP,CREM,CSF2RB,CS…	293
Free Radical Scavenging	synthesis of reactive oxygen species	1.72e-08		-0.203	Acp5,AHR,AKR1B1,ALDH2,APCS,BCR,BID,CALB1,CBS/CBSL,CCR5,CD14,CLEC7A,CRYAB,CSF3,CXCL14,CYR61,DHCR24,DOCK5,DUOX1,EDN1,ETV6,FGR,FOXO1,GCH1,GGT1,GZMM,HAS2,HK2,IL1B,IL4I1,IL6,ITGA6,ITGB1,ITM2B,LIF,LOC102724788/PRODH,LTF,MAOB,MAPK11,MRC1,MSRB2,MTUS1,MYD88,NFKBIA,NGFR,NOS3,NOXA1,NPC1,PLAU,PPARG,PRDX6,PRKCQ,PTGS1,PTGS2,RORA,SELP,SERPINA1,SESN1,SMOX,STAT3,TNF,TNFRSF1A,TXNIP,UCP2,XDH	65
Cellular Development, Cellular Growth and Proliferation	proliferation of blood cells	1.74e-08		-1.508	A2M,AGRN,AHR,AKAP13,BCL3,BCR,BLNK,BMPR1B,CALCB,CBS/CBSL,Ccl2,CCR5,CD14,Cd24a,CD2AP,CD72,CD79B,CEBPB,Cmah,CSF2RB,CSF3,CTPS1,DAPP1,DCLRE1C,DCN,DHH,DUSP1,E2F2,EBI3,EFNB2,EFNB3,EGR1,EGR2,FANCA,FCGR2B,FGF10,FOXD2,FOXJ1,FOXO1,FYB,GADD45A,GCNT1,Hmga2,HPX,ICAM1,ID3,IKZF4,IL13RA2,IL1B,IL20RB,IL4I1,IL6,IL6ST,IRF4,ISG20,ITGB1,JAK3,KIT,LOX,LRRC32,Ly6a (includes others),MAP3K1,MAP3K14,MAPK11,MBP,MMP9,MYD88,MY…	115
Connective Tissue Development and Function, Tissue Development	development of connective tissue	1.81e-08		-1.581	ACTN1,ADRM1,AHR,AVPR2,B4GALNT1,BCR,BMPR1B,CCL2,CHSY1,CLEC1B,CTGF,Cxcl15,CYR61,DHH,EDN1,EGR1,F13A1,FGF10,FHL2,FMOD,FOS,FOXO1,FST,GGT1,HES5,HIVEP2,HMGB2,ICAM1,IHH,IL1B,IL6,IL6ST,ITGB1,KIT,LGMN,LIF,LOX,MSX1,MSX2,NOTCH1,NR4A1,PDGFA,PPARG,PTCH1,PTGS2,RARB,ROR2,RUNX1,SCX,SERPINE1,SFRP1,SFRP4,SLC14A1,SNAI1,SOCS3,SOX9,SRF,TGFBR2,THBS2,TNF,TNFRSF1A,TSHR,VNN1,WIF1	64
Cancer, Organismal Injury and Abnormalities, Reproductive System Disease	benign neoplasm of female genital organ	1.82e-08			ADRA2C,AHR,ALDH1A1,ARL4C,BCR,C4A/C4B,CALB2,CDH1,CLCN5,CLDN3,CLDN7,CLU,CMTM8,CP,CRABP2,CTSC,CXCL14,CYR61,EDNRB,FMOD,FOLR1,FOS,FOXA2,GPX3,HOPX,HSPB7,IGFBP5,KIT,KRT7,LCN2,LOX,LRP2,LRRN4,MAP3K1,MAP3K21,MCAM,MGST1,MMP11,MYH10,NDRG1,NEGR1,NFE2L3,NOTCH1,NOTCH3,NR4A1,NR4A2,NR4A3,NSL1,NTRK2,PARP3,PPARG,PTGER2,PTGS1,PTGS2,RORA,RORC,SERPING1,SFRP1,SLC39A4,SOCS3,STXBP6,TAF13,TGFBR2,THBS2,TNC,TPBG,TSPAN4,TUBA…	75
Inflammatory Response, Respiratory Disease	inflammation of respiratory system component	1.83e-08		1.894	ACE,ADORA1,ADORA2B,ADRA2C,AHR,ALDH2,ATF3,BID,CCL17,Ccl2,CCL2,CCR5,CD14,CD200,CD72,CLCA1,CLEC7A,CSF2RB,Cxcl15,DUSP1,E2F2,EDNRB,EGR1,ENO1,ENPP3,FCGR2B,FOXA2,FOXJ1,GABRB2,GABRP,GPC3,HLA-A,HPSE,ICAM1,IL13RA2,IL17RB,IL1B,IL6,ITGB6,KIT,MAP3K14,MGLL,MMP9,Mt1,Mt2,MUC5B,MYD88,NEO1,NFKBIA,PLA2G10,PLAU,PPARG,PRDX6,PTGS1,PTGS2,PTPRJ,RAG1,RORA,RORC,SCN1B,SELP,SERPINE1,SLC6A4,SOCS2,STAT3,THBS1,THBS2,TIMP1,TIRA…	74
Cell Morphology, Nervous System Development and Function, Tissue Morphology	morphology of neurons	1.87e-08			A2M,ADAMTS4,AGRN,APLP2,B4GALNT1,BID,BMPR1B,CALB1,CAMK4,CBLN1,COL8A2,CP,CTNND2,CTSB,DAO,DPYSL3,DUSP1,ECE1,EFNB3,EGLN3,EMX2,EPS8L2,FAIM2,FBXO2,FGF7,FOXA2,FRMPD4,FST,GAP43,GBX1,GDF7,GDNF,GFRA2,GJA1,GJB1,GRIP1,HES5,IGSF9,IHH,IL6,ITGB1,KCNQ1,LMNA,LRPAP1,LRRC7,MAL,MBP,MYH10,NDE1,NFASC,NFKBIA,NGFR,NOS3,NPAS4,NPC1,NTF3,NTRK2,PCDH15,PCYT1B,PLAU,PPP1R9A,PRKCQ,PTPN13,PTPRF,RAG1,RASGRF1,ROBO2,ROR2,S1PR1,SCN1…	85
Cellular Movement, Immune Cell Trafficking	migration of lymphatic system cells	2e-08	Decreased	-2.102	BCL3,CCL17,Ccl2,CCL2,CCL28,CCR5,CLEC1B,COL4A1,COL4A3,CSF3,CYP26B1,DDX58,EGR2,ETV6,F11R,FOS,FOXO1,FYB,GCNT1,HDC,HLA-A,ICAM1,IL1B,IL6,IL6ST,ITGA6,ITGA9,ITGB1,JAK3,Ly6a (includes others),MAP3K14,MCAM,MMP9,MYD88,NFIL3,NR4A1,PLA2G10,PLAU,PRKCQ,PTGS2,RGS16,RORC,RUNX1,S1PR1,SAA1,SELP,SEMA3A,SOCS3,SPNS2,STAT3,TGFBR2,THBS1,TIMP1,TNF,TNFRSF1A,TSHR	56
Embryonic Development, Organ Development, Organismal Development, Renal and Urological System Development and Function, Tissue Development	formation of kidney	2.02e-08		-1.016	ACE,ADAMTS16,AHR,AKR1B1,ALDH1A3,AQP11,AREG,ATP12A,BDKRB2,C1GALT1,CDH16,COL4A3,CXCL14,EMX2,FCGR2B,FGF10,FGF7,GCNT1,GDF15,GDNF,GPC3,GREM1,GRIP1,HNF1B,ICAM1,ITGA11,LCN2,LIF,LRP2,MMP9,NOS3,PCSK5,PGF,PTCH1,PTGS2,RARB,RDH10,RDH16,ROBO2,SALL1,SOX9,STRA6,TIMP1,TIPARP,WFS1,WNT11,WNT4,WNT7B,XDH	49
Free Radical Scavenging	metabolism of reactive oxygen species	2.08e-08		-0.288	Acp5,AHR,AKR1B1,ALDH2,APCS,BCR,BID,CALB1,CBS/CBSL,CCR5,CD14,CLEC7A,CRYAB,CSF3,CXCL14,CYGB,CYR61,DHCR24,DOCK5,DUOX1,EDN1,ETV6,FGR,FOXO1,GCH1,GGT1,GPX3,GZMM,HAS2,HK2,IL1B,IL4I1,IL6,ITGA6,ITGB1,ITM2B,LIF,LOC102724788/PRODH,LTF,MAOB,MAPK11,MRC1,MSRB2,MTUS1,MYD88,NFKBIA,NGFR,NOS3,NOXA1,NPC1,PLAU,PPARG,PRDX6,PRKCQ,PTGS1,PTGS2,RORA,SELP,SERPINA1,SESN1,SMOX,STAT3,TNF,TNFRSF1A,TXNIP,UCP2,XDH	67
Auditory Disease, Organismal Injury and Abnormalities	abnormality of ear	2.14e-08		-0.128	BCL3,BCR,CDO1,CHD7,Cmah,COL4A3,DCN,ECE1,EDN1,EDNRB,EFNB2,EGR2,EMX2,EPS8,EPS8L2,FBXO2,FGF10,FOLR1,GABRB2,HES5,HPN,ICAM1,KCNQ1,LRP2,MSX1,MSX2,MUC5B,MYD88,NDP,NGFR,NTF3,NTRK2,PLAU,RAG1,RARB,RGN,ROR2,UCN	38
Cardiovascular Disease, Organismal Injury and Abnormalities	valvulopathy	2.15e-08		1.155	ADAMTS9,CXADR,ECE1,GABRB2,GABRP,GJA1,GJA5,GPC3,HTR1B,ICAM1,LOX,MME,MMP9,MSX1,MSX2,MYH10,NOS3,NOTCH1,NTF3,PDE7A,PTGS1,PTGS2,RARB,RBP4,SLC6A4,SOX9,STAT3,TIMP1,TLL1,TNF,VWF	31
Connective Tissue Development and Function, Skeletal and Muscular System Development and Function, Tissue Development	morphology of trabecular bone	2.2e-08			Acp5,AHR,CALCB,CAPN1,CEBPB,CHSY1,CTGF,DCN,EGR1,FAM20C,FBLIM1,FOS,GREM1,IGFBP5,IHH,IL6,IL6ST,IRAK3,MMP9,MSX2,Mt1,Mt2,NOS3,NOTCH1,PCOLCE,PPARG,SBNO2,SCUBE2,SEMA3A,SFRP4,SLC39A14,TGFBR2,TNF,TNFRSF1A,TSC22D3,ZMPSTE24	36
Cellular Movement, Hematological System Development and Function, Immune Cell Trafficking, Inflammatory Response	influx of neutrophils	2.27e-08		-1.367	Ccl2,CCL2,CD200,CSF3,CTSC,CXCL6,IL1B,IL6,IRAK3,IRF4,LCN2,MSR1,MYD88,SERPINA1,TNF,TNFRSF1A	16
Lipid Metabolism, Small Molecule Biochemistry	metabolism of prostaglandin	2.29e-08		-1.066	AKR1C3,CD14,CEBPB,CLEC7A,CLU,CYP4F8,EDN1,FCGR2B,HPGDS,IL1B,IL1R2,IL6,KIT,KNG1,MAP3K14,MYD88,NFKBIA,NPC1,PDPN,PLA2G10,PLA2G2D,PLA2G5,PPARG,PTGDS,PTGS1,PTGS2,S1PR1,STAT3,TACR1,TNF,TNFRSF1A,VWF	32
Cellular Movement, Hematological System Development and Function, Immune Cell Trafficking	Lymphocyte migration	2.31e-08	Decreased	-2.195	BCL3,CCL17,Ccl2,CCL2,CCL28,CCR5,COL4A1,COL4A3,CSF3,CYP26B1,DDX58,EGR2,ETV6,F11R,FOS,FOXO1,FYB,GCNT1,HDC,HLA-A,ICAM1,IL1B,IL6,IL6ST,ITGA6,ITGA9,ITGB1,JAK3,Ly6a (includes others),MAP3K14,MCAM,MYD88,NFIL3,NR4A1,PLA2G10,PLAU,PRKCQ,PTGS2,RGS16,RORC,RUNX1,S1PR1,SAA1,SELP,SEMA3A,SOCS3,SPNS2,STAT3,TGFBR2,THBS1,TIMP1,TNF,TNFRSF1A,TSHR	54
Neurological Disease, Organismal Injury and Abnormalities, Psychological Disorders	tauopathy	2.38e-08			A2M,ACE,ADRA2C,AGRN,AKAP2,ALDH2,APBB2,APBB3,APLP2,C4A/C4B,CACNB2,CALB1,CAPN1,CBS/CBSL,CCL2,CD14,CD2AP,CFB,CLU,CRABP1,CTGF,CTSB,CTSD,DCN,DHCR24,DRD4,F3,FAAH,FCGR1A,FCGR2B,GABRB2,GABRP,GAP43,GCNT2,GDNF,GRIP1,GRM6,GSTO1,HOMER1,HPX,HTR1B,ICAM1,IL1B,IL6,KCNC4,Kcnn2,KCNQ1,KIT,KNG1,LARP4,LCN2,LGMN,LRPAP1,LY6E,MAOB,MELTF,MME,MMP9,MRC1,MS4A6A,MTR,NAV1,NGFR,NOS3,NOTCH1,NR4A2,NTRK2,PIK3IP1,PLAU,PPARG,PRDX6,…	97
Embryonic Development, Organismal Development, Reproductive System Development and Function	implantation	2.38e-08		-1.247	CALB1,CDH1,FAAH,HLA-A,IL1B,IL6ST,LIF,LPAR3,MMP9,MRC1,Mug1/Mug2,NOS3,PCSK5,Prss28,Prss29,PTGS2,S100G,SGK1,STAT3,TEAD4,WNT4	21
Organismal Injury and Abnormalities, Reproductive System Development and Function, Reproductive System Disease	abnormal morphology of reproductive system	2.39e-08			A2M,ACE,AHR,AMOT,AQP8,BDKRB2,BMPR1B,C1GALT1,CABLES1,CAMK4,CAPN1,CBS/CBSL,Ccl2,CEBPB,CEBPD,CREB3L4,CREM,CYP26B1,DHH,DNAJA1,EAF2,EGR1,EMX2,ESRRB,ETV5,EXO1,FGF10,FOS,GADD45G,GATM,GDF7,GGT1,GJA1,GJA4,GJA5,GPC3,HIP1,Hmga2,HNF1A,HORMAD2,HTR1B,INSL6,Irs3,ITGA6,KLK3,KRT8,LIF,LMNA,LPAR3,LRP2,MEIG1,MLH1,MST1R,Mug1/Mug2,NKD1,NOS3,NTRK2,PAFAH1B3,PCYT1B,PDGFA,PLK2,PPARG,PRND,PTGER2,PTGS1,PTGS2,PTPRF,RARB,RBM4…	83
Cancer, Hematological Disease, Organismal Injury and Abnormalities	hematological neoplasia	2.49e-08		-0.281	ABCC3,ACE,ACSM3,ACTN2,ADAMTS15,ADAMTS16,ADAMTS9,ADCY4,ADORA1,AHR,AKAP13,AKAP2,ALDH1A1,ALDH2,AMOT,ANO4,ANO9,APCDD1,ARHGEF10L,ARRDC1,ATP6V0D2,B4GALNT1,BAALC,BCAT1,BCL3,BCR,BLNK,BTG2,C1QTNF1,C1QTNF7,C2CD4B,C2orf54,C4A/C4B,C8orf4,CA9,CACNA1S,CACNB2,CAPRIN2,CCL17,Ccl2,CCL2,Ccl8,CCNYL1,CD14,CD200,CD79B,CDCP1,CDH1,CDO1,CEBPB,CEBPD,CHSY1,CLDN7,CLTB,CLU,CNTN3,COL4A1,COL4A6,COL6A6,COL7A1,COL8A2,CP,CREM,CRY…	307
Respiratory System Development and Function	respiratory system development	2.53e-08		0.176	ACE,BID,CBS/CBSL,CHD7,CLEC1B,CSF2RB,CTGF,CTSH,DUSP1,EBF3,ECE1,FAM20A,FGF10,FGF7,FOXA2,FOXO1,GLCE,GPC3,GREM1,HOPX,HYDIN,IGFBP5,ITGA6,ITGB1,ITGB6,LIF,LOX,LRP2,Meg3,MMP9,NOS3,NOTCH1,NOTCH3,PCSK5,PDGFA,PDPN,PTCH1,RARB,RBP1,RBP4,RDH10,RGN,ROR2,RSPO2,SELP,SERPINE1,SLC27A4,SLIT3,SOX9,SRF,STK40,STRA6,TBX4,TGFBR2,THBS1,TK1,TNF,TNFRSF1A,WNT7B	59
Skeletal and Muscular System Development and Function	function of muscle	2.78e-08		-0.08	ADCY6,ADORA1,ADORA2B,AGRN,ASPH,CEBPB,CLU,DIO2,DUSP1,EDN1,EDNRB,F3,FOXO1,FST,GJA1,GPBAR1,GPCPD1,HLA-A,HOMER1,HTR1B,ICAM1,IER3,IGFBP5,IL13RA2,IL6,IL6ST,ITGB1,KLK3,LAMP2,LMNA,MAP3K1,MB,MMP9,MYH10,MYLK3,NOS3,NR4A1,NTF3,PLA2G10,PLA2G5,PLAU,PTGS2,SLC6A4,SORL1,SRF,THBS1,TNF,Tpm1,TXNIP,UCN,UCN2,VAV3,VCL,XDH	54
Organismal Development, Reproductive System Development and Function	development of female reproductive tract	2.87e-08		0.739	ADRM1,AHR,C1GALT1,CAMK4,CEBPB,CTGF,DMRTA1,EGR1,ERMP1,FANCA,FGF10,FGF7,FST,GADD45G,GGT1,GJA1,GJA4,IHH,KIT,MLH1,NR4A1,NTRK2,PCYT1B,PLEKHA1,PTGER2,RBP4,RSPO2,SERPINE1,SFRP1,STRA6,TIMP1,TIPARP,TP63,WNT4,YBX2	35
Hematological Disease, Immunological Disease	abnormal function of neutrophils	3.01e-08			BCR,Ccl2,CD14,CLEC6A,CLEC7A,CXCL6,FGR,GJA1,IL6,LBP,MMP9,MYD88,NOS3,PLA2G10,PLAC8,PLAU,RASGRP2,SELP,ST6GAL1,STX11,TNF	21
Cancer, Endocrine System Disorders, Organismal Injury and Abnormalities, Reproductive System Disease	Ovarian Cancer and Tumors	3.01e-08		0.762	ABCC3,ADAMTS9,ADORA1,AKAP2,AKR1B1,ALDH1A1,APCDD1,ARG2,ARHGAP44,ARID3B,ARL4C,BARD1,BCR,BEND5,C4A/C4B,C9orf3,CALB2,CASZ1,CCL2,CDH1,CDH2,CDO1,CFB,CLCA1,CLDN3,CLDN7,CLU,CMTM8,COL4A1,COL4A6,COL6A6,COL7A1,CP,CSF2RB,CSF3,CTGF,CTNND2,CUBN,CUX2,CXADR,CXCL14,CYR61,CYTH4,DBH,DENND3,DHCR24,DIO2,DNAJA1,DUSP4,E2F2,EBF3,EFNB2,EGR2,ENO1,EPHX1,ERLIN2,EVPL,F3,FANCA,FBLN7,FLOT1,FOLR1,FOS,FOXA2,FRMPD1,FUCA2,FUK,GADD…	205
Metabolic Disease	abnormal metabolism	3.19e-08			A2M,ACE,ADAM8,ADIPOR2,AHR,ALDH2,BCL3,BDKRB2,CTSC,GPC3,GPX2,IGFBP5,ITGB6,LOX,LRP2,MB,MMP9,NOS3,OMP,PDE10A,PROS1,PTGS1,PTGS2,RGN,Sct,SERPINB9,SERPINE1,SLC13A1,SLC13A5,STEAP4,TNFRSF19,TNFRSF1A,UPP1	33
Cell-To-Cell Signaling and Interaction, Inflammatory Response	immune response of phagocytes	3.2e-08		-0.655	APCS,CCL2,CD14,CEBPB,CLEC6A,CNN2,CSF2RB,CSF3,DDX58,F3,FCGR1A,FCGR2B,FGR,ICAM1,IL1B,IL6,ITGB1,LCN2,MUC5B,MYD88,NOD2,PGLYRP1,PLA2G5,PLAU,PPARG,PTPRJ,RORA,SAA1,SERPINB9,SERPINE1,SIGLEC1,SIRPB1,SLC6A4,STAT3,THBS1,TNF,UCP2	37
Connective Tissue Development and Function, Skeletal and Muscular System Development and Function, Tissue Morphology	quantity of bone cells	3.25e-08		-0.217	AHR,CALCB,CAMK4,CAPN1,Ccl2,CSF3,DBH,DCN,DKK2,EGR1,EGR2,F13A1,FBLIM1,FOS,FOSB,GGT1,HDC,HTR1B,IHH,IL6ST,IRAK3,JAM2,LIF,Ly6a (includes others),MSR1,MSX2,NOS3,NOTCH1,PPARG,SCUBE2,SFRP4,TGFBR2,TNF,TSC22D3	34
Cancer, Organismal Injury and Abnormalities, Reproductive System Disease	male genital neoplasm	3.38e-08		0.151	ADAMTS13,ADORA2B,ADRA2C,AIM1,AKR1B1,AKR1C3,APOLD1,AQP8,ARHGAP40,ASPH,ASS1,BMPR1B,BMX,BTG3,CACHD1,CD2AP,CD82,CDH1,CDH2,CES1,CFB,CFI,CLU,COL6A6,COL7A1,CTTNBP2,CXCL6,CYP3A5,DOCK5,DPYSL3,DUSP1,DUSP2,DYNC1I1,EAF2,EDNRB,EGR1,EHF,EIF4E,ELOVL7,ESRRB,ETV5,FAM20C,FAT2,FHL2,FLNB,FRMPD1,FRMPD4,FYB,GABRB2,GDF15,GDNF,GGT6,GJA4,GJB1,GJB3,GLB1L2,GLCE,GPRC5C,GPX2,GPX3,GRTP1,HGFAC,HIP1,HNF1A,HNF1B,HS3ST3A1,HS3ST4,…	166
Cancer, Hematological Disease, Immunological Disease, Organismal Injury and Abnormalities	lymphoproliferative malignancy	3.48e-08		-0.45	ABCC3,ACE,ACSM3,ACTN2,ADAMTS15,ADAMTS16,ADAMTS9,ADCY4,ADORA1,AHR,AKAP13,AKAP2,ALDH1A1,ALDH2,AMOT,ANO4,ANO9,APCDD1,ARHGEF10L,ARRDC1,ATP6V0D2,B4GALNT1,BAALC,BCAT1,BCL3,BCR,BLNK,BTG2,C1QTNF1,C1QTNF7,C2CD4B,C2orf54,C4A/C4B,C8orf4,CA9,CACNA1S,CACNB2,CAPRIN2,CCL17,CCL2,CCNYL1,CD14,CD200,CD79B,CDCP1,CDH1,CDO1,CEBPB,CHSY1,CLDN7,CLTB,CLU,CNTN3,COL4A1,COL4A6,COL6A6,COL7A1,COL8A2,CP,CREM,CSF2RB,CSF3,CSTF3,C…	281
Hematological System Development and Function, Tissue Development	accumulation of blood cells	3.62e-08		-1.983	BCL3,C4A/C4B,CBS/CBSL,Ccl2,CCL2,Ccl7,CCR5,CD200,CRYAB,CSF3,CTSC,DUSP1,EDN1,EGR1,HDC,ICAM1,IER3,IL1B,IL6,IL6ST,ITGA6,ITGA9,ITGB1,KRT19,LCN2,MAPK13,MMP9,MYBL2,MYD88,NOTCH1,NPC1,PLA2G10,PLAU,PRKCQ,PTGDS,RGS16,RORC,S1PR1,SELP,STAT3,TGFBR2,THBD,TIMP1,TNF,TNFRSF1A,TSC22D3	46
Nervous System Development and Function, Tissue Morphology	morphology of nervous tissue	3.63e-08			A2M,ADAMTS4,AGRN,APLP2,B4GALNT1,BID,BMPR1B,CALB1,CAMK4,CBLN1,COL8A2,CP,CTNND2,CTSB,DAO,DPYSL3,DUSP1,ECE1,EFNB3,EGLN3,EMX2,EPS8L2,FAIM2,FBXO2,FGF7,FOXA2,FRMPD4,FST,GAP43,GBX1,GDF7,GDNF,GFRA2,GJA1,GJB1,GRIP1,HES5,IGSF9,IHH,IL6,ITGB1,KCNQ1,LMNA,LRPAP1,LRRC7,MAL,MBP,MYH10,NDE1,NFASC,NFKBIA,NGFR,NOS3,NPAS4,NPC1,NTF3,NTRK2,PCDH15,PCYT1B,PLAU,PPP1R9A,PRKCQ,PTPN13,PTPRF,RAG1,RASGRF1,ROBO2,ROR2,S1PR1,SCN1…	86
Organismal Injury and Abnormalities, Renal and Urological Disease	proteinuria	3.73e-08		0.521	ACE,BDKRB2,CACNA1S,CACNB2,Ccl2,CCL2,CD2AP,CLCN5,COL4A3,CTGF,CUBN,EDNRB,FCGR2B,GADD45A,ICAM1,IL6,LGMN,LRP2,MMP9,Mt1,NOS3,PPARG,PTGDS,PTGS1,PTGS2,RAG1,SCNN1A,SCNN1B,SDK1,SERPINE1,SGK1,THBD,TXNIP,VWF	34
Embryonic Development, Organ Development, Organismal Development, Skeletal and Muscular System Development and Function, Tissue Development	formation of muscle	3.85e-08		-0.329	ACTN2,AHR,AKAP13,CACNA1S,CDH2,CRYAB,CXADR,DOCK5,DUSP1,EDN1,EPC1,FHL2,FHL3,FLNB,FMOD,FOXO1,GJA1,GPCPD1,HAS2,Hmga2,HOPX,IFI16,IGFBP5,IHH,IL6,ITGA11,ITGB1,KRT19,KRT8,LIF,LOX,LY6E,Meg3,MSX1,MYH10,MYLK3,MYO18B,NEO1,NFKBIA,NKD1,NOTCH1,NTF3,PDGFA,PLAU,PRKCQ,RBP4,SDC1,SERPINE1,SLIT3,SRF,STRA6,TBX2,TEAD4,TGFBR2,THBS1,TIPARP,TNF,TNFRSF12A,TP63,Tpm1,VCL,WNT7B	62
Neurological Disease, Organismal Injury and Abnormalities, Psychological Disorders	Dementia	3.97e-08			A2M,ACE,ADRA2C,AGRN,AKAP2,ALDH2,APBB2,APBB3,APLP2,C4A/C4B,CACNA1S,CACNB2,CALB1,CAPN1,CBS/CBSL,CCL2,CCR5,CD14,CD2AP,CFB,CHCHD10,CLU,CRABP1,CTGF,CTSB,CTSD,DCN,DHCR24,DRD4,F3,FAAH,FCGR1A,FCGR2B,GABRB2,GABRP,GAP43,GCNT2,GDNF,GOLPH3,GRIP1,GRM6,GSTO1,HOMER1,HPX,ICAM1,IL1B,IL6,ITM2B,KCNC4,Kcnn2,KCNQ1,KIT,KNG1,LARP4,LCN2,LGMN,LRPAP1,LY6E,MAOB,MELTF,MME,MMP9,MRC1,MS4A6A,MTR,NAV1,NGFR,NOS3,NOTCH1,NTRK2,PIK…	97
Hematological System Development and Function, Immune Cell Trafficking, Inflammatory Response, Tissue Development	accumulation of granulocytes	3.98e-08		-1.575	Ccl2,CCL2,Ccl7,CSF3,CTSC,EDN1,EGR1,HDC,IL1B,ITGA6,ITGA9,ITGB1,LCN2,MAPK13,MMP9,MYD88,PLA2G10,PTGDS,SELP,STAT3,THBD,TNF,TNFRSF1A	23
Skeletal and Muscular System Development and Function	quantity of bone	4e-08		-0.751	AHR,AREG,CALCB,CAMK4,CAPN1,Ccl2,CEBPB,CHSY1,CSF3,DBH,DCN,DKK2,EGR1,EGR2,F13A1,FBLIM1,FOS,FOSB,FST,GGT1,GPC3,HDC,HTR1B,IGFBP5,IHH,IL6ST,IRAK3,JAM2,LIF,Ly6a (includes others),MSR1,MSX2,NOS3,NOTCH1,PCOLCE,PCSK5,PPARG,PTCH1,SBNO2,SCUBE2,SFRP1,SFRP4,SLC39A14,TGFBR2,TNF,TSC22D3	46
Cardiovascular Disease, Neurological Disease, Organismal Injury and Abnormalities	cerebrovascular dysfunction	4.04e-08		0	ACE,ADRA2C,ALOX5AP,CA12,CA4,CA9,CACNA1S,CACNB2,COL4A1,DRD4,EDN1,F13A1,GABRB2,GABRP,GJA1,GPX3,IL6,ITM2B,KCNQ1,LCN2,MMP9,MTR,NGFR,NNMT,NOS3,NOTCH1,NOTCH3,NPL,NTRK2,P2RY1,PDE10A,PDE7A,PROS1,PTGS1,PTGS2,RASGRF1,SCN1B,SLC12A3,SLC6A4,TINAGL1,TNF,TNFRSF12A,TNFRSF1A,TUBA8,TUBB3,UCP2,VWF,XDH	48
Cellular Function and Maintenance	engulfment of phagocytes	4.1e-08		-1.162	APCS,CD14,CEBPB,CLEC6A,CNN2,CSF2RB,CSF3,FCGR1A,FCGR2B,FGR,IL1B,LCN2,MRC1,MSR1,MUC5B,MYD88,NOD2,PGLYRP1,PLA2G5,PLAU,PPARG,PROS1,PTPRJ,RORA,SAA1,SERPINE1,SIGLEC1,SIRPB1,SLC6A4,THBS1,TNF,UCP2	32
Gastrointestinal Disease, Inflammatory Disease, Inflammatory Response, Organismal Injury and Abnormalities	colitis	4.18e-08		0.619	ADORA1,ADORA2B,AHR,BID,CALCB,Ccl2,CCL2,CCR5,CDH1,CFB,DDX58,DRD4,EBI3,EDN1,EGLN3,FAAH,GABRB2,GABRP,GPX2,HPGDS,ICAM1,ID3,IL13RA2,IL17RB,IL1B,IL6,IL6ST,JAK3,LBP,LCN2,LTF,MME,MMP9,MYD88,NFIL3,NFKBIA,NOD2,NOS3,NRG4,NTRK2,PPARG,PROS1,PTGS1,PTGS2,RAG1,RORC,S1PR1,SELP,SERINC2,SERPINE1,SOCS3,STAT3,STRA6,TAF13,TGFBR2,TMEM173,TNF,TNFRSF1A,TP53INP1	59
Cancer, Endocrine System Disorders, Organismal Injury and Abnormalities, Reproductive System Disease	ovarian cancer	4.18e-08			ABCC3,ADORA1,AKAP2,AKR1B1,ALDH1A1,APCDD1,ARG2,ARHGAP44,ARID3B,ARL4C,BARD1,BCR,BEND5,C4A/C4B,C9orf3,CALB2,CASZ1,CCL2,CDH1,CDH2,CDO1,CFB,CLCA1,CLDN3,CLDN7,CLU,CMTM8,COL4A1,COL4A6,COL6A6,COL7A1,CP,CSF2RB,CSF3,CTGF,CTNND2,CUBN,CUX2,CXADR,CXCL14,CYR61,CYTH4,DBH,DENND3,DHCR24,DIO2,DNAJA1,DUSP4,E2F2,EBF3,EFNB2,EGR2,ENO1,EPHX1,ERLIN2,EVPL,F3,FANCA,FBLN7,FLOT1,FOLR1,FOS,FOXA2,FRMPD1,FUCA2,FUK,GDF15,GLB1L2…	200
Cancer, Gastrointestinal Disease, Organismal Injury and Abnormalities	gastrointestinal adenocarcinoma	4.25e-08			A2M,ABCB5,ABCC3,ACE,ACTN2,ADAMTS13,ADAMTS15,ADAMTS16,ADAMTS4,ADAMTS9,ADAMTSL5,ADAT3,ADCY4,ADIPOR2,ADORA1,ADRA2C,AGRN,AIM1,AKAP13,AKAP2,AKAP7,AKR1B1,ALDH1A1,ALDH1A3,ALDH2,AMMECR1,AMOT,ANKRD28,ANO9,APLP2,AQP8,ARAP1,ARHGAP44,ARHGEF10L,ARHGEF16,ARHGEF4,ARID3B,ARSJ,ASCL4,ASPG,ASS1,ATP10B,ATP2C2,ATP6V1C2,AVPR2,B4GALNT1,BAALC,BCAM,BCL3,BCO2,BDKRB2,BMX,BPI,C10orf35,C12orf50,C17orf64,C1orf112,C1orf116,C1o…	555
Cardiovascular System Development and Function, Cellular Movement	movement of vascular endothelial cells	4.27e-08		0.031	ARHGEF4,CD82,CNN2,CYR61,DIO2,ECSCR,EFNB2,F11R,FLNB,FOXO1,ID3,ITGA9,ITGB1,KLK3,KNG1,LOX,MMP9,NDP,NR4A1,NR4A2,PROK1,PROS1,PTGS2,PTPRJ,SAA1,STAT3,TEAD4,TGFBR2,THBD,THBS1,THBS2,TIMP1,VAV3,VWF	34
Organ Morphology, Reproductive System Development and Function	quantity of gonad	4.3e-08		0.654	AHR,B4GALNT1,C1GALT1,CAMK4,CBS/CBSL,CEBPB,CREB3L4,CTGF,CYP26B1,DHH,EGR1,ERMP1,EXO1,FGF7,FOS,GADD45G,GDNF,GGT1,GJA1,Hmga2,HORMAD2,IL6,IL6ST,KIT,LAMC3,MLH1,NGFR,NOS3,NTRK2,PAFAH1B3,PCYT1B,PDGFA,PRND,PTGER2,ROR2,TIMP1,TNF,TSC22D3,TSHR,WNT4,YBX2	41
Cellular Development, Connective Tissue Development and Function, Skeletal and Muscular System Development and Function, Tissue Development	differentiation of osteoblasts	4.38e-08		-0.549	AREG,BMPR1B,CD200,CEBPB,CEBPD,CYR61,DHH,DKK2,EFNB2,FAM20C,FBLIM1,FHL2,FOSL2,GDF10,GJA1,GTPBP4,HIVEP2,ID3,IFI16,IGFBP5,IHH,IL6,IL6ST,ITGA11,LMNA,LTF,Ly6a (includes others),MSX2,NOS3,NOTCH1,PPARG,PTCH1,RSPO2,SBNO2,SCUBE2,SEMA3A,SFRP1,SFRP4,TNC,TNF,TP63,WIF1,WNT11,WNT4,WNT7B	45
Cardiovascular System Development and Function	neovascularization of organ	4.43e-08		-0.923	CBS/CBSL,Ccl2,CD82,CFB,CTGF,CYR61,EFNB2,F3,ICAM1,IL1B,KIT,LIF,MMP9,NDP,NOS3,PDGFA,PGF,PLAU,Prl2c2 (includes others),PTGS2,RORA,SEMA3A,SFRP1,SOCS3,TIMP1,TNF	26
Cardiovascular System Development and Function, Organ Morphology, Organismal Development	morphology of heart	4.54e-08			ACE,ADAMTS9,ADH1C,ADORA1,AHR,AKAP13,ARG2,ARID3B,ATF3,CAPN1,CASZ1,Ccl2,CCR5,CD2AP,CDH2,CLU,CXADR,DBH,DHRS3,DIO3,EAF2,ECE1,EDN1,EFNB2,ETV6,F3,FMOD,FOXO1,GJA1,GJA5,GPC3,HAS2,HTR1B,IER3,IL1B,IL6,IL6ST,ITGA11,KCNQ1,KLK3,LAMP2,LMNA,LY6E,MAP3K1,MB,MMP9,MSX1,MSX2,MYH10,MYLK3,NFKBIA,NOS3,NOTCH1,NTF3,PDGFA,PDPN,PPARG,PTGS2,PTPRJ,RARB,RASIP1,RBP4,SCX,SEMA3A,SLC6A4,STAT3,TBX2,TBX4,TGFBR2,THBD,THBS1,THBS4,TIM…	78
Cellular Development, Cellular Growth and Proliferation, Hematological System Development and Function, Lymphoid Tissue Structure and Development	proliferation of lymphocytes	4.58e-08	Decreased	-2.058	A2M,AHR,AKAP13,BCL3,BCR,BLNK,CALCB,CBS/CBSL,Ccl2,CCR5,CD14,Cd24a,CD2AP,CD72,CD79B,CEBPB,Cmah,CSF2RB,CTPS1,DAPP1,DCLRE1C,DUSP1,E2F2,EBI3,EFNB2,EFNB3,EGR1,EGR2,FCGR2B,FGF10,FOXD2,FOXJ1,FYB,GADD45A,GCNT1,HPX,ICAM1,ID3,IKZF4,IL13RA2,IL1B,IL20RB,IL4I1,IL6,IL6ST,IRF4,ISG20,ITGB1,JAK3,KIT,LRRC32,Ly6a (includes others),MAP3K1,MAP3K14,MAPK11,MBP,MMP9,MYD88,NFIL3,NFKBIA,NOTCH1,NOTCH3,NPC1,PGF,PIM3,PLA2G2D,…	102
Cancer, Organismal Injury and Abnormalities	neoplasia of tumor cell lines	4.59e-08	Decreased	-2.198	ADAMTS9,ALDH1A3,AREG,ARTN,ATF3,ATP2C2,BMX,CCL2,CD82,CDH1,CDH2,COL4A1,CSF3,CTSB,CXADR,CXCL6,CYR61,DUSP2,EGR1,EIF4E,F3,FGL1,FLOT1,FOS,GJA1,GPBAR1,HAS2,IL17RB,IL6,ITGBL1,LRRC26,MCAM,MMP9,MST1R,MTUS1,NDRG1,NEGR1,NFKBIA,NOS3,PADI2,PGF,PLAU,PTGS2,SELP,SKIL,SNAI1,SNCG,SOX9,STAT3,TACSTD2,TGFBR2,THBD,THBS1,TLE6,TNF,TXNIP,VAV3	57
Hereditary Disorder, Organismal Injury and Abnormalities	autosomal dominant disease	4.66e-08		1.258	ACE,ACTN1,ADRA2C,AHR,AKAP13,AP1S3,AQP5,AVPR2,BARD1,BLNK,BMPR1B,CA4,CACNA1S,CACNB2,CDH1,CEL,CELF2,CFI,CHCHD10,CHD7,CHSY1,CLCN1,CLU,CNN3,COL4A1,COL4A3,COL7A1,COL8A2,CRYAB,CYB561,DCLRE1C,DDX58,DPYSL3,DSP,ECE1,EDN1,EGR2,ETV6,FCGR1A,FGF7,FLNB,FOXA2,FST,FYB,GCH1,GCNT2,GDNF,GJA1,GJB3,GNAL,GREM1,HES5,HIVEP2,HNF1A,HNF1B,IGFBP5,IHH,IL1B,IRAK3,IRF6,ITM2B,JAK3,KCND3,KCNE3,KCNQ1,KIF21A,KIT,KRT13,KRT19,LAMB3,L…	121
Cardiovascular System Development and Function	neovascularization	4.73e-08		-0.258	CBS/CBSL,Ccl2,CD82,CFB,CTGF,CYR61,ECSCR,EFNB2,F3,HPSE,ICAM1,IL1B,KIT,LIF,MMP9,NDP,NOS3,PDGFA,PGF,PLAU,PPARG,Prl2c2 (includes others),PTGS2,RORA,SEMA3A,SFRP1,SOCS3,TGFBR2,THBS1,THBS2,TIMP1,TNF	32
Endocrine System Disorders, Gastrointestinal Disease, Metabolic Disease, Organismal Injury and Abnormalities	experimentally-induced diabetes	4.87e-08			A2M,BTG2,C2,CD200,CEBPD,COL4A1,CP,DUSP1,HES5,HK2,ICAM1,IFITM3,IL1B,LCN2,Mt1,NFKBIA,PPP2R2B,RSAD2,SCN1B,SERPINE1,SERPING1,TIMP1,TTR	23
Cell Death and Survival	cellular degradation	4.9e-08		1.461	B4GALNT1,BAG5,Ccl2,Cmah,CP,CREM,CRYAB,CTSB,CTSD,DAO,DPYSL3,EDNRB,FBXO2,GABRB2,GDNF,IL1B,IL6,IL6ST,KCNQ1,LRPAP1,MME,Msx3,NDP,NFIL3,NGFR,NPAS4,NPC1,NR4A2,NR4A3,NTF3,NTRK2,OSMR,PPARG,PRND,PRPH,PTGS2,RAG1,RYR3,SERPINE1,SGK1,SLC1A1,SORL1,STAT3,TGFBR2,TNF,TP63	46
Embryonic Development, Organismal Development, Reproductive System Development and Function	implantation of embryo	4.95e-08		-0.963	CALB1,CDH1,HLA-A,IL1B,IL6ST,LIF,LPAR3,MMP9,MRC1,Mug1/Mug2,NOS3,PCSK5,Prss28,Prss29,PTGS2,S100G,SGK1,STAT3,TEAD4,WNT4	20
Cell-To-Cell Signaling and Interaction, Hematological System Development and Function, Immune Cell Trafficking, Inflammatory Response	activation of antigen presenting cells	5.02e-08		-1.394	ACE,ATF3,BPI,Ccl2,CD200,Cd24a,CEBPB,CTSH,FCGR1A,FOXA2,GDNF,GJA1,GJB1,HLA-A,IFI16,IL1B,IL6,ITGB1,ITGB6,KNG1,LBP,LCN2,MAOB,MMP9,MUC5B,MYD88,NOTCH1,NPC1,PLA2G10,PLA2G2D,PLA2G5,PROS1,PTGER2,PTGS2,RORA,SBNO2,SERPING1,STAT3,THBS1,TNF,TNFRSF12A,TNFRSF1A	42
Cellular Development, Cellular Growth and Proliferation, Hematological System Development and Function, Lymphoid Tissue Structure and Development	proliferation of mononuclear leukocytes	5.11e-08	Decreased	-2.152	A2M,AHR,AKAP13,BCL3,BCR,BLNK,CALCB,CBS/CBSL,Ccl2,CCR5,CD14,Cd24a,CD2AP,CD72,CD79B,CEBPB,Cmah,CSF2RB,CSF3,CTPS1,DAPP1,DCLRE1C,DUSP1,E2F2,EBI3,EFNB2,EFNB3,EGR1,EGR2,FCGR2B,FGF10,FOXD2,FOXJ1,FYB,GADD45A,GCNT1,HPX,ICAM1,ID3,IKZF4,IL13RA2,IL1B,IL20RB,IL4I1,IL6,IL6ST,IRF4,ISG20,ITGB1,JAK3,KIT,LRRC32,Ly6a (includes others),MAP3K1,MAP3K14,MAPK11,MBP,MMP9,MYD88,NFIL3,NFKBIA,NOTCH1,NOTCH3,NPC1,PGF,PIM3,PLA…	103
Cellular Movement, Hematological System Development and Function, Immune Cell Trafficking	migration of mononuclear leukocytes	5.22e-08		-1.761	BCL3,CCL17,Ccl2,CCL2,CCL28,CCR5,COL4A1,COL4A3,CSF3,CYP26B1,DDX58,EGR2,ETV6,F11R,FOS,FOXO1,FYB,GCNT1,HDC,HLA-A,ICAM1,IL1B,IL6,IL6ST,ITGA6,ITGA9,ITGB1,JAK3,Ly6a (includes others),MAP3K14,MCAM,MMP9,MYD88,NFIL3,NR4A1,PLA2G10,PLAU,PPARG,PRKCQ,PTGS2,RGS16,RORC,RUNX1,S1PR1,SAA1,SELP,SEMA3A,SOCS3,SPNS2,STAT3,TGFBR2,THBS1,TIMP1,TNF,TNFRSF1A,TSHR	56
Cellular Development, Cellular Growth and Proliferation, Hematological System Development and Function, Lymphoid Tissue Structure and Development	proliferation of immune cells	5.37e-08		-1.805	A2M,AHR,AKAP13,BCL3,BCR,BLNK,CALCB,CBS/CBSL,Ccl2,CCR5,CD14,Cd24a,CD2AP,CD72,CD79B,CEBPB,Cmah,CSF2RB,CSF3,CTPS1,DAPP1,DCLRE1C,DCN,DUSP1,E2F2,EBI3,EFNB2,EFNB3,EGR1,EGR2,FCGR2B,FGF10,FOXD2,FOXJ1,FOXO1,FYB,GADD45A,GCNT1,HPX,ICAM1,ID3,IKZF4,IL13RA2,IL1B,IL20RB,IL4I1,IL6,IL6ST,IRF4,ISG20,ITGB1,JAK3,KIT,LRRC32,Ly6a (includes others),MAP3K1,MAP3K14,MAPK11,MBP,MMP9,MYD88,NFIL3,NFKBIA,NOTCH1,NOTCH3,NPC1,PG…	106
Cardiovascular Disease, Cardiovascular System Development and Function, Tissue Morphology	abnormal morphology of blood vessel	5.43e-08			AHR,AMOT,ARID3B,BCAM,BDKRB2,C1GALT1,CBS/CBSL,CCR5,CDO1,CLEC1B,CLU,COL4A3,CXADR,ECE1,EDN1,EDNRB,EFNB2,EGLN3,FGF10,FMOD,FOXA2,GJA1,GPC3,HAS2,IL6,KLK3,LIF,LOX,NGFR,NOS3,NOTCH1,NOTCH3,NTF3,PDPN,PLVAP,PROS1,PTPRJ,RARB,RASIP1,SCX,SEMA5A,SLC6A4,TBX2,TBX4,THBS2,TLL1,TNFRSF1A	47
Connective Tissue Disorders, Inflammatory Disease, Inflammatory Response, Organismal Injury and Abnormalities, Skeletal and Muscular Disorders	polyarthritis	5.52e-08		-0.668	AHR,CDH1,CEBPB,CSF3,DUSP1,DUSP2,F11R,F13A1,FCGR2B,FOS,FOSB,IL1B,IL1R2,IL6,MAPK11,MME,MYD88,NFKBIA,NR4A1,NR4A2,NR4A3,PTGER2,PTGS1,PTGS2,SELP,SERINC2,SLC6A4,SORL1,STAT3,TAF13,THBS1,TMEM173,TNF,TNFRSF1A,UCN	35
Cancer, Hematological Disease, Organismal Injury and Abnormalities	lymphohematopoietic cancer	5.56e-08		-0.588	ABCC3,ACE,ACSM3,ACTN2,ADAMTS15,ADAMTS16,ADAMTS9,ADCY4,ADORA1,AHR,AKAP13,AKAP2,ALDH1A1,ALDH2,AMOT,ANO4,ANO9,APCDD1,ARHGEF10L,ARRDC1,ATP6V0D2,B4GALNT1,BAALC,BCAT1,BCL3,BCR,BLNK,BTG2,C1QTNF1,C1QTNF7,C2CD4B,C2orf54,C4A/C4B,C8orf4,CA9,CACNA1S,CACNB2,CAPRIN2,CCL17,CCL2,CCNYL1,CD14,CD200,CD79B,CDCP1,CDH1,CDO1,CEBPB,CHSY1,CLDN7,CLTB,CLU,CNTN3,COL4A1,COL4A6,COL6A6,COL7A1,COL8A2,CP,CREM,CRYAB,CSF2RB,CSF3,C…	300
Metabolic Disease, Neurological Disease, Organismal Injury and Abnormalities, Psychological Disorders	central nervous system amyloidosis	5.65e-08			A2M,ACE,ADRA2C,AGRN,AKAP2,ALDH2,APBB2,APBB3,APLP2,C4A/C4B,CACNB2,CALB1,CAPN1,CBS/CBSL,CCL2,CD14,CD2AP,CFB,CLU,CRABP1,CTGF,CTSB,CTSD,DCN,DHCR24,DRD4,F3,FAAH,FCGR1A,FCGR2B,GABRB2,GABRP,GAP43,GCNT2,GDNF,GRIP1,GRM6,GSTO1,HOMER1,HPX,ICAM1,IL1B,IL6,ITM2B,KCNC4,Kcnn2,KCNQ1,KIT,KNG1,LARP4,LCN2,LGMN,LRPAP1,LY6E,MAOB,MELTF,MME,MMP9,MRC1,MS4A6A,MTR,NAV1,NGFR,NOS3,NOTCH1,NTRK2,PIK3IP1,PLAU,PPARG,PRDX6,PROS1,…	93
Lipid Metabolism, Molecular Transport, Small Molecule Biochemistry	concentration of acylglycerol	5.68e-08		1.06	ACAT2,ADIPOR2,AKR1B1,Apoc1,Apoc3,AQP8,CBS/CBSL,Ccl2,CEBPB,CES1,CHKA,CIDEB,CXCL14,DGAT2,DIO2,DUSP1,EGR1,FAAH,FGF7,FGL1,FITM2,FOXO1,GATM,GCGR,GPR12,IL1B,Irs3,LIF,LMNA,LRPAP1,MGLL,MID1IP1,NOS3,NR4A1,NUAK2,OSBPL8,PCK1,PDK2,PEX11A,PLVAP,PPARG,PTGS2,RGN,RORA,SCD,SERPINE1,SGMS2,SLC13A5,SLC27A4,SSFA2,STARD10,STEAP4,TNF,TXNIP,UCP2,XDH	56
Cellular Function and Maintenance, Hematological System Development and Function	engulfment of myeloid cells	7.02e-08		-1.01	APCS,CD14,CEBPB,CLEC6A,CNN2,CSF2RB,CSF3,FCGR1A,FCGR2B,FGR,IL1B,LCN2,MRC1,MSR1,MUC5B,MYD88,NOD2,PGLYRP1,PLA2G5,PLAU,PPARG,PTPRJ,RORA,SAA1,SERPINE1,SIGLEC1,SIRPB1,SLC6A4,THBS1,TNF,UCP2	31
Cellular Development, Connective Tissue Development and Function, Tissue Development	differentiation of adipocytes	7.11e-08		0.649	Adig,ADORA2B,CEBPB,CEBPD,EDN1,EGLN3,EGR2,FGF10,FOXA2,FOXO1,GDF10,IL1B,IL6,ITGA6,LAMB3,LIF,LMNA,LRG1,LRRC8C,MB,MMP11,MSX2,NOTCH1,NR4A1,NR4A2,NR4A3,OSBPL8,PEX11A,PLAC8,PPARG,PTGDS,PTGS2,RORA,RORC,SCD,SEMA3A,SFRP1,SOCS7,TIMP1,TNF,TRIB2,WIF1,ZNF516	43
Cancer, Gastrointestinal Disease, Organismal Injury and Abnormalities	intestinal adenoma	7.21e-08		0.555	AQP8,BID,C2CD4A,CA12,CCDC68,CLDN2,CLDN23,CLU,CNNM4,CRYAB,DGAT2,ENC1,FOXO1,GUCA2B,ITGA6,ITGB1,KCND3,MLH1,MUTYH,MYBL2,MYD88,NFE2L3,NUAK2,PCK1,PRDX6,PSAT1,PTGS1,PTGS2,PTPRT,RNF43,SLC39A14,SLIT3,SNX30,SOX9,TEAD4,TIMP1,TP53INP1,UGP2	38
Hematological System Development and Function, Lymphoid Tissue Structure and Development, Organ Morphology, Tissue Morphology	morphology of lymphoid organ	7.63e-08			Acp5,AHR,AKAP13,APCS,B4GALNT1,BCL3,BLNK,C4A/C4B,CAMK4,CD200,Cd24a,CD5L,CD72,CEBPB,CIDEB,CSF2RB,CSF3,CTSD,DCLRE1C,DCN,DDX58,E2F2,EDNRB,EFNB2,EGLN3,EGR1,FCGR2B,FGF10,FGF7,FOS,GADD45A,GCNT1,GPC3,HIVEP2,HPGDS,HPX,ID3,IL6,IL6ST,IRF4,ITGA11,JAK3,KIT,KRT8,LAMP2,LGMN,LIG1,LMNA,MAP3K14,MLH1,MSR1,Mt1,Mt2,NFKBIA,NLRC5,NOD2,NOTCH3,NR4A1,PTGS1,PTGS2,PTPRJ,RAG1,RARB,RORC,RUNX1,SELP,SLC14A1,SOCS3,STAT3,STEAP3,S…	78
Cancer, Gastrointestinal Disease, Organismal Injury and Abnormalities	colorectal adenoma	7.85e-08			AQP8,BID,C2CD4A,CA12,CCDC68,CLDN2,CLDN23,CLU,CNNM4,CRYAB,DGAT2,ENC1,FOXO1,GUCA2B,ITGA6,ITGB1,KCND3,MUTYH,MYBL2,MYD88,NFE2L3,PCK1,PRDX6,PSAT1,PTGS1,PTGS2,PTPRT,RNF43,SLC39A14,SLIT3,SNX30,SOX9,TEAD4,TIMP1,TP53INP1,UGP2	36
Cancer, Organismal Injury and Abnormalities, Reproductive System Disease	malignant neoplasm of male genital organ	7.86e-08		0.223	ADAMTS13,ADORA2B,ADRA2C,AIM1,AKR1C3,APOLD1,AQP8,ARHGAP40,ASPH,ASS1,BMPR1B,BMX,BTG3,CACHD1,CD2AP,CD82,CDH1,CDH2,CES1,CFB,CFI,CLU,COL6A6,COL7A1,CTTNBP2,CXCL6,CYP3A5,DOCK5,DUSP1,DUSP2,DYNC1I1,EAF2,EDNRB,EHF,EIF4E,ELOVL7,ESRRB,ETV5,FAM20C,FAT2,FHL2,FLNB,FRMPD1,FRMPD4,FYB,GABRB2,GDF15,GDNF,GGT6,GJA4,GJB1,GJB3,GLB1L2,GLCE,GPRC5C,GPX2,GPX3,GRTP1,HGFAC,HIP1,HNF1A,HNF1B,HS3ST3A1,HS3ST4,IER3,IL1B,IL36A,IL6…	160
Connective Tissue Disorders, Organismal Injury and Abnormalities, Tissue Morphology	degeneration of connective tissue	7.88e-08		-1.221	CFB,CTSC,CYTL1,FBXO2,FCGR1A,FCGR2B,FOS,GABRB2,HMGB2,IL1B,IL6,IL6ST,MSX2,NDP,NOD2,PRKCQ,PTGS1,TNF,TP63,UCN	20
Neurological Disease	damage of nervous system	7.89e-08	Increased	2.211	ADRA2C,ATF3,CA12,CA4,CA9,CD200,CREM,CTSB,CYGB,DAO,EDN1,FAIM2,GABRB2,GABRP,GJA1,GPX3,HTR1B,IL1B,IL6,ITM2B,KCNQ1,KNG1,LRPAP1,MMP9,Mt1,Mt2,NFIL3,NFKBIA,NOS3,PLAU,PPARG,PTGS1,PTGS2,RASGRF1,SEMA3A,SLC6A4,SOCS3,TGFBR2,THBS1,TNF,TNFRSF1A,UCP2,VWF	43
Carbohydrate Metabolism	quantity of monosaccharide	7.94e-08		1.33	ADIPOR2,ALDH1A1,Apoc3,C2CD4B,Ccl2,CDO1,CES1,CLCN5,CSF3,CXCL14,DBH,DGAT2,FOXO1,Fxyd2,GATM,GCGR,GDF15,GPR12,HK2,HNF1A,HTR1B,ICA1,ICAM1,IGFBP5,IL1B,IL6,Irs3,Irs4,ITPR2,ITPR3,LMNA,MAPK13,Mt1,Mt2,NOS3,NUAK2,PCK1,PDE10A,PFKFB3,PPARG,RAG1,RGS16,RPH3AL,SCD,SGMS2,SLC13A5,SOCS7,SSFA2,STAT3,STEAP3,STEAP4,TNF,TXNIP,UCP2,WFS1,ZMPSTE24	56
Connective Tissue Disorders, Inflammatory Disease, Inflammatory Response, Organismal Injury and Abnormalities, Skeletal and Muscular Disorders	experimentally-induced arthritis	8.09e-08		-0.032	AHR,BCL3,CCR5,CFB,CSF3,CXCL6,DUSP1,F13A1,FCGR1A,FCGR2B,FGR,IL1B,IL1R2,IL6,IL6ST,MAPK11,MMP9,MSR1,MYD88,NFKBIA,NOD2,NOS3,PLAU,PTGER2,PTGS1,SELP,STAT3,THBS1,TNF,TNFRSF1A,UCN	31
Cell-To-Cell Signaling and Interaction	aggregation of cells	8.13e-08		-1.671	ADAMTS13,AMOT,APCS,C1QTNF1,CAPN1,Cd24a,CDH1,CDH2,CES1,CLEC1B,CLU,DAB1,ETV6,GDF15,GPX3,HDC,ICAM1,IL6,ITGB1,KIT,KNG1,Ly6a (includes others),METAP1,MMP9,MST1R,MYH10,NOS3,P2RY1,PDPN,PRKCQ,PTGS2,RAB27B,RAG1,RASGRP2,RGS16,SDK1,SELP,SEMA3A,SERPINE2,SGK1,SLC7A11,THBD,THBS1,THBS2,TIMP1,TNF,TNFRSF1A,VAV3,VCL,VWF,WNT11	51
Hematological System Development and Function, Immune Cell Trafficking, Inflammatory Response, Tissue Development	accumulation of leukocytes	8.75e-08		-1.624	BCL3,C4A/C4B,CBS/CBSL,Ccl2,CCL2,Ccl7,CCR5,CD200,CSF3,CTSC,DUSP1,EDN1,EGR1,HDC,ICAM1,IER3,IL1B,IL6,IL6ST,ITGA6,ITGA9,ITGB1,LCN2,MAPK13,MMP9,MYD88,NOTCH1,NPC1,PLA2G10,PLAU,PRKCQ,PTGDS,RGS16,RORC,S1PR1,SELP,STAT3,TGFBR2,THBD,TIMP1,TNF,TNFRSF1A,TSC22D3	43
Embryonic Development, Organismal Development, Tissue Development	growth of embryonic tissue	8.85e-08		-1.762	ARTN,Cd24a,CLU,CUX2,DCT,EMX2,FGF10,FGF7,FUT9,GAP43,GDPD5,GJA1,GREM1,HHIP,HNF1A,ID3,IHH,ITGA6,ITGB1,LIF,LMNA,MMP9,MSX1,MSX2,NDE1,NOS3,NOTCH1,NR4A3,PDGFA,PLCD3,PPARG,Prl2c2 (includes others),PTCH1,REV3L,RUNX1,SALL1,SCN1B,SOX9,STAT3,TGFBR2,TNC,TP63,VCL,WNT11	44
Cancer, Organismal Injury and Abnormalities	pelvic tumor	9.11e-08		-0.63	ABCB5,ABCC3,ACBD7,ACE,ACSM3,ACTG2,ACTN1,ADAMTS13,ADAMTS16,ADORA1,ADRA2C,AGPAT4,AIM1,AKAP2,AKR1B1,AKR1C3,ALAD,ALDH1A1,ANKRD28,ANO4,AP3B2,APBB2,APCDD1,APOLD1,AQP8,ARG2,ARHGAP40,ARHGAP44,ARID3B,ARL4C,ARRDC1,ASPH,ASS1,ATF3,ATP10B,ATP12A,AVPR2,B3GALT5,BARD1,BCAT1,BCR,BEND5,BMPR1B,BMX,BTG3,C17orf64,C1orf100,C1orf106,C1orf168,C1QTNF2,C2orf40,C4A/C4B,C9orf3,CA9,CABLES1,CACHD1,CACNA1S,CACNB2,CALB2,CALCB,C…	529
Cellular Movement	cell movement of breast cancer cell lines	9.46e-08		-1.048	AHR,ARHGAP8/PRR5-ARHGAP8,ATF3,CCL17,CCL2,Cd24a,CDH1,CDH2,CTGF,EBI3,EIF4E,ERC1,F11R,FBLIM1,FGF10,FGF7,FOS,FOSB,GJA1,GOLPH3,IL1B,IL6,ITGA6,ITGB1,ITGBL1,KRT19,KRT8,LCN2,LIMA1,LMO7,LRPAP1,MAPK11,MB,MCAM,MMP9,MTUS1,MYH10,NDRG1,NFKBIA,PLAU,PRKCQ,PTPRJ,SCGB3A1,SDC1,SEMA3A,SERPINA1,SERPINE1,SNAI1,SPDEF,STAT3,TIMP1,TP63,VAV3,WNT11	54
Cellular Movement, Hematological System Development and Function, Immune Cell Trafficking, Inflammatory Response	migration of phagocytes	9.53e-08		-1.079	C1GALT1,CALCB,CCL17,Ccl2,CCL2,CCR5,CLEC1B,CNN2,COL4A1,CXCL6,EPS8,F11R,FGR,FHL2,GCNT1,ICAM1,IL1B,IL6,IL6ST,ITGB1,KIT,MMP9,MYD88,PDPN,PIGR,PLA2G10,PLAU,PPARG,PRKCQ,PTGDS,PTGS2,S1PR1,SAA1,SDC1,SELP,SEMA3A,SERPINE1,SRF,TIMP1,TNF,TNFRSF1A,VAV3	42
Gastrointestinal Disease, Inflammatory Disease	gastroenteritis	9.75e-08		0.889	ADORA1,ADORA2B,AHR,AREG,BID,CALCB,Ccl2,CCL2,CCR5,CDH1,CFB,DDX58,DRD4,EBI3,EDN1,EGLN3,FAAH,GABRB2,GABRP,GPX2,HPGDS,ICAM1,ID3,IL13RA2,IL17RB,IL1B,IL6,IL6ST,JAK3,LBP,LCN2,LTF,MAPK11,MME,MMP9,MYD88,NFIL3,NFKBIA,NOD2,NOS3,NRG4,NTRK2,PPARG,PROS1,PTGS1,PTGS2,RAG1,RORC,S1PR1,SELP,SERINC2,SERPINE1,SOCS3,SPDEF,STAT3,STRA6,TAF13,TGFBR2,TMEM173,TNF,TNFRSF1A,TP53INP1	62
Immunological Disease	allergy	9.86e-08		1.484	ADORA1,ADORA2B,ADRA2C,ALDH2,ALOX5AP,AVPR2,BCL3,BDKRB2,CALCB,CAPN1,CCL17,CNN3,CSF2RB,DOCK5,DUSP1,DUSP2,ENO1,ENPP3,EPS8,FCGBP,FCGR1A,FCGR2B,FGR,FLOT1,GADD45A,GPD1,GSTO1,HDC,HPGDS,HPSE,ICAM1,IL17RB,IL1B,ITGA6,JAK3,KIT,KRT15,LBP,LGMN,Ly6a (includes others),MME,MMP9,NOS3,NR4A2,OSMR,PDE7A,PDE8B,PFKFB3,PPARG,PRDX6,PTGDS,PTGER2,PTGS1,PTGS2,Pvr,RAG1,SELP,SERPING1,SLC6A4,SOCS2,TIMP1,TNF,TNFRSF1A,VAV3,VCL,V…	66
Cell Death and Survival	cell death of connective tissue cells	1.03e-07		0.799	ADIPOR2,AHR,ATF3,BID,BMPR1B,CA4,CALB1,CASZ1,CDH1,CEBPB,CLU,CTSB,CTSD,CYR61,DCN,DDX58,DHCR24,DUSP1,DUSP4,E2F2,EFNB2,EGR1,EGR2,EIF4E,ENO1,EPHX1,FAAH,FCGR1A,FOXO1,GALNT5,HAS1,HAS2,HPSE,IER3,IFI16,IL1B,ITGA6,ITGB1,KRT8,LAMP2,LIG1,LMNA,LRPAP1,MAP3K1,MAP3K14,MAPK11,MLH1,MMP9,Mt1,Mt2,MYBL2,NFKBIA,NGFR,NOTCH1,NPC1,NR4A2,PGLYRP1,PLAC8,PLK3,PPARG,PRDX6,PTPRH,Pvr,RAI14,REV3L,RUNX1,S1PR1,SAA1,SEMA3F,SERPINE1…	87
Metabolic Disease, Neurological Disease, Organismal Injury and Abnormalities, Psychological Disorders	Alzheimer disease	1.04e-07			A2M,ACE,ADRA2C,AGRN,AKAP2,ALDH2,APBB2,APBB3,APLP2,C4A/C4B,CACNB2,CALB1,CAPN1,CBS/CBSL,CCL2,CD14,CD2AP,CFB,CLU,CRABP1,CTGF,CTSB,CTSD,DCN,DHCR24,DRD4,F3,FAAH,FCGR1A,FCGR2B,GABRB2,GABRP,GAP43,GCNT2,GDNF,GRIP1,GRM6,GSTO1,HOMER1,HPX,ICAM1,IL1B,IL6,KCNC4,Kcnn2,KCNQ1,KIT,KNG1,LARP4,LCN2,LGMN,LRPAP1,LY6E,MAOB,MELTF,MME,MMP9,MRC1,MS4A6A,MTR,NAV1,NGFR,NOS3,NOTCH1,NTRK2,PIK3IP1,PLAU,PPARG,PRDX6,PROS1,PTGDS,…	92
Embryonic Development, Organ Development, Organismal Development, Reproductive System Development and Function, Tissue Development	development of ovary	1.04e-07		0.739	ADRM1,AHR,C1GALT1,CAMK4,CEBPB,CTGF,DMRTA1,EGR1,ERMP1,FANCA,FGF7,FST,GADD45G,GGT1,GJA1,GJA4,IHH,KIT,MLH1,NR4A1,NTRK2,PCYT1B,PLEKHA1,PTGER2,RSPO2,SERPINE1,SFRP1,TIPARP,WNT4,YBX2	30
Cellular Movement, Hematological System Development and Function, Immune Cell Trafficking	cell movement of mononuclear leukocytes	1.05e-07		-1.616	ADAM8,BCL3,CCL17,Ccl2,CCL2,CCL28,CCR5,COL4A1,COL4A3,CSF3,CYP26B1,DDX58,EGR2,ETV6,F11R,FOS,FOXO1,FYB,GCNT1,HDC,HLA-A,ICAM1,IL17RB,IL1B,IL6,IL6ST,ITGA6,ITGA9,ITGB1,JAK3,KCNE3,KNG1,Ly6a (includes others),MAP3K14,MCAM,MMP9,MYD88,NFIL3,NFKBIA,NR4A1,PLA2G10,PLAU,POU2AF1,PPARG,PRKCQ,PTGS2,RGS16,RORC,RUNX1,S100A14,S1PR1,SAA1,SELP,SEMA3A,SERPINE1,SOCS3,SPNS2,STAT3,TGFBR2,THBS1,TIMP1,TNF,TNFRSF1A,TSHR,UCP2…	67
Cell Death and Survival, Gastrointestinal Disease, Hepatic System Disease, Organismal Injury and Abnormalities	necrosis of liver	1.06e-07		0.945	A2M,AHR,ALDH2,BID,CBS/CBSL,CD14,CEBPB,CTSB,DUSP4,F3,FAAH,FOS,IER3,IL6,IL6ST,KRT8,LAMP2,LIF,Meg3,MME,MMP9,Mt1,Mt2,Mug1/Mug2,MYD88,NFKBIA,NGFR,NPC1,PROS1,PTGS2,RGN,SAA1,SCD,SELP,SERPINE1,SOCS3,STAT3,TACR1,TIMP1,TNF,TNFRSF1A,UGCG	42
Hematological System Development and Function, Lymphoid Tissue Structure and Development, Tissue Morphology	morphology of lymphoid tissue	1.07e-07			Acp5,AHR,AKAP13,APCS,B4GALNT1,BCL3,BLNK,C4A/C4B,CAMK4,CD200,Cd24a,CD5L,CD72,CEBPB,CIDEB,CLEC1B,CSF2RB,CSF3,CTSD,DCLRE1C,DCN,DDX58,E2F2,EDNRB,EFNB2,EGLN3,EGR1,FCGR2B,FGF10,FGF7,FOS,GADD45A,GCNT1,GPC3,HIVEP2,HPGDS,HPX,ID3,IL6,IL6ST,IRAK3,IRF4,ITGA11,JAK3,KIT,KRT8,LAMP2,LGMN,LIG1,LMNA,MAP3K14,MLH1,MSR1,Mt1,Mt2,NFKBIA,NLRC5,NOD2,NOTCH3,NR4A1,PDPN,POU2AF1,PTGS1,PTGS2,PTPRJ,RAG1,RARB,RORC,RUNX1,SELP,SL…	83
Lipid Metabolism, Molecular Transport, Small Molecule Biochemistry	concentration of triacylglycerol	1.07e-07		1.597	ACAT2,ADIPOR2,AKR1B1,Apoc1,Apoc3,AQP8,CBS/CBSL,Ccl2,CEBPB,CES1,CHKA,CIDEB,CXCL14,DGAT2,DIO2,DUSP1,EGR1,FGF7,FGL1,FITM2,FOXO1,GATM,GCGR,GPR12,IL1B,Irs3,LIF,LMNA,LRPAP1,MGLL,MID1IP1,NOS3,NR4A1,NUAK2,OSBPL8,PCK1,PDK2,PEX11A,PLVAP,PPARG,PTGS2,RGN,RORA,SCD,SERPINE1,SLC13A5,SSFA2,STARD10,STEAP4,TNF,TXNIP,UCP2,XDH	53
Lipid Metabolism, Small Molecule Biochemistry	biosynthesis of polyunsaturated fatty acids	1.08e-07		-0.942	ALOX5AP,Ccl2,CD14,CEBPB,CLEC7A,CLU,EDN1,FCGR2B,FGR,GGT1,HPGDS,IL1B,IL1R2,IL6,KIT,KNG1,LTF,MAP3K14,MYD88,NFKBIA,NPC1,PLA2G10,PLA2G2D,PLA2G5,PPARG,PTGDS,PTGER2,PTGS1,PTGS2,RUNX1,S1PR1,SCD,SEMA3A,STAT3,TACR1,TNF,VWF	37
Cancer, Hematological Disease, Organismal Injury and Abnormalities	hematologic cancer	1.13e-07		-0.588	ABCC3,ACE,ACSM3,ACTN2,ADAMTS15,ADAMTS16,ADAMTS9,ADCY4,ADORA1,AHR,AKAP13,AKAP2,ALDH1A1,ALDH2,AMOT,ANO4,ANO9,APCDD1,ARHGEF10L,ARRDC1,ATP6V0D2,B4GALNT1,BAALC,BCAT1,BCL3,BCR,BLNK,BTG2,C1QTNF1,C1QTNF7,C2CD4B,C2orf54,C4A/C4B,C8orf4,CA9,CACNA1S,CACNB2,CAPRIN2,CCL17,CCL2,CCNYL1,CD14,CD200,CD79B,CDCP1,CDH1,CDO1,CEBPB,CHSY1,CLDN7,CLTB,CLU,CNTN3,COL4A1,COL4A6,COL6A6,COL7A1,COL8A2,CP,CREM,CRYAB,CSF2RB,CSF3,C…	296
Cancer, Organismal Injury and Abnormalities	pelvic cancer	1.15e-07		-0.881	ABCB5,ABCC3,ACBD7,ACE,ACSM3,ACTG2,ACTN1,ADAMTS13,ADAMTS16,ADORA1,ADRA2C,AGPAT4,AIM1,AKAP2,AKR1B1,AKR1C3,ALAD,ALDH1A1,ANKRD28,ANO4,AP3B2,APBB2,APCDD1,APOLD1,AQP8,ARG2,ARHGAP40,ARHGAP44,ARID3B,ARL4C,ARRDC1,ASPH,ASS1,ATF3,ATP10B,ATP12A,AVPR2,B3GALT5,BARD1,BCAT1,BCR,BEND5,BMPR1B,BMX,BTG3,C17orf64,C1orf100,C1orf106,C1orf168,C1QTNF2,C2orf40,C4A/C4B,C9orf3,CA9,CABLES1,CACHD1,CACNA1S,CACNB2,CALB2,CALCB,C…	526
Cell Morphology, Inflammatory Response	morphology of phagocytes	1.2e-07			AHR,B4GALNT1,BCL3,Ccl2,CCL2,Ccl7,CCR5,CD200,CEBPB,CP,CTSD,EGR1,FCGR2B,FGR,HDC,HPSE,ICAM1,IL6,ITGB6,JAK3,LIF,MARCH1,Mt1,Mt2,NGFR,NOD2,PTGDS,SGMS2,TNF,TNFRSF1A	30
Hematological System Development and Function	coagulation	1.21e-07		-0.881	ADAMTS13,APLP2,C1QTNF1,C4A/C4B,CAPN1,CLEC1B,EDN1,F13A1,F3,FOXA2,IL6,KNG1,NOS3,NPC1,P2RY1,PDGFA,PDPN,PRKCQ,PROS1,Psg18 (includes others),PTGS1,PTGS2,PTPRJ,RAB27B,SELP,SERPINE1,SERPINE2,SRF,ST3GAL4,THBD,THBS1,THBS2,TSPAN8,VWF	34
Cell Morphology, Cellular Assembly and Organization, Cellular Function and Maintenance	extension of cellular protrusions	1.21e-07		-1.91	ATF3,BMX,CCR5,CD82,CDH1,CDH2,CTNND2,FCGR1A,GAP43,HMGB2,IL6,ISLR2,ITGB1,LRPAP1,LTF,MBP,MGLL,MYH10,MYO5B,NOTCH1,NTF3,PLXNB1,PPP1R9A,PRPH,RASGRF1,ROR2,S1PR1,SCN1B,SEMA3A,SEMA5A,SEMA5B,SERPINE1,SLAIN1,SRF,TNFRSF12A,UNC5B,VCL	37
Hematological System Development and Function, Organismal Functions	coagulation of blood	1.23e-07		-0.611	ADAMTS13,APLP2,C1QTNF1,C4A/C4B,CAPN1,CLEC1B,EDN1,F13A1,F3,FOXA2,IL6,KNG1,NOS3,NPC1,P2RY1,PDGFA,PDPN,PRKCQ,PROS1,Psg18 (includes others),PTGS1,PTGS2,PTPRJ,RAB27B,SELP,SERPINE2,SRF,ST3GAL4,THBD,THBS1,THBS2,TSPAN8,VWF	33
Behavior	locomotion	1.25e-07		0.858	ALDH1A3,APLP2,CALB1,CAMK4,CHD7,CP,CREM,CRYAB,DAB1,DBH,DIO3,DLG3,DRD4,DUSP1,EFNB3,EPS8,ETV5,FAAH,FGF12,FOSB,FOXA2,FOXO1,GBX1,GCGR,GCH1,GDNF,GNAL,GRM6,HOMER1,HPGDS,HTR1B,IL1B,IL6,INPP5F,ITGB1,LIF,LRRC7,MAOB,MGLL,MMP9,NAV2,NEGR1,NFKBIA,NPAS2,NPC1,NR4A2,NTRK2,PCDH15,PDE10A,PTPRF,RARB,SCN1B,SLC1A1,SLC27A4,SNCG,STAT3,TSHR,UCN2	58
Lipid Metabolism, Molecular Transport, Small Molecule Biochemistry, Vitamin and Mineral Metabolism	quantity of retinoid	1.3e-07		1.272	ADH1C,AHR,ALDH1A1,CYP26B1,DHRS3,IL6,RBP1,RBP2,RBP4,RDH16,STRA6,TTR	12
Behavior, Digestive System Development and Function	feeding	1.33e-07		-0.125	ACE,APLP2,Apoc3,ASIP,CALCB,CDO1,CES1,CIDEB,CXCL14,DBH,DGAT2,DUSP1,FOSB,GATM,GCGR,GCH1,GDF15,GFRA2,GJA1,GNAL,HTR1B,IL1B,IL6,ITGA11,ITPR2,ITPR3,LOX,MGLL,MRAP2,MYH10,NEGR1,NR4A2,NTRK2,P2RY1,PDE10A,PPARG,PPY,SALL1,SCD,SCNN1A,SEMA3A,SLC27A4,SSFA2,STAT3,STRA6,TACR1,TGM1,TNF,TNFRSF1A,UCN,UCN2,VIPR2	52
Cellular Function and Maintenance	internalization of cells	1.34e-07		-1.248	APCS,CD14,CEBPB,CLDN2,CLEC6A,CNN2,CSF2RB,CSF3,FCGR1A,FCGR2B,FGR,FZD5,IL1B,IL6,ITGB1,LCN2,MRC1,MSR1,MUC5B,MYD88,NOD2,OCRL,PGLYRP1,PLA2G5,PLAU,PLEKHG6,PPARG,PROS1,PTPRJ,RORA,SAA1,SERPINE1,SIGLEC1,SIRPB1,SLC6A4,STX18,THBS1,TNF,UCP2	39
Cardiovascular Disease, Neurological Disease, Organismal Injury and Abnormalities	stroke	1.36e-07			ACE,ADRA2C,ALOX5AP,CA12,CA4,CA9,CACNA1S,CACNB2,COL4A1,DRD4,EDN1,F13A1,GABRB2,GABRP,GJA1,KCNQ1,LCN2,MMP9,MTR,NNMT,NOS3,NPL,NTRK2,P2RY1,PDE10A,PDE7A,PTGS1,PTGS2,SCN1B,SLC12A3,SLC6A4,TINAGL1,TNFRSF12A,TNFRSF1A,TUBA8,TUBB3,XDH	37
Cellular Development, Cellular Growth and Proliferation, Nervous System Development and Function, Tissue Development	development of neurons	1.41e-07		-0.988	A2M,ACE,ADAP1,AGRN,AHR,AREG,ARTN,ATF3,BASP1,BTG2,BTG3,CACNA1S,CACNB2,CAMK4,CAPRIN2,CBLN1,Cd24a,CDH1,CDH2,CLSTN2,CLU,COL4A1,CTNND2,CUX2,CYR61,DAB1,DLG3,DPYSL3,EBF3,ECE1,EFHD1,EFNB2,EFNB3,EGR1,EGR2,ENC1,EPHA8,EPS8,FAIM2,FLOT1,FOS,FZD5,GABRB2,GAP43,GDA,GDF7,GDNF,GDPD5,GFRA2,GJA1,HES5,HMGB2,IGSF9,IHH,IL1B,IL6,ITGB1,LCN2,LIF,LOX,LRRC7,LRRN1,LRRN3,LRRTM2,MBP,MYD88,MYH10,MYO5B,NFKBIA,NGFR,NOTCH1,NR4A2,N…	111
Reproductive System Development and Function	litter size	1.43e-07		-1.674	A2M,ACE,AHR,ASPH,CABLES1,CAMK4,CBS/CBSL,Ccl2,Cd24a,CXCL14,DCN,EGLN3,GCGR,INSL6,Irs4,LAMP2,LPAR3,LRPAP1,MMP9,MRC1,Muc16,Mug1/Mug2,NOS3,NRG2,PLAU,PTGER2,PTGS2,RBM44,SFRP4,SLC13A1,SLC2A3,SLC2A8,SLC9A3R1,SRD5A1,THBS1,TIMP1	36
Developmental Disorder	Hypoplasia	1.43e-07		1.509	ACE,AHR,AKAP13,ALDH1A3,BCL3,BLNK,CASZ1,CEBPB,CNNM4,CTGF,CTSD,CYP26B1,DCLRE1C,DHH,DHRS3,ECE1,EDN1,EGR2,EMX2,FAM20A,FAM20C,FGF10,FGF7,FOXJ1,GJA1,GJA5,GLCE,GPC3,GRIP1,HAS2,HNF1B,ID3,IL6ST,ITGA6,ITGB6,JAK3,LAMB3,LAMP2,LIF,LIG1,LIN9,LMNA,LOX,MAFF,MMP9,MSX2,MYH10,NOS3,NOTCH1,NTF3,PCSK5,POU2AF1,PPARG,PROS1,PTGS2,PTPRF,PTPRJ,RAG1,RARB,RBP4,RDH10,RORC,RSPO2,RUNX1,SALL1,SCD,SLC24A4,SLIT3,SOX9,STAT3,THBS1,T…	78
Cellular Movement, Hematological System Development and Function, Immune Cell Trafficking	migration of granulocytes	1.47e-07	Decreased	-2.628	ADORA1,C1GALT1,CCL17,Ccl2,CCL2,CNN2,CSF3,CXCL6,FGR,GCNT1,GDF15,ICAM1,IL1B,IL6,IL6ST,ITGB1,MMP9,MYD88,NEO1,PLA2G10,PLAU,PRKCQ,SAA1,SELP,SRF,TNF,TNFRSF1A,VAV3	28
Lipid Metabolism, Small Molecule Biochemistry, Vitamin and Mineral Metabolism	metabolism of retinoid	1.47e-07		0.351	ADH1C,AHR,ALDH1A1,ALDH1A3,CRABP2,CYP26B1,CYP3A5,DHRS3,FOXO1,LIF,RBP1,RBP2,RBP4,RDH10,RDH16,TTR	16
Organismal Development, Skeletal and Muscular System Development and Function	morphology of limb	1.56e-07			Acp5,BMPR1B,CBS/CBSL,CDO1,CHSY1,CTGF,CYP26B1,DUSP1,EGLN3,FAM20C,FGF10,FLNB,FMOD,FOS,FST,GLCE,GPC3,ICAM1,IGFBP5,IHH,IL6ST,IRAK3,ITGA11,ITGA6,MB,MMP9,MSX2,NOS3,NTF3,PCOLCE,RDH10,RDH16,RIPK4,ROR2,RSPO2,SCUBE2,SCX,SEMA3A,SFRP1,SLC13A1,SLC39A14,SOX9,SRF,THBS1,TNF,TP63,TSC22D3,VCL,WNT4,ZMPSTE24	50
Skeletal and Muscular Disorders	abnormality of limb	1.56e-07		0.676	Acp5,ATF3,BCL3,BDKRB2,BID,BMPR1B,CBS/CBSL,CDO1,CHSY1,CTGF,CYP26B1,EGLN3,F13A1,FAM20C,FGF10,FLNB,FMOD,FOS,FST,GJA1,GLCE,GPC3,HPGDS,IHH,IL1B,IL6,IL6ST,ITGA6,KRT81,KRT83,MB,MMP9,MSX2,MYD88,NOS3,PCOLCE,PTGS2,RDH10,RIPK4,ROR2,RSPO2,SCUBE2,SCX,SFRP1,SLC13A1,SLC39A14,SOX9,THBS1,TNF,TP63,TRPV4,VIPR2,WNT4,ZMPSTE24	54
Cell-To-Cell Signaling and Interaction, Cellular Function and Maintenance, Inflammatory Response	phagocytosis of leukocytes	1.59e-07		-0.879	APCS,CD14,CEBPB,CLEC6A,CNN2,CSF2RB,CSF3,FCGR1A,FCGR2B,FGR,IL1B,LCN2,MSR1,MUC5B,MYD88,NOD2,PGLYRP1,PLA2G5,PLAU,PPARG,PTPRJ,RORA,SAA1,SERPINE1,SIGLEC1,SIRPB1,SLC6A4,THBS1,TNF,UCP2	30
Hematological System Development and Function, Lymphoid Tissue Structure and Development, Tissue Morphology	quantity of T lymphocytes	1.59e-07		0.514	AHR,ARID5A,CAMK4,Ccl2,CCR5,CD5L,CSF2RB,CSF3,CTSD,DCLRE1C,DDX58,E2F2,EBI3,EFNB2,ETV6,FCGR2B,FGF7,FOS,FOSB,FOXO1,FYB,GADD45A,GADD45G,GJA1,HIVEP2,HLA-A,HPX,ICAM1,ID3,IKZF4,IL17RB,IL20RB,IL6,IL6ST,IRF4,ITGA6,JAK3,KIT,LIF,LIG1,LRRC32,MAP3K14,MARCH1,MBP,MMP9,Mt1,Mt2,MYBL2,MYD88,NFIL3,NFKBIA,NLRC5,NOD2,NOTCH1,NOTCH3,NR4A1,PGLYRP1,PIGR,PLA2G2D,POU2AF1,PPARG,PRKCQ,PTPN13,RAG1,RORC,RUNX1,SAA1,SELP,SIGLEC1,…	82
Cell-To-Cell Signaling and Interaction, Hematological System Development and Function	aggregation of blood cells	1.6e-07	Decreased	-2.053	ADAMTS13,APCS,C1QTNF1,CAPN1,Cd24a,CDH1,CES1,CLEC1B,GDF15,GPX3,HDC,ICAM1,IL6,ITGB1,KNG1,Ly6a (includes others),METAP1,NOS3,P2RY1,PDPN,PRKCQ,PTGS2,RAB27B,RAG1,RASGRP2,RGS16,SELP,SEMA3A,SERPINE2,SGK1,SLC7A11,THBS1,THBS2,TNF,TNFRSF1A,VAV3,VCL,VWF	38
Cell Death and Survival, Cellular Compromise, Neurological Disease, Tissue Morphology	degeneration of neurons	1.61e-07		1.597	B4GALNT1,BAG5,Ccl2,Cmah,CP,CREM,CTSB,CTSD,DAO,DPYSL3,EDNRB,FBXO2,GABRB2,GDNF,IL1B,IL6,IL6ST,KCNQ1,LRPAP1,MME,Msx3,NDP,NFIL3,NGFR,NPAS4,NPC1,NR4A2,NR4A3,NTF3,NTRK2,OSMR,PRND,PRPH,PTGS2,RAG1,RYR3,SERPINE1,SGK1,SLC1A1,SORL1,STAT3,TGFBR2,TNF	43
Molecular Transport	quantity of Na+	1.63e-07		0.367	ADCY6,AGRN,AKR1B1,AVPR2,CLDN2,CLDN7,EDN1,GUCA2B,NOS3,SCNN1A,SCNN1B,SGK1,SLC12A3,TSC22D3,TXNIP,UPK2,VAV3	17
Neurological Disease, Organismal Injury and Abnormalities	bleeding of central nervous system	1.64e-07		1.534	ACE,ADORA1,ADORA2B,C1GALT1,COL4A1,F3,IL6,ITM2B,KIT,MMP9,NGFR,PCSK5,PLAU,PTGS2,RUNX1,SERPINE1,SLC6A4,SRF,TNF	19
Cancer, Hematological Disease, Organismal Injury and Abnormalities	lymphocytic neoplasm	1.64e-07		-0.585	ACE,ADAMTS15,ADAMTS16,ADAMTS9,ADCY4,ADORA1,AHR,ALDH1A1,AMOT,ATP6V0D2,BCAT1,BCL3,BCR,BLNK,BTG2,C1QTNF1,C1QTNF7,C2CD4B,CACNA1S,CACNB2,CAPRIN2,CCL17,Ccl2,CCL2,Ccl8,CD14,CD200,CD79B,CDH1,CDO1,CEBPB,CEBPD,CLU,COL4A1,COL7A1,COL8A2,CREM,CSF2RB,CSTF3,CTSC,CTSH,CWH43,CXCL14,CXCL6,CYP3A5,CYR61,DAB1,DCLK3,DCLRE1C,DCN,DDX58,DSP,DUSP2,DUSP4,DYNC1I1,E2F2,EAF2,EFNB2,EGR1,EGR2,EIF4E,EMB,ENC1,EPC1,ERC1,ESPL1,ETV6…	197
Cardiovascular System Development and Function, Organismal Development, Visual System Development and Function	vascularization of eye	1.7e-07		-0.664	CBS/CBSL,Ccl2,CCR5,CD82,CFB,CTGF,CYR61,F3,ICAM1,IL1B,LIF,MMP9,NDP,NOS3,PDGFA,PGF,PLAU,Prl2c2 (includes others),PTGS2,RORA,SEMA3A,SFRP1,SOCS3,THBS1,TIMP1,TNF	26
Cancer, Hematological Disease, Organismal Injury and Abnormalities	lymphoid cancer	1.74e-07		-0.411	ABCC3,ACE,ACSM3,ACTN2,ADAMTS15,ADAMTS16,ADAMTS9,ADCY4,ADORA1,AHR,AKAP13,AKAP2,ALDH1A1,AMOT,ANO4,ANO9,APCDD1,ARHGEF10L,ARRDC1,ATP6V0D2,B4GALNT1,BAALC,BCAT1,BCL3,BCR,BLNK,BTG2,C1QTNF1,C1QTNF7,C2CD4B,C2orf54,C4A/C4B,C8orf4,CA9,CACNA1S,CACNB2,CAPRIN2,CCL17,CCL2,CCNYL1,CD14,CD200,CD79B,CDCP1,CDH1,CDO1,CEBPB,CHSY1,CLDN7,CLTB,CLU,CNTN3,COL4A1,COL4A6,COL6A6,COL7A1,COL8A2,CP,CREM,CSF2RB,CSF3,CSTF3,CTNND2,…	282
Cell-mediated Immune Response, Cellular Movement, Hematological System Development and Function, Immune Cell Trafficking	T cell migration	1.77e-07	Decreased	-2.081	CCL17,Ccl2,CCL2,CCL28,CCR5,COL4A1,COL4A3,EGR2,FYB,GCNT1,HLA-A,ICAM1,IL1B,IL6,IL6ST,ITGA6,ITGA9,ITGB1,JAK3,Ly6a (includes others),MAP3K14,MCAM,MYD88,NR4A1,PLA2G10,PLAU,PRKCQ,PTGS2,RGS16,RORC,RUNX1,S1PR1,SAA1,SELP,SEMA3A,SOCS3,STAT3,TGFBR2,THBS1,TNF,TNFRSF1A,TSHR	42
Cell-To-Cell Signaling and Interaction, Cellular Function and Maintenance, Inflammatory Response	phagocytosis of phagocytes	1.78e-07		-0.733	APCS,CD14,CEBPB,CLEC6A,CNN2,CSF2RB,CSF3,FCGR1A,FCGR2B,FGR,IL1B,LCN2,MUC5B,MYD88,NOD2,PGLYRP1,PLA2G5,PLAU,PPARG,PTPRJ,RORA,SAA1,SERPINE1,SIGLEC1,SIRPB1,SLC6A4,THBS1,TNF,UCP2	29
Organismal Development	mass of organism	1.79e-07		0.729	ACE,ASIP,CALB1,CD200,DGAT2,DUSP1,FGL1,FLNB,FOS,FOXJ1,FOXO1,FST,GJB1,Gulo,HDC,Hmga2,ICA1,IL1B,IL6,ITPR2,ITPR3,LAMP2,LMNA,MAOB,Meg3,MSR1,Mt1,Mt2,MYD88,NOS3,NPC1,NTRK2,OSMR,PCK1,PLK2,PPARG,PPY,PTCH1,PTGS1,PTGS2,PTPRF,RAMP3,RASGRF1,RDH16,SCD,SCNN1A,SERPINE1,SLC13A1,SOCS2,SOCS3,STAT3,TNF,TSC22D3,UCN,UCP2,ZMPSTE24	56
Lipid Metabolism, Small Molecule Biochemistry	synthesis of eicosanoid	1.81e-07		-0.942	ALOX5AP,Ccl2,CD14,CEBPB,CLEC7A,CLU,EDN1,FCGR2B,FGR,GGT1,HPGDS,IL1B,IL1R2,IL6,KIT,KNG1,LTF,MAP3K14,MYD88,NFKBIA,NPC1,PLA2G10,PLA2G2D,PLA2G5,PPARG,PTGDS,PTGER2,PTGS1,PTGS2,RUNX1,S1PR1,SEMA3A,STAT3,TACR1,TNF,VWF	36
Organ Morphology, Reproductive System Development and Function	quantity of ovary	1.85e-07		0.905	AHR,C1GALT1,CBS/CBSL,CEBPB,CTGF,ERMP1,EXO1,GADD45G,GGT1,GJA1,HORMAD2,IL6ST,KIT,MLH1,NGFR,NOS3,NTRK2,PCYT1B,PTGER2,TIMP1,TNF,TSHR,WNT4,YBX2	24
Organ Morphology, Reproductive System Development and Function	morphology of genital organ	1.88e-07			A2M,ACE,AHR,AQP8,BDKRB2,BMPR1B,C1GALT1,CABLES1,CAMK4,CBS/CBSL,Ccl2,CEBPB,CEBPD,CREB3L4,CREM,CYP26B1,DHH,DNAJA1,DUSP1,EAF2,EGR1,EMX2,ETV5,EXO1,FGF10,FOS,FST,GADD45G,GATM,GDF7,GGT1,GJA1,GJA4,GJA5,GPC3,HDC,HIP1,Hmga2,HORMAD2,HTR1B,INSL6,KLK3,LIF,LMNA,LRP2,MEIG1,MLH1,MST1R,Mug1/Mug2,NKD1,NOS3,NTRK2,PAFAH1B3,PCK1,PCYT1B,PDGFA,PRND,PTGER2,PTGS1,PTGS2,RARB,RBM44,RBP1,RBP4,REC8,RHCG,SERPINE1,SERPINE2,SLC…	79
Lipid Metabolism, Molecular Transport, Small Molecule Biochemistry	concentration of fatty acid	2.04e-07		0.359	ADORA1,AKR1B1,ALOX5AP,CBS/CBSL,Ccl2,CEBPB,CES1,CIDEB,DGAT2,DUSP1,FAAH,FGF7,FGL1,FOS,FOXO1,HPGDS,IL1B,IL1R2,Irs3,KNG1,LIF,LOC102724788/PRODH,LPAR3,MGLL,MMP9,NOS3,NUAK2,PCK1,PEX11A,PLA2G10,PLA2G5,PPARG,PRDX6,PTGDS,PTGS1,PTGS2,SCD,SLC1A1,SLC27A4,STARD10,TGFBR2,THEM5,TNF,TNFRSF1A,TXNIP,UCP2,XDH	47
Dermatological Diseases and Conditions, Organ Morphology, Organismal Injury and Abnormalities	abnormal morphology of skin	2.15e-07			A2M,AHR,AREG,ASPRV1,CBS/CBSL,CLDN7,COL7A1,CTSB,CYP26B1,DCN,DGAT2,E2F2,EDNRB,EGLN3,EGR1,FGF10,FGF7,FMOD,FST,GFRA2,GPC3,GRHL3,ITGA6,ITGB6,LAMP2,LIF,LIPH,LOX,MSX2,NAB1,NFKBIA,NGFR,PCBD1,RAG1,RGN,RIPK4,RSPO2,SLC27A4,SLC46A3,SOCS3,TGM1,THBS1,TNF,TP63	44
Cardiovascular Disease, Organismal Injury and Abnormalities, Skeletal and Muscular Disorders	acute myocardial infarction	2.19e-07			ACE,ADORA1,ADORA2B,C4A/C4B,CSF3,EDN1,F13A1,FCGR1A,FCGR2B,IL6,IL6ST,MB,MME,NOS3,P2RY1,PPARG,PTGS1,PTGS2,SELP,SERPINE1,TNF,TUBA8,TUBB3,VWF	24
Cardiovascular System Development and Function, Organismal Development, Visual System Development and Function	neovascularization of eye	2.19e-07		-0.89	CBS/CBSL,Ccl2,CD82,CFB,CTGF,CYR61,F3,ICAM1,IL1B,LIF,MMP9,NDP,NOS3,PDGFA,PGF,PLAU,Prl2c2 (includes others),PTGS2,RORA,SEMA3A,SFRP1,SOCS3,TIMP1,TNF	24
Embryonic Development, Organismal Development	growth of embryo	2.24e-07		-1.634	ARTN,BMPR1B,Cd24a,CLU,CSF3,CUX2,DCT,EMX2,ESPL1,ESRRB,FGF10,FGF7,FOXA2,FOXO1,FUT9,GAP43,GCLC,GDNF,GDPD5,GJA1,GREM1,HHIP,HNF1A,HNF1B,ID3,IHH,IL6,IL6ST,ITGA6,ITGB1,KIT,KRT19,KRT8,LIF,LMNA,MAP3K1,MMP9,MSX1,MSX2,NDE1,NOS3,NOTCH1,NR4A3,NRG2,PDGFA,PLCD3,PPARG,Prl2c2 (includes others),PTCH1,PTGS2,RDH10,REV3L,RUNX1,SALL1,SCN1B,SGK1,SLC34A2,SNAI1,SOCS3,SOX9,STAT3,TGFBR2,THBD,TNC,TP63,TTYH1,UHRF1,VCL,WLS,WN…	71
Dermatological Diseases and Conditions, Organismal Injury and Abnormalities	psoriasis	2.27e-07			A2M,AIM1,ALDH1A3,AP1S3,ATP12A,BLNK,C4A/C4B,Ccl2,CCL2,CDH1,CEBPB,CEBPD,CLCA2,CLEC7A,CRABP2,CTSB,CXCL6,CYP3A5,DDX58,DIO2,DKK2,DUSP1,EFNB2,EGR1,EIF4E,EPHX1,F13A1,FGF10,FGF7,FOS,GJA1,HPSE,ICA1,ICAM1,IFI16,IL17RB,IL17RE,IL1B,IL20RB,IL6,ISG20,ITGA6,JAK3,KRT15,LCN2,LTF,MBP,MCAM,MMP9,MTR,MUC5B,NAB1,NFIL3,NR4A2,OAS3,OSMR,PCBD1,PDZK1,PGF,PKP1,PLAU,PLCH2,PPARG,PTGS1,PTGS2,RAB38,RARB,RBP4,RORC,RSAD2,SEMA3A,S…	86
Cancer, Organismal Injury and Abnormalities	head and neck cancer	2.28e-07		1.021	ABCC3,ACE,ADAM8,ADAMTS4,ADAMTS9,ADRA2C,AIM1,AKR1C3,ALAD,AMMECR1,AMOT,ANO9,APLP2,ARAP1,AREG,AVPR2,BCR,BMPR1B,BPI,BTG2,C17orf64,C1QTNF2,CA9,CALB1,CALB2,CAPN5,CASZ1,CBLC,CCL17,CCR5,CDH1,CEL,CFB,CHD7,CLCN1,CLTB,CLU,CNN2,COL4A1,COL4A3,CPXM2,CRABP1,CRYAB,CSF2RB,CTGF,CTSC,CTSH,CXCL14,CYP26B1,CYP2F1,CYP4F8,CYR61,DCN,DDX58,DUOX1,DUSP1,EFNB2,EGFL6,EGR1,EHF,EME1,ESRRB,EXO1,F11R,FANCA,FCGBP,FGF7,FGR,FOSL2,GD…	202
Cellular Function and Maintenance	engulfment of antigen presenting cells	2.28e-07		-1.348	CD14,CEBPB,CLEC6A,CNN2,CSF3,FCGR1A,FCGR2B,FGR,IL1B,MRC1,MSR1,MUC5B,MYD88,NOD2,PGLYRP1,PLA2G5,PPARG,PROS1,PTPRJ,RORA,SAA1,SERPINE1,SIGLEC1,SIRPB1,SLC6A4,THBS1,TNF,UCP2	28
Cellular Function and Maintenance, Hematological System Development and Function, Inflammatory Response	engulfment by macrophages	2.34e-07		-1.041	CD14,CEBPB,CLEC6A,CNN2,CSF3,FCGR1A,FCGR2B,FGR,IL1B,MUC5B,MYD88,NOD2,PGLYRP1,PLA2G5,PPARG,PROS1,PTPRJ,RORA,SAA1,SERPINE1,SIGLEC1,SIRPB1,SLC6A4,THBS1,TNF,UCP2	26
Cell Morphology, Cellular Assembly and Organization, Cellular Function and Maintenance	formation of filopodia	2.36e-07		-1.189	AGRN,ARAP1,ARHGEF4,CTGF,CYR61,DPYSL3,EPS8,FGF7,GAP43,IL1B,ITGA6,ITGB1,KNG1,MYD88,MYO10,NEO1,NGFR,NTF3,NTRK2,PRKCQ,RAB17,SIRPB1,SRF,TM4SF1,TNC,TNF,TNFRSF1A,TTYH1,VWF	29
Cell-To-Cell Signaling and Interaction, Cellular Function and Maintenance, Hematological System Development and Function	phagocytosis of myeloid cells	2.36e-07		-0.733	APCS,CD14,CEBPB,CLEC6A,CNN2,CSF2RB,CSF3,FCGR1A,FCGR2B,FGR,IL1B,LCN2,MUC5B,MYD88,NOD2,PGLYRP1,PLA2G5,PLAU,PPARG,PTPRJ,RORA,SAA1,SERPINE1,SIGLEC1,SIRPB1,SLC6A4,THBS1,TNF,UCP2	29
Cellular Movement	migration of myeloid cells	2.37e-07		-1.89	ADORA1,C1GALT1,CCL17,Ccl2,CCL2,CNN2,COL4A1,CSF3,CXCL6,F11R,FGR,GCNT1,GDF15,ICAM1,IL1B,IL6,IL6ST,ITGB1,MMP9,MYD88,NEO1,PLA2G10,PLAU,PPARG,PRKCQ,PTGDS,SAA1,SELP,SRF,TNF,TNFRSF1A,VAV3	32
Cancer, Organismal Injury and Abnormalities, Reproductive System Disease	Prostate Cancer and Tumors	2.38e-07		-0.096	ADAMTS13,ADRA2C,AIM1,AKR1B1,AKR1C3,APOLD1,AQP8,ARHGAP40,ASPH,ASS1,BMPR1B,BMX,BTG3,CACHD1,CD2AP,CD82,CDH1,CDH2,CES1,CFB,CFI,CLU,COL6A6,COL7A1,CTTNBP2,CXCL6,CYP3A5,DOCK5,DPYSL3,DUSP1,DUSP2,DYNC1I1,EAF2,EDNRB,EGR1,EHF,EIF4E,ELOVL7,ESRRB,ETV5,FAT2,FHL2,FLNB,FRMPD1,FRMPD4,FYB,GABRB2,GDF15,GGT6,GJA4,GJB3,GLB1L2,GLCE,GPX2,GPX3,GRTP1,HGFAC,HIP1,HNF1A,HNF1B,HS3ST4,IER3,IL1B,IL36A,IL6,INSL6,ITGA6,ITPR3,KIT…	155
Cellular Development, Cellular Growth and Proliferation, Organ Development, Skeletal and Muscular System Development and Function, Tissue Development	proliferation of muscle cells	2.47e-07		-0.49	AKR1B1,CASZ1,CCL2,CEBPD,CSF3,CTSB,CXADR,DUSP1,EDN1,EFNB2,EGR1,EPC1,FOS,FOXO1,GJA1,Gulo,HAS2,HES5,HOPX,ID3,IFI16,IGFBP5,IL1B,IL6,ITGA6,ITGB1,KIT,LIF,MAPK11,MYD88,NOS3,NOTCH1,NOTCH3,NR4A1,NR4A2,NR4A3,PLAU,PPARG,PRKCQ,PTGDS,PTGS2,PTPRF,RASGRF1,RBP4,S1PR1,SERPINE1,SOCS3,TGFBR2,THBD,THBS1,TNF,TNFRSF12A,VIPR2	53
Cancer, Gastrointestinal Disease, Organismal Injury and Abnormalities	colon carcinoma	2.52e-07			ABCC3,ACE,ACOT7,ACTN2,ADAMTS13,ADAMTS15,ADAMTS16,ADAMTS4,ADAMTS9,ADAMTSL5,ADCY4,ADIPOR2,ADORA1,ADRA2C,AGRN,AIM1,AKAP13,AKAP2,AKAP7,AKR1B1,ALDH1A3,ALDH2,AMMECR1,AMOT,ANKRD28,ANO9,APLP2,AQP8,ARAP1,ARHGAP44,ARHGEF10L,ARHGEF16,ARHGEF4,ARID3B,ARSJ,ASCL4,ASPG,ASS1,ATP10B,ATP2C2,ATP6V1C2,AVPR2,B4GALNT1,BCAM,BCL3,BCO2,BDKRB2,BMX,BPI,C10orf35,C12orf50,C1orf112,C1orf116,C1orf168,C1QTNF2,C1QTNF6,C2,C20orf27…	481
Cancer, Gastrointestinal Disease, Organismal Injury and Abnormalities	metastatic malignant neoplasm of digestive system	2.54e-07			AIM1,AKR1C3,CCL2,CDH2,CEBPD,CLDN3,CLU,COL4A1,CRABP2,CTGF,CYR61,DUSP4,EMX2,FST,GCH1,GDF15,GLUL,GREB1,HMGB2,ICAM1,IGFBP5,IL6,ITPR3,KIT,LCN2,LTF,MAPK11,MLPH,MME,MMP9,MSX1,P2RY1,PARP3,PCOLCE,PDE10A,PDGFA,PGF,PLAU,PLS3,PTGS2,REV3L,RTN1,SDC1,SECTM1,SERPINE1,SLC7A11,STEAP3,THBS1,TM4SF1,TNIK,TRIM29,TUBA8,TUBB3,WLS	54
Cellular Development	differentiation of central nervous system cells	2.6e-07		-1.657	BTG2,CBLN1,CD82,DAB1,ETV5,FOXA2,GDF7,GDNF,HES5,Hmga2,ID3,IL1B,IL6ST,ITGB1,LIF,NOTCH1,NOTCH3,NR4A2,RUNX1,SERPINE2,SOCS3,SOX9,STAT3,WNT4	24
Cellular Development, Cellular Growth and Proliferation, Embryonic Development, Organismal Development	proliferation of embryonic cells	2.63e-07		-1.193	ARTN,BMPR1B,Cd24a,DCT,ESPL1,ESRRB,FGF10,FGF7,GJA1,HHIP,ID3,IHH,IL6ST,ITGA6,KIT,KRT19,KRT8,LIF,LMNA,MAP3K1,MSX1,MSX2,NDE1,NOTCH1,NR4A3,NRG2,PDGFA,PLCD3,PPARG,Prl2c2 (includes others),PTCH1,PTGS2,RUNX1,SNAI1,SOCS3,SOX9,STAT3,TGFBR2,TP63,WNT11,WNT7B	41
Cell-To-Cell Signaling and Interaction, Hematological System Development and Function	activation of myeloid cells	2.64e-07		-1.932	ACE,ATF3,BPI,C4A/C4B,Ccl2,CCL2,CD14,CD200,CEBPB,CXCL6,FCGR2B,GDNF,GJA1,GJB1,IFI16,IL1B,IL6,ITGB1,ITGB6,KNG1,LBP,LCN2,MAOB,MMP9,MUC5B,MYD88,NDRG1,NOTCH1,NPC1,PLA2G10,PLA2G5,PROS1,PTGER2,PTGS2,RORA,SBNO2,SERPING1,STAT3,THBS1,TNF,TNFRSF12A,VAV3	42
Organismal Injury and Abnormalities	injury of mice	2.64e-07		0.129	ADORA2B,AHR,BID,CCR5,CD2AP,CEBPD,F3,GJA5,IL1B,IL6,ITGB6,LBP,LIF,MMP9,Mt1,Mt2,PTGS1,PTGS2,SLC22A4,SLC34A2,TNF,TRPV4	22
Cell Death and Survival	apoptosis of lymphatic system cells	2.68e-07		1.303	ADAM8,ADORA2B,AHR,BCL3,BID,BLNK,Ccl2,CCR5,Cd24a,CD79B,CSF3,DCN,DUSP4,E2F2,EGR1,EIF4E,FANCA,FCGR1A,FCGR2B,FOS,GADD45A,ICAM1,ID3,IER3,IL6,IL6ST,IRF4,ITGB1,ITPR2,ITPR3,JAK3,LCN2,Mt1,Mt2,MYD88,NFKBIA,NOTCH1,NR4A1,POU2AF1,PPP2R2B,PRKCQ,RAG1,RORC,RUNX1,S1PR1,SERPINB9,SKIL,STAT3,STEAP3,STK17B,THBS1,THBS2,TNF,TNFRSF1A,TRAF1,TSC22D3,VAV3	57
Cellular Movement, Hematological System Development and Function, Immune Cell Trafficking	influx of leukocytes	2.7e-07		-1.04	Ccl2,CCL2,CD200,CSF3,CTSC,CXCL6,IL1B,IL6,IRAK3,IRF4,LCN2,MMP9,MSR1,MYD88,SERPINA1,TIMP1,TNF,TNFRSF1A	18
Organismal Development	morphogenesis of gland	2.7e-07		-0.136	AHR,AREG,CDH1,CEBPB,FGF10,FGF7,GDF7,ITGA6,ITGB1,MMP9,NFKBIA,SLC9A3R1,SOX9,TGFBR2,TIMP1,TNF,TP63,WLS	18
Embryonic Development, Organ Development, Organismal Development, Respiratory System Development and Function, Tissue Development	formation of lung	2.73e-07		0.176	ACE,BID,CBS/CBSL,CLEC1B,CSF2RB,CTGF,CTSH,DUSP1,FAM20A,FGF10,FGF7,FOXA2,GLCE,GPC3,GREM1,HOPX,IGFBP5,ITGA6,ITGB1,ITGB6,LIF,LOX,LRP2,Meg3,MMP9,NOS3,NOTCH1,NOTCH3,PDGFA,PDPN,RARB,RBP1,RBP4,RDH10,RGN,ROR2,RSPO2,SELP,SERPINE1,SLC27A4,SOX9,SRF,STK40,STRA6,TBX4,TGFBR2,THBS1,TK1,TNF,TNFRSF1A,WNT7B	51
Cancer, Neurological Disease, Organismal Injury and Abnormalities	central nervous system cancer	2.73e-07		1.169	ACTN1,ADAMTS4,ADCY4,ADORA1,ALAD,ALDH1A1,ALDH2,ARL4C,BDKRB2,BTG2,C2CD4B,CALB1,CALB2,CD200,CD79B,CDH1,CHD7,CLTB,CLU,COL4A1,COL4A3,CSF2RB,DBH,EFNB3,ENC1,FAM167B,FGR,FOSL2,GAP43,GJA4,ID3,IGFBP5,IL13RA2,IL17RB,IL1B,IL6,KIF21A,KIT,LIF,LY6E,MAL,MAP3K1,MBP,MGLL,MLH1,MMP9,MST1R,MYD88,NFE2L3,NOTCH1,NTRK2,NUAK2,OSMR,PDPN,PFKFB3,PGF,PLAC8,PPARG,PTCH1,PTCH2,PTGDS,PTGS2,RAG1,RARB,RASGRF1,RGN,RNPEP,RYR3,SERINC2…	88
Cellular Function and Maintenance	ion homeostasis of cells	2.81e-07		0.654	ABCC3,ADCY6,AKR1B1,APLP2,AQP5,ATP2C2,AVPR2,BCR,BDKRB2,C1QTNF1,CALB1,CALCB,Ccl2,CCL2,CCL28,CCR5,Cd24a,CD72,CD79B,CLCN5,CLDN2,CLDN7,CLEC7A,CP,EDN1,EDNRB,ERC1,F3,FAM20A,FCGR1A,FCGR2B,FGR,GABRB2,GDNF,GJA1,GPR12,HDC,IL1B,ITGB1,ITPR3,JAK3,KCNQ1,KIT,KNG1,KRT8,LPAR3,MAPK11,Mt1,Mt2,NEO1,P2RY1,PLA2G10,PRND,RGN,RHCG,RTN1,RYR3,SAA1,SCNN1A,SCNN1B,SFRP4,SGK1,SLC12A3,SLC14A1,SLC31A2,SLC34A2,SLC39A14,SLC39A4,SLC…	81
Cardiovascular Disease, Organismal Injury and Abnormalities	arrhythmia	2.88e-07		1.15	ACE,ACTN2,ADORA1,ADORA2B,ADRA2C,ASPH,CACNA1S,CACNB2,CAMK4,CCL2,CREM,CSF3,DSP,FHL2,GJA1,GJA5,IL6,KCND3,KCNE3,KCNQ1,LMNA,MAOB,MMP9,NTRK2,P2RY1,PTGS1,PTGS2,SCN1B,SCN2B,SERINC2,SERPINE1,SLC6A4,TIMP1,TNF,TUBA8,TUBB3,UCN,UCN2,VCL,VWF	40
Cell Death and Survival	apoptosis of neurons	3.05e-07	Increased	2.278	A2M,ADAM8,ADORA1,AGRN,ATF3,B4GALNT1,BID,BMPR1B,BTG2,CALB1,CAPN1,Ccl2,CCL2,CD200,CEBPB,CREM,CSF3,CTSB,DUSP1,EGLN3,EGR1,ETV6,FAIM2,FCGR1A,FOS,FOXO1,GABRB2,GCLC,GDNF,HK2,IL1B,LGMN,LIF,LRPAP1,MAP3K1,MMP9,Mt1,Mt2,MUTYH,MYBL2,Naip1 (includes others),NDP,NFKBIA,NGFR,NOS3,NPAS4,NR4A2,NR4A3,NTF3,NTRK2,OSMR,PPP2R2B,PRPH,PTCH1,PTGDS,PTGS2,PTPRF,Sct,TNF,TNFRSF1A,TP63,TTR,UCP2,UNC5B,WFS1	65
Endocrine System Disorders, Organ Morphology, Organismal Injury and Abnormalities, Reproductive System Development and Function, Reproductive System Disease	abnormal morphology of gonad	3.4e-07			ACE,AHR,AQP8,BDKRB2,C1GALT1,CAMK4,Ccl2,CEBPB,CEBPD,CREB3L4,CREM,CYP26B1,DHH,DNAJA1,EGR1,EMX2,ETV5,EXO1,FGF10,FOS,GADD45G,GATM,GDF7,GGT1,GJA1,GJA4,GJA5,HIP1,Hmga2,HORMAD2,HTR1B,INSL6,LMNA,LRP2,MEIG1,MLH1,MST1R,NKD1,NOS3,NTRK2,PAFAH1B3,PCYT1B,PDGFA,PRND,PTGER2,PTGS1,PTGS2,RBM44,RBP1,RBP4,REC8,RHCG,SERPINE1,SERPINE2,SRD5A1,TK1,TP63,TSC22D3,WNT4,YBX2	60
Digestive System Development and Function	ingestion by rodents	3.42e-07		0.17	ADCY6,Apoc3,ASIP,Ccl2,CCR5,CDO1,CIDEB,CXCL14,DBH,FOXO1,GCGR,GDF15,GFRA2,HTR1B,ICA1,IL1B,IL6,ITGA11,ITPR2,ITPR3,LIF,MRAP2,NR4A3,NTRK2,OSMR,PDE10A,PPARG,PPY,SEMA3A,SLC14A1,SOCS3,SSFA2,TNF,TNFRSF1A,TRPV4,UCN,UCN2,VIPR2	38
Cellular Movement, Hair and Skin Development and Function	cell movement of keratinocytes	3.54e-07		-0.322	AHR,COL7A1,EFNA4,FGF10,FGF7,FOXO1,GADD45A,HAS2,ICAM1,IL6,ITGB1,ITGB6,MMP9,S1PR1,SERPINE1,STAT3,TGFBR2,TIMP1,TNF,TP63	20
Organismal Injury and Abnormalities	Pathological Cyst	3.54e-07		0.412	ACE,ADAP1,ANO9,AQP11,BDKRB2,CALB1,CBS/CBSL,CCR5,CLEC7A,DRD4,FGF10,GADD45G,GCNT2,GDNF,GPC3,HNF1B,IL1B,KIT,LGMN,MAL,NGFR,PIGR,PRKCQ,PROK1,PTCH1,PTGER2,PTGS2,ROBO2,SALL1,TP63,YBX2	31
Connective Tissue Development and Function, Skeletal and Muscular System Development and Function, Tissue Development	volume of bone	3.57e-07			BMPR1B,CALCB,CAMK4,CAPN1,CD200,CEBPB,CHSY1,CTGF,FAM20C,FBLIM1,FOS,GREM1,IGFBP5,IL6,IRAK3,LIF,Ly6a (includes others),MSR1,MSX2,NOS3,NOTCH1,SBNO2,SCUBE2,SEMA3A,SFRP4,SLC39A14,TNF,TSC22D3,ZMPSTE24	29
Lipid Metabolism, Molecular Transport, Small Molecule Biochemistry	accumulation of lipid	3.6e-07		-0.636	ACAT2,Acp5,ADIPOR2,AHR,Alox12e,B4GALNT1,BID,CALCB,Ccl2,CEBPB,CEBPD,CEL,CIDEB,CREM,CSF2RB,DBH,DHRS3,EDN1,FGR,FITM2,FOXO1,ICAM1,IL1B,IL6,LAMP2,LMNA,MGLL,MID1IP1,MSR1,MYD88,NPC1,OCRL,PASK,PCK1,PFKFB3,PLAU,PPARG,PRDX6,RBP1,SAA1,SCD,SGMS2,SLC2A8,TIMP1,TIRAP,TNF	46
Gene Expression	transcription	3.64e-07	Decreased	-2.584	A2M,ACE,AGRN,AHR,AKAP13,APBB2,APCS,ARID3B,ARID5A,ATF3,AVPR2,BASP1,BCL3,BDKRB2,BEND5,BID,BLNK,BMPR1B,BMX,BTG2,BTG3,C1QTNF1,C4A/C4B,CAMK4,CAPRIN2,CBX6,CCR5,CD82,CDH1,CDR2,CEBPB,CEBPD,CENPK,CHD7,CITED4,CNN2,CRABP2,CREB3L4,CREM,CRYAB,CSF2RB,CSF3,CSRNP1,CTGF,CTSH,CUX2,CYP26B1,CYP2S1,CYR61,CYTL1,DCN,DDX58,Dlx6os1,DUSP1,E2F2,EAF2,EBF3,EDN1,EDNRB,EGR1,EGR2,EHF,Elf5,ELL3,ENO1,EPC1,ESRRB,ETV5,ETV6,FCGR2B,F…	241
Cardiovascular Disease, Organismal Injury and Abnormalities, Skeletal and Muscular Disorders	myocardial infarction	3.7e-07		0.155	ACE,ADAMTS13,ADORA1,ADORA2B,ADRA2C,C4A/C4B,Ccl2,CD14,CLU,CSF3,EDN1,F13A1,FCGR1A,FCGR2B,GCLC,GDF15,IL6,IL6ST,MB,MME,MMP9,NGFR,NOS3,P2RY1,PLA2G10,PLA2G5,PPARG,PTGS1,PTGS2,SELP,SERPINE1,THBD,TNF,TNFRSF1A,TUBA8,TUBB3,VWF	37
Cellular Movement	cell movement of epithelial cells	3.71e-07		-0.938	AHR,CD82,CDH1,COL7A1,EFNA4,FGF10,FGF7,FOXO1,GADD45A,HAS2,ICAM1,IL6,ITGB1,ITGB6,MMP9,MST1R,PIK3IP1,PTPRF,S1PR1,SERPINE1,STAT3,TGFBR2,THBS2,TIMP1,TNF,TP63	26
