# Supplementary material for: SOX17 regulates uterine epithelial–stromal cross-talk acting via a distal enhancer upstream of Ihh
Source: Nat Commun. 2018 Oct 24;9:4421. doi: 10.1038/s41467-018-06652-w (PMC6200785; doi:10.1038/s41467-018-06652-w)
Supplement: Supplementary file 6 — Supplementary Data 3 [file 41467_2018_6652_MOESM6_ESM.xlsx]

## Sheet: Table S3
Supplementary Data 3. List of genes commonly regulated in Sox17ed/ed and Foxa2ed/ed mouse uteri at GD3.5.
Gene	EntrezGene ID	Description	Bioset1 Imported ID	Bioset1 Rank	Fold Change 1	Bioset2 Imported ID	Bioset2 Rank	Fold Change 2
Clca3	23844	chloride channel calcium activated 3	Clca3	1	778.842	10502622	1	23.6
Spink3	20730	serine peptidase inhibitor, Kazal type 3	Spink3	2	-701.544	10458704	5	-17.5
Pla2g10	26565	phospholipase A2, group X	Pla2g10	7	-111.097	10437804	272	-2.23
S100g	12309	S100 calcium binding protein G	S100g	8	-109.987	10607705	100	-3.59
Mfi2	30060	antigen p97 (melanoma associated) identified by monoclonal antibodies 133.2 and 96.5	Mfi2	11	68.544	10434975	1977	1.3
Sprr2f	20760	small proline-rich protein 2F	Sprr2f	13	62.296	10493870	16	10.5
Prap1	22264	proline-rich acidic protein 1	Prap1	15	52.7925	10558590	82	3.9
Ltf	17002	lactotransferrin	Ltf	18	46.2766	10589703	4	18.6
Ttr	22139	transthyretin	Ttr	20	-44.6492	10454192	330	-2.08
BC048679	210321	cDNA sequence BC048679	BC048679	22	42.6731	10565132	110	3.37
Gabrp	216643	gamma-aminobutyric acid (GABA) A receptor, pi	Gabrp	23	42.2551	10385083	23	9.03
Syn2	20965	synapsin II	Syn2	25	-36.2285	10540880	101	-3.56
Tmem45b	235135	transmembrane protein 45b	Tmem45b	27	29.8369	10592044	76	4.01
Gulo	268756	gulonolactone (L-) oxidase	Gulo	28	-28.7667	10420899	210	-2.45
Crabp2	12904	cellular retinoic acid binding protein II	Crabp2	30	25.364	10493108	264	2.24
Cyp3a25	56388	cytochrome P450, family 3, subfamily a, polypeptide 25	Cyp3a25	31	-24.1167	10535714	298	-2.16
Muc20	224116	mucin 20	Muc20	34	20.8543	10439087	59	4.95
Lrrc26	227618	leucine rich repeat containing 26	Lrrc26	35	20.7301	10469984	106	3.43
Adora1	11539	adenosine A1 receptor	Adora1	40	17.1645	10357878	1501	1.37
Areg	11839	amphiregulin	Areg	42	-16.6571	10523182	1223	-1.43
Aldh1a1	11668	aldehyde dehydrogenase family 1, subfamily A1	Aldh1a1	43	15.9278	10461979	223	2.4
Gpx2	14776	glutathione peroxidase 2	Gpx2	44	-15.7126	10401109	140	-2.92
Calca	12310	calcitonin/calcitonin-related polypeptide, alpha	Calca	45	-15.4249	10567095	2167	-1.28
Ccl28	56838	chemokine (C-C motif) ligand 28	Ccl28	49	14.378	10598203	52	5.54
Slc7a11	26570	solute carrier family 7 (cationic amino acid transporter, y+ system), member 11	Slc7a11	51	14.1704	10498024	69	4.29
Klhl14	225266	kelch-like 14 (Drosophila)	Klhl14	52	13.7605	10457787	1900	1.31
Acbd7	78245	acyl-Coenzyme A binding domain containing 7	Acbd7	53	-13.3938	10468945	819	-1.57
Scnn1a	20276	sodium channel, nonvoltage-gated 1 alpha	Scnn1a	55	13.3047	10541885	1825	-1.32
Lpar3	65086	lysophosphatidic acid receptor 3	Lpar3	58	-13.0093	10496789	637	-1.68
Slc2a3	20527	solute carrier family 2 (facilitated glucose transporter), member 3	Slc2a3	61	-12.5859	10547641	96	-3.7
Lcn2	16819	lipocalin 2	Lcn2	62	12.5207	10481627	3	20.3
Ptger2	19217	prostaglandin E receptor 2 (subtype EP2)	Ptger2	63	-12.4589	10414271	545	-1.77
Foxa2	15376	forkhead box A2	Foxa2	64	-12.2691	10488374	1188	-1.44
Cwh43	231293	cell wall biogenesis 43 C-terminal homolog (S. cerevisiae)	Cwh43	65	-12.175	10522411	272	-2.23
Cyp3a57	622127	cytochrome P450, family 3, subfamily a, polypeptide 57	Cyp3a57	66	-11.9963	10527487	31	-7.87
Cited4	56222	Cbp/p300-interacting transactivator, with Glu/Asp-rich carboxy-terminal domain, 4	Cited4	67	-11.787	10507726	379	-1.97
Cyp3a59	100041449	cytochrome P450, subfamily 3A, polypeptide 59	Cyp3a59	68	-11.4756	10527494	10	-12.9
Mal2	105853	mal, T cell differentiation protein 2	Mal2	70	11.3851	10424113	39	6.91
Cpsf4l	52670	cleavage and polyadenylation specific factor 4-like	Cpsf4l	71	-11.3101	10392721	3163	-1.2
Abcb5	77706	ATP-binding cassette, sub-family B (MDR/TAP), member 5	Abcb5	72	11.2944	10403220	235	-2.34
Hhip	15245	Hedgehog-interacting protein	Hhip	73	-11.1059	10579894	177	-2.63
Entpd8	72090	ectonucleoside triphosphate diphosphohydrolase 8	Entpd8	74	10.5452	10469923	987	1.5
Rtn1	104001	reticulon 1	Rtn1	76	-10.2215	10400926	295	-2.17
Grhl3	230824	grainyhead-like 3 (Drosophila)	Grhl3	80	9.9233	10517401	1223	1.43
Tspan8	216350	tetraspanin 8	Tspan8	83	9.6194	10366446	154	2.82
Steap1	70358	six transmembrane epithelial antigen of the prostate 1	Steap1	89	8.8608	10528015	71	4.25
Gpr128	239853	G protein-coupled receptor 128	Gpr128	92	8.6349	10440002	62	4.79
Cxcl15	20309	chemokine (C-X-C motif) ligand 15	Cxcl15	96	-8.3378	10523145	8	-14.7
Ihh	16147	Indian hedgehog	Ihh	101	-8.1143	10355706	637	-1.68
Ctgf	14219	connective tissue growth factor	Ctgf	102	-8.0119	10362201	254	-2.28
Rims3	242662	regulating synaptic membrane exocytosis 3	Rims3	105	-7.8558	10507731	819	-1.57
Lypd6b	71897	LY6/PLAUR domain containing 6B	Lypd6b	106	7.8264	10472022	2167	1.28
Sh3rf2	269016	SH3 domain containing ring finger 2	Sh3rf2	111	-7.604	10455299	264	-2.24
Tacr1	21336	tachykinin receptor 1	Tacr1	113	-7.5826	10539244	670	-1.66
Npl	74091	N-acetylneuraminate pyruvate lyase	Npl	114	-7.5477	10358879	107	-3.4
Tacstd2	56753	tumor-associated calcium signal transducer 2	Tacstd2	116	7.4448	10545168	22	9.1
Acot7	70025	acyl-CoA thioesterase 7	Acot7	118	-7.3973	10510687	193	-2.52
Adamts16	271127	a disintegrin-like and metallopeptidase (reprolysin type) with thrombospondin type 1 motif, 16	Adamts16	127	-7.0518	10410477	515	-1.8
Gdf15	23886	growth differentiation factor 15	Gdf15	128	7.0011	10579331	1756	1.33
Cbs	12411	cystathionine beta-synthase	Cbs	129	-6.8889	10449712	251	-2.29
Kcnq1	16535	potassium voltage-gated channel, subfamily Q, member 1	Kcnq1	132	6.5877	10559276	1405	1.39
Meig1	104362	meiosis expressed gene 1	Meig1	133	-6.4907	10479761	115	-3.29
Fam184b	58227	family with sequence similarity 184, member B	Fam184b	136	6.2394	10529903	1454	1.38
Mug1	17836	murinoglobulin 1	Mug1	138	-6.2008	10541410	401	1.93
Capsl	75568	calcyphosine-like	Capsl	142	5.9969	10423024	257	2.27
Tmem40	94346	transmembrane protein 40	Tmem40	150	5.64	10547056	879	1.54
Wfdc3	71856	WAP four-disulfide core domain 3	Wfdc3	153	-5.5285	10489535	360	-2.01
Sidt1	320007	SID1 transmembrane family, member 1	Sidt1	155	-5.4953	10439583	161	-2.75
Lipf	67717	lipase, gastric	Lipf	158	-5.3933	10462542	154	-2.82
Gjb3	14620	gap junction protein, beta 3	Gjb3	161	5.3443	10516484	244	2.31
9530008L14Rik	109254	RIKEN cDNA 9530008L14 gene	9530008L14Rik	164	5.2193	10408861	2470	1.25
Mlph	171531	melanophilin	Mlph	165	5.2154	10348471	345	2.05
Slain1	105439	SLAIN motif family, member 1	Slain1	166	-5.2148	10416887	205	-2.46
Atp10b	319767	ATPase, class V, type 10B	Atp10b	171	5.135	10375265	134	3.02
Tac2	21334	tachykinin 2	Tac2	172	-5.1164	10367024	151	-2.84
Pgf	18654	placental growth factor	Pgf	175	-5.0766	10401607	1369	-1.4
Krt23	94179	keratin 23	Krt23	178	-5.0472	10390860	95	-3.71
Pga5	58803	pepsinogen 5, group I	Pga5	180	-5.0083	10466027	1369	-1.4
Sorl1	20660	sortilin-related receptor, LDLR class A repeats-containing	Sorl1	181	-4.9349	10592535	432	-1.89
D730039F16Rik	77996	RIKEN cDNA D730039F16 gene	D730039F16Rik	183	-4.9133	10471599	690	-1.64
Pcyt1b	236899	phosphate cytidylyltransferase 1, choline, beta isoform	Pcyt1b	184	-4.913	10600765	289	-2.18
Slc24a4	238384	solute carrier family 24 (sodium/potassium/calcium exchanger), member 4	Slc24a4	186	-4.8628	10397835	323	-2.09
Muc4	140474	mucin 4	Muc4	188	4.7775	10435112	9	13.5
1700024P16Rik	242594	RIKEN cDNA 1700024P16 gene	1700024P16Rik	190	4.7163	10506470	114	3.3
Ass1	11898	argininosuccinate synthetase 1	Ass1	191	4.6596	10471154	244	2.31
Frmpd1	666060	FERM and PDZ domain containing 1	Frmpd1	197	-4.5955	10504534	3000	-1.21
Myd88	17874	myeloid differentiation primary response gene 88	Myd88	198	-4.5791	10597648	576	-1.74
Rec8	56739	REC8 homolog (yeast)	Rec8	199	4.5766	10415332	1024	-1.49
Stx18	71116	syntaxin 18	Stx18	200	-4.5418	10521543	260	-2.26
Cbr2	12409	carbonyl reductase 2	Cbr2	201	4.5387	10393936	129	3.07
Slco4c1	227394	solute carrier organic anion transporter family, member 4C1	Slco4c1	202	-4.5334	10356886	83	-3.89
Grip1	74053	glutamate receptor interacting protein 1	Grip1	203	4.5135	10366597	1223	1.43
C2cd4a	244911	C2 calcium-dependent domain containing 4A	C2cd4a	210	4.4199	10594750	3163	1.2
Wnt7b	22422	wingless-related MMTV integration site 7B	Wnt7b	212	4.3853	10431210	987	1.5
Bcat1	12035	branched chain aminotransferase 1, cytosolic	Bcat1	223	4.2459	10549222	432	1.89
Fbxw14	50757	F-box and WD-40 domain protein 14	Fbxw14	229	-4.1756	10597020	776	-1.59
Krt19	16669	keratin 19	Krt19	234	4.1255	10391036	94	3.73
Clu	12759	clusterin	Clu	235	4.1227	10416057	637	1.68
Dmrta1	242523	doublesex and mab-3 related transcription factor like family A1	Dmrta1	236	-4.1124	10505911	720	-1.62
Dnahc6	330355	dynein, axonemal, heavy chain 6	Dnahc6	237	-4.1063	10545484	305	-2.15
Htr1b	15551	5-hydroxytryptamine (serotonin) receptor 1B	Htr1b	242	-4.0442	10595324	210	-2.45
Slc27a2	26458	solute carrier family 27 (fatty acid transporter), member 2	Slc27a2	245	4.008	10475653	623	1.69
Aldoc	11676	aldolase C, fructose-bisphosphate	Aldoc	247	3.9334	10379153	339	2.06
Dhcr24	74754	24-dehydrocholesterol reductase	Dhcr24	248	3.9057	10506571	218	2.42
Sprr2d	20758	small proline-rich protein 2D	Sprr2d	249	3.9048	10493864	15	11.3
Dnahc5	110082	dynein, axonemal, heavy chain 5	Dnahc5	251	-3.8827	10423388	1405	-1.39
9930023K05Rik	226245	RIKEN cDNA 9930023K05 gene	9930023K05Rik	261	-3.8237	10464137	307	-2.14
Adig	246747	adipogenin	Adig	264	3.7902	10478109	690	1.64
Arhgap40	545481	Rho GTPase activating protein 40	Arhgap40	269	3.7373	10478114	1454	1.38
Abp1	76507	amiloride binding protein 1 (amine oxidase, copper-containing)	Abp1	271	3.7146	10538163	73	4.12
Tspan11	68498	tetraspanin 11	Tspan11	273	-3.7016	10542066	655	-1.67
1600029D21Rik	76509	RIKEN cDNA 1600029D21 gene	1600029D21Rik	277	3.6385	10585186	229	2.39
Kit	16590	kit oncogene	Kit	281	-3.6169	10522530	379	-1.97
Hmgcll1	208982	3-hydroxymethyl-3-methylglutaryl-Coenzyme A lyase-like 1	Hmgcll1	284	3.6036	10587241	196	2.5
Clca1	12722	chloride channel calcium activated 1	Clca1	286	-3.5931	10502552	534	-1.78
Padi2	18600	peptidyl arginine deiminase, type II	Padi2	289	3.5643	10509838	72	4.21
Grik4	110637	glutamate receptor, ionotropic, kainate 4	Grik4	291	3.5232	10592629	2710	1.23
Cln5	211286	ceroid-lipofuscinosis, neuronal 5	Cln5	292	-3.5205	10416843	314	-2.12
Sv2b	64176	synaptic vesicle glycoprotein 2 b	Sv2b	293	-3.5173	10564646	360	-2.01
Clcn5	12728	chloride channel 5	Clcn5	294	-3.5019	10603289	330	-2.08
Slc12a3	20497	solute carrier family 12, member 3	Slc12a3	298	-3.4183	10574059	401	-1.93
Ramp3	56089	receptor (calcitonin) activity modifying protein 3	Ramp3	302	3.3845	10374197	56	5.01
Tmem171	380863	transmembrane protein 171	Tmem171	304	3.3501	10411459	1223	1.43
Tmem20	240660	transmembrane protein 20	Tmem20	307	3.2958	10462918	534	1.78
Kbtbd8	243574	kelch repeat and BTB (POZ) domain containing 8	Kbtbd8	309	-3.2666	10540227	163	-2.73
Sprr2e	20759	small proline-rich protein 2E	Sprr2e	315	3.2302	10493867	191	2.54
Bdkrb2	12062	bradykinin receptor, beta 2	Bdkrb2	318	-3.2011	10398117	2167	-1.28
Mapk13	26415	mitogen-activated protein kinase 13	Mapk13	319	3.1967	10443408	365	2
Vnn1	22361	vanin 1	Vnn1	322	3.1789	10362138	130	3.05
Muc1	17829	mucin 1, transmembrane	Muc1	323	3.1641	10493474	141	2.91
Fut9	14348	fucosyltransferase 9	Fut9	324	3.1624	10511870	128	3.08
Greb1	268527	gene regulated by estrogen in breast cancer protein	Greb1	326	3.1559	10399505	272	2.23
Glb1l2	244757	galactosidase, beta 1-like 2	Glb1l2	329	3.1139	10591884	753	1.6
Lrp2	14725	low density lipoprotein receptor-related protein 2	Lrp2	331	-3.1023	10483439	38	-6.95
Macc1	238455	metastasis associated in colon cancer 1	Macc1	333	3.0863	10399202	116	3.26
Ammecr1	56068	Alport syndrome, mental retardation, midface hypoplasia and elliptocytosis chromosomal region gene 1	Ammecr1	334	-3.0725	10607116	796	-1.58
Gsta2	14858	glutathione S-transferase, alpha 2 (Yc2)	Gsta2	335	-3.0683	10595148	2710	-1.23
Igsf9	93842	immunoglobulin superfamily, member 9	Igsf9	337	3.0385	10351801	2067	1.29
Cfb	14962	complement factor B	Cfb	339	3.0318	10450325	64	4.65
Spsb4	211949	splA/ryanodine receptor domain and SOCS box containing 4	Spsb4	340	-3.0272	10595848	1272	-1.42
Atp6v0d2	242341	ATPase, H+ transporting, lysosomal V0 subunit D2	Atp6v0d2	342	3.0211	10511779	515	1.8
Bcam	57278	basal cell adhesion molecule	Bcam	347	3.0018	10560655	3000	1.21
Rab27b	80718	RAB27b, member RAS oncogene family	Rab27b	350	2.9903	10459620	879	1.54
Wfdc2	67701	WAP four-disulfide core domain 2	Wfdc2	353	2.9543	10478525	606	1.71
Krt7	110310	keratin 7	Krt7	358	2.933	10427052	144	2.9
Ctsd	13033	cathepsin D	Ctsd	370	-2.8721	10569319	922	-1.52
Pglyrp1	21946	peptidoglycan recognition protein 1	Pglyrp1	374	2.8628	10550509	124	3.12
Csf2rb2	12984	colony stimulating factor 2 receptor, beta 2, low-affinity (granulocyte-macrophage)	Csf2rb2	375	-2.8602	10430302	1454	-1.38
Ano9	71345	anoctamin 9	Ano9	377	2.8567	10569038	375	1.98
Spire2	234857	spire homolog 2 (Drosophila)	Spire2	378	2.8561	10576288	2852	1.22
Me3	109264	malic enzyme 3, NADP(+)-dependent, mitochondrial	Me3	389	-2.7993	10554819	1111	1.46
Hmga2	15364	high mobility group AT-hook 2	Hmga2	394	2.7889	10372796	843	1.56
Fam43a	224093	family with sequence similarity 43, member A	Fam43a	395	-2.7816	10434932	776	-1.59
Ntf3	18205	neurotrophin 3	Ntf3	396	2.7791	10548038	534	1.78
Krt13	16663	keratin 13	Krt13	397	2.7725	10391013	1546	1.36
Mt1	17748	metallothionein 1	Mt1	403	-2.7419	10574027	525	-1.79
Lamb3	16780	laminin, beta 3	Lamb3	404	2.7363	10352838	202	2.47
Slc40a1	53945	solute carrier family 40 (iron-regulated transporter), member 1	Slc40a1	405	2.7363	10354374	70	4.27
Wnt4	22417	wingless-related MMTV integration site 4	Wnt4	407	2.7291	10509267	720	1.62
Tmprss4	214523	transmembrane protease, serine 4	Tmprss4	411	2.7209	10593035	314	2.12
Tmem54	66260	transmembrane protein 54	Tmem54	413	2.7137	10508405	107	3.4
Mapk4	225724	mitogen-activated protein kinase 4	Mapk4	416	2.7069	10459747	1825	1.32
Kctd14	233529	potassium channel tetramerisation domain containing 14	Kctd14	418	-2.6933	10555059	1454	-1.38
Rasgrf1	19417	RAS protein-specific guanine nucleotide-releasing factor 1	Rasgrf1	419	2.6902	10587699	879	1.54
Pof1b	69693	premature ovarian failure 1B	Pof1b	421	-2.6697	10606495	149	-2.86
Magix	54634	MAGI family member, X-linked	Magix	424	-2.6538	10603354	2269	-1.27
Sectm1a	209588	secreted and transmembrane 1A	Sectm1a	425	2.6524	10394068	1546	-1.36
Crabp1	12903	cellular retinoic acid binding protein I	Crabp1	427	2.6457	10585438	862	1.55
Fbxw18	546161	F-box and WD-40 domain protein 18	Fbxw18	429	-2.6441	10597076	2585	-1.24
Arhgef16	230972	Rho guanine nucleotide exchange factor (GEF) 16	Arhgef16	436	2.6228	10519012	637	1.68
Kif21a	16564	kinesin family member 21A	Kif21a	440	-2.5981	10431659	922	-1.52
Tesc	57816	tescalcin	Tesc	441	2.5936	10524955	2852	1.22
Capn5	12337	calpain 5	Capn5	442	2.5881	10565689	289	2.18
Rab17	19329	RAB17, member RAS oncogene family	Rab17	448	2.5632	10356568	2269	1.27
Fgf12	14167	fibroblast growth factor 12	Fgf12	451	2.5543	10438801	1188	1.44
Selp	20344	selectin, platelet	Selp	452	-2.5513	10351206	704	-1.63
Il1f6	54448	interleukin 1 family, member 6	Il1f6	454	2.547	10469793	36	7.19
Gipc2	54120	GIPC PDZ domain containing family, member 2	Gipc2	455	2.5468	10502816	1024	1.49
Atf3	11910	activating transcription factor 3	Atf3	457	-2.5389	10361091	1405	-1.39
Fuom	69064	fucose mutarotase	1810014F10Rik	468	2.491	10568930	1825	1.32
Prima1	170952	proline rich membrane anchor 1	Prima1	472	2.4784	10402318	2167	1.28
5730559C18Rik	67313	RIKEN cDNA 5730559C18 gene	5730559C18Rik	475	2.4726	10358177	1454	1.38
Fuca2	66848	fucosidase, alpha-L- 2, plasma	Fuca2	479	2.4591	10361790	1315	1.41
Dab1	13131	disabled 1	Dab1	482	-2.4569	10506433	392	-1.95
Adh1	11522	alcohol dehydrogenase 1 (class I)	Adh1	484	2.4512	10496438	576	1.74
Eps8l2	98845	EPS8-like 2	Eps8l2	486	2.4457	10558880	2470	1.25
Glul	14645	glutamate-ammonia ligase (glutamine synthetase)	Glul	491	-2.4318	10374453	675	-1.65
Etnk1	75320	ethanolamine kinase 1	Etnk1	493	-2.423	10542677	385	-1.96
Gfpt2	14584	glutamine fructose-6-phosphate transaminase 2	Gfpt2	496	-2.417	10375614	504	-1.81
Ippk	75678	inositol 1,3,4,5,6-pentakisphosphate 2-kinase	Ippk	497	-2.4158	10405013	1024	-1.49
Tll1	21892	tolloid-like	Tll1	498	-2.4136	10578880	339	-2.06
Egln3	112407	EGL nine homolog 3 (C. elegans)	Egln3	502	2.397	10400304	46	6.05
Asprv1	67855	aspartic peptidase, retroviral-like 1	Asprv1	504	2.3875	10539739	862	1.55
BC030500	234290	cDNA sequence BC030500	BC030500	505	-2.3868	10571878	448	-1.87
Crem	12916	cAMP responsive element modulator	Crem	506	-2.379	10457205	1900	-1.31
Plxnb1	235611	plexin B1	Plxnb1	509	-2.3717	10589368	448	-1.87
Tjp3	27375	tight junction protein 3	Tjp3	514	2.3461	10371111	298	2.16
Lamc3	23928	laminin gamma 3	Lamc3	515	-2.3458	10471216	704	-1.63
Plch1	269437	phospholipase C, eta 1	Plch1	518	2.3398	10498448	147	2.87
Haus8	76478	4HAUS augmin-like complex, subunit 8	Haus8	524	-2.3268	10579468	489	-1.83
Mfsd7c	217721	major facilitator superfamily domain containing 7C	Mfsd7c	526	-2.3243	10397364	961	-1.51
Col6a6	245026	collagen, type VI, alpha 6	Col6a6	529	2.3141	10596394	172	2.65
Grrp1	72690	glycine/arginine rich protein 1	Grrp1	530	-2.3117	10517240	1024	-1.49
Pfkfb3	170768	6-phosphofructo-2-kinase/fructose-2,6-biphosphatase 3	Pfkfb3	534	-2.3041	10480035	704	-1.63
Steap2	74051	six transmembrane epithelial antigen of prostate 2	Steap2	542	2.2763	10528008	159	2.79
Darc	13349	Duffy blood group, chemokine receptor	Darc	543	-2.2758	10360344	961	-1.51
Arhgef4	226970	Rho guanine nucleotide exchange factor (GEF) 4	Arhgef4	550	2.264	10345404	1111	1.46
Lrrc3b	218763	leucine rich repeat containing 3B	Lrrc3b	551	-2.2634	10417704	796	-1.58
Efnb2	13642	ephrin B2	Efnb2	552	2.2597	10576911	1272	1.42
Ptch1	19206	patched homolog 1	Ptch1	553	-2.2596	10410039	196	-2.5
Rdh1	107605	retinol dehydrogenase 1 (all trans)	Rdh1	557	-2.255	10367036	196	-2.5
1700019N12Rik	67077	RIKEN cDNA 1700019N12 gene	1700019N12Rik	558	-2.2546	10465494	1900	-1.31
A2m	232345	alpha-2-macroglobulin	A2m	559	2.2538	10541354	21	9.24
Lrrc31	320352	leucine rich repeat containing 31	Lrrc31	562	-2.2497	10497636	216	-2.43
a	50518	nonagouti	a	563	2.247	10477595	1977	1.3
Dusp4	319520	dual specificity phosphatase 4	Dusp4	573	-2.2288	10571312	1405	1.39
Cblc	80794	Casitas B-lineage lymphoma c	Cblc	586	2.1967	10560672	216	2.43
Tnc	21923	tenascin C	Tnc	589	-2.1952	10513739	360	2.01
Lass6	241447	LAG1 homolog, ceramide synthase 6	Lass6	594	-2.1836	10472501	819	-1.57
B3galt5	93961	UDP-Gal:betaGlcNAc beta 1,3-galactosyltransferase, polypeptide 5	B3galt5	595	2.1832	10437191	1158	1.45
Insl6	27356	insulin-like 6	Insl6	597	-2.1748	10466932	1024	-1.49
Adora2b	11541	adenosine A2b receptor	Adora2b	599	-2.1688	10376832	1546	-1.36
Meg3	17263	maternally expressed 3	Meg3	606	-2.1547	10398326	2710	-1.23
P2ry1	18441	purinergic receptor P2Y, G-protein coupled 1	P2ry1	609	2.1528	10492330	1158	1.45
Cd24a	12484	CD24a antigen	Cd24a	610	2.1479	10362896	740	1.61
Syt15	319508	synaptotagmin XV	Syt15	611	-2.1461	10414081	385	-1.96
Psat1	107272	phosphoserine aminotransferase 1	Psat1	615	2.1352	10466410	704	1.63
Aqp11	66333	aquaporin 11	Aqp11	619	-2.1308	10565627	165	-2.72
Slc6a13	14412	solute carrier family 6 (neurotransmitter transporter, GABA), member 13	Slc6a13	625	2.1156	10541318	481	1.84
Trpm3	226025	transient receptor potential cation channel, subfamily M, member 3	Trpm3	631	-2.1056	10462039	460	-1.86
Steap4	117167	STEAP family member 4	Steap4	636	-2.0978	10519497	504	-1.81
Slc34a2	20531	solute carrier family 34 (sodium phosphate), member 2	Slc34a2	637	2.0968	10521892	41	6.58
Car4	12351	carbonic anhydrase 4	Car4	639	2.0917	10379866	623	-1.69
Fmod	14264	fibromodulin	Fmod	642	-2.0817	10349947	591	-1.72
Rgnef	110596	Rho-guanine nucleotide exchange factor	Rgnef	643	-2.0813	10411395	1825	-1.32
2010300C02Rik	72097	RIKEN cDNA 2010300C02 gene	2010300C02Rik	649	2.076	10354019	796	1.58
Cfi	12630	complement component factor i	Cfi	651	2.075	10496001	189	2.56
Fbln7	70370	fibulin 7	Fbln7	656	-2.0699	10475932	987	-1.5
Il13ra2	16165	interleukin 13 receptor, alpha 2	Il13ra2	658	2.0646	10607206	141	-2.91
Tmem252	226040	transmembrane protein 252	E030010A14Rik	659	-2.0635	10462132	1223	-1.43
Rnf152	320311	ring finger protein 152	Rnf152	660	2.0607	10357003	2067	1.29
Cubn	65969	cubilin (intrinsic factor-cobalamin receptor)	Cubn	661	-2.06	10480155	2852	-1.22
Ddx58	230073	DEAD (Asp-Glu-Ala-Asp) box polypeptide 58	Ddx58	667	-2.0506	10512067	1687	-1.34
Mustn1	66175	musculoskeletal, embryonic nuclear protein 1	Mustn1	670	-2.0426	10413609	776	1.59
Otub2	68149	OTU domain, ubiquitin aldehyde binding 2	Otub2	671	-2.0395	10397966	2585	-1.24
Wbscr17	212996	Williams-Beuren syndrome chromosome region 17 homolog (human)	Wbscr17	681	2.0217	10534152	655	1.67
Galnt12	230145	UDP-N-acetyl-alpha-D-galactosamine:polypeptide N-acetylgalactosaminyltransferase 12	Galnt12	684	2.021	10504763	375	1.98
Tmem30b	238257	transmembrane protein 30B	Tmem30b	689	2.0131	10400984	591	1.72
Wnt16	93735	wingless-related MMTV integration site 16	Wnt16	690	2.0122	10536658	1900	1.31
Tmtc1	387314	transmembrane and tetratricopeptide repeat containing 1	Tmtc1	692	-2.0103	10549420	675	-1.65
Gfra2	14586	glial cell line derived neurotrophic factor family receptor alpha 2	Gfra2	694	-2.0027	10416340	1900	-1.31
Tmie	20776	transmembrane inner ear	Tmie	696	2.0003	10597258	2067	1.29
Slc6a12	14411	solute carrier family 6 (neurotransmitter transporter, betaine/GABA), member 12	Slc6a12	697	1.9998	10541333	1630	1.35
D14Ertd449e	66039	DNA segment, Chr 14, ERATO Doi 449, expressed	D14Ertd449e	699	-1.9924	10418210	2167	-1.28
Arhgap8	73167	Rho GTPase activating protein 8	Arhgap8	711	1.9756	10425890	556	1.76
Znhit6	229937	zinc finger, HIT type 6	Znhit6	712	-1.9748	10496715	576	-1.74
Cryab	12955	crystallin, alpha B	Cryab	714	1.9686	10585214	1054	1.48
Tspan4	64540	tetraspanin 4	Tspan4	718	-1.9667	10558961	1315	-1.41
Clstn2	64085	calsyntenin 2	Clstn2	719	-1.9665	10595871	1687	1.34
Tm4sf1	17112	transmembrane 4 superfamily member 1	Tm4sf1	721	-1.9622	10498273	961	-1.51
Fam20c	80752	family with sequence similarity 20, member C	Fam20c	728	1.9495	10526853	515	1.8
Gm106	226866	predicted gene 106	Gm106	729	-1.9486	10353252	61	-4.91
Fam198a	245050	family with sequence similarity 198, member A	Fam198a	732	-1.9437	10590438	1223	-1.43
Klhl32	212390	kelch-like 32 (Drosophila)	Klhl32	734	1.9408	10511819	1501	1.37
Dio2	13371	deiodinase, iodothyronine, type II	Dio2	735	1.9404	10401841	103	3.5
Ptgs2	19225	prostaglandin-endoperoxide synthase 2	Ptgs2	740	1.936	10350516	56	5.01
Lactb2	212442	lactamase, beta 2	Lactb2	741	-1.9353	10353181	2585	-1.24
Maob	109731	monoamine oxidase B	Maob	745	-1.9299	10603746	89	-3.84
Fam167b	230766	family with sequence similarity 167, member B	Fam167b	749	-1.9281	10516637	2357	-1.26
Adamts9	101401	a disintegrin-like and metallopeptidase (reprolysin type) with thrombospondin type 1 motif, 9	Adamts9	752	-1.926	10546432	1086	-1.47
Cd82	12521	CD82 antigen	Cd82	757	1.9206	10485213	2585	1.24
Mirg	100040724	miRNA containing gene	Mirg	762	-1.9152	10398442	2167	-1.28
Fam83a	239463	family with sequence similarity 83, member A	Fam83a	763	-1.9132	10424245	1900	-1.31
Asph	65973	aspartate-beta-hydroxylase	Asph	765	-1.9115	10511446	3000	-1.21
Hilpda	69573	hypoxia inducible lipid droplet associated	2310016C08Rik	768	-1.9111	10536794	2167	-1.28
Scd1	20249	stearoyl-Coenzyme A desaturase 1	Scd1	770	1.91	10467979	323	2.09
Trib2	217410	tribbles homolog 2 (Drosophila)	Trib2	779	-1.8974	10399470	819	-1.57
Tgfbrap1	73122	transforming growth factor, beta receptor associated protein 1	Tgfbrap1	785	-1.8923	10354233	637	-1.68
8430419L09Rik	74525	RIKEN cDNA 8430419L09 gene	8430419L09Rik	788	-1.8883	10542340	534	-1.78
Cadm4	260299	cell adhesion molecule 4	Cadm4	793	1.8775	10550915	1825	1.32
Gadd45g	23882	growth arrest and DNA-damage-inducible 45 gamma	Gadd45g	796	-1.8727	10405211	385	1.96
Padi1	18599	peptidyl arginine deiminase, type I	Padi1	798	1.8712	10517825	49	5.85
Mtr	238505	5-methyltetrahydrofolate-homocysteine methyltransferase	Mtr	799	-1.8711	10407709	1054	-1.48
Etv5	104156	ets variant gene 5	Etv5	807	-1.8632	10363901	2710	-1.23
Egr1	13653	early growth response 1	Egr1	819	-1.8531	10454782	879	-1.54
Gramd3	107022	GRAM domain containing 3	Gramd3	822	-1.852	10455784	753	-1.6
Ecscr	68545	endothelial cell surface expressed chemotaxis and apoptosis regulator	Ecscr	824	-1.8514	10458303	1454	-1.38
Ncmap	230822	noncompact myelin associated protein	A330049M08Rik	826	1.8498	10517364	2585	1.24
Cdc14a	229776	CDC14 cell division cycle 14A	Cdc14a	830	-1.8462	10501629	690	-1.64
Mrap2	244958	melanocortin 2 receptor accessory protein 2	Mrap2	831	1.846	10587633	1272	1.42
Serinc2	230779	serine incorporator 2	Serinc2	834	1.841	10516765	205	2.46
Ephx3	71932	epoxide hydrolase 3	Ephx3	835	-1.8409	10449807	1111	-1.46
Gpr44	14764	G protein-coupled receptor 44	Gpr44	841	1.8358	10461583	392	1.95
Slc44a4	70129	solute carrier family 44, member 4	Slc44a4	843	1.8314	10444554	260	2.26
Has2	15117	hyaluronan synthase 2	Has2	844	-1.8308	10428707	205	-2.46
Fam189a2	381217	family with sequence similarity 189, member A2	Fam189a2	848	-1.8292	10466735	1756	-1.33
Arsj	271970	arylsulfatase J	Arsj	849	-1.8279	10495891	320	-2.11
Erc1	111173	ELKS/RAB6-interacting/CAST family member 1	Erc1	852	-1.8247	10547404	2067	-1.29
St6gal1	20440	beta galactoside alpha 2,6 sialyltransferase 1	St6gal1	853	1.8224	10434758	1315	1.41
Phactr1	218194	phosphatase and actin regulator 1	Phactr1	858	1.8182	10404792	1630	1.35
Agpat4	68262	1-acylglycerol-3-phosphate O-acyltransferase 4 (lysophosphatidic acid acyltransferase, delta)	Agpat4	860	-1.8159	10441740	1272	-1.42
Slc52a2	52710	solute carrier protein 52, member 2	Gpr172b	862	-1.8147	10424922	2269	-1.27
Vwf	22371	Von Willebrand factor homolog	Vwf	867	-1.8108	10541910	740	-1.61
D730005E14Rik	109361	RIKEN cDNA D730005E14 gene	D730005E14Rik	870	-1.8094	10430645	67	-4.48
Slit3	20564	slit homolog 3 (Drosophila)	Slit3	877	-1.7957	10375175	1086	-1.47
Rnf125	67664	ring finger protein 125	Rnf125	878	-1.7955	10454198	2167	-1.28
Il6st	16195	interleukin 6 signal transducer	Il6st	879	-1.7943	10407173	1900	-1.31
Adipor2	68465	adiponectin receptor 2	Adipor2	883	-1.7923	10547386	987	-1.5
Pex11a	18631	peroxisomal biogenesis factor 11 alpha	Pex11a	885	-1.7909	10564805	339	-2.06
S1pr1	13609	sphingosine-1-phosphate receptor 1	S1pr1	887	-1.7898	10501586	1756	-1.33
Vsig2	57276	V-set and immunoglobulin domain containing 2	Vsig2	900	-1.7776	10584325	401	-1.93
Nipal2	223473	NIPA-like domain containing 2	Nipal2	904	1.7753	10428089	365	2
Icam1	15894	intercellular adhesion molecule 1	Icam1	910	-1.7709	10583519	1977	-1.3
Col6a4	68553	collagen, type VI, alpha 4	Col6a4	918	1.7665	10596428	121	3.16
Hs3st1	15476	heparan sulfate (glucosamine) 3-O-sulfotransferase 1	Hs3st1	920	-1.7663	10529732	1501	-1.37
Stard10	56018	START domain containing 10	Stard10	929	1.7561	10555460	1756	1.33
Sema3a	20346	sema domain, immunoglobulin domain (Ig), short basic domain, secreted, (semaphorin) 3A	Sema3a	930	1.7556	10519717	623	1.69
Ptch2	19207	patched homolog 2	Ptch2	939	-1.7473	10507433	345	-2.05
Arhgef38	77669	Rho guanine nucleotide exchange factor (GEF) 38	Arhgef38	940	1.7468	10502279	307	2.14
Slc9a3r1	26941	solute carrier family 9 (sodium/hydrogen exchanger), member 3 regulator 1	Slc9a3r1	942	1.7419	10382462	2067	1.29
Fam20a	208659	family with sequence similarity 20, member A	Fam20a	943	1.7414	10392464	353	2.03
Tenm4	23966	teneurin transmembrane protein 4	Odz4	945	1.738	10554969	448	1.87
Ahr	11622	aryl-hydrocarbon receptor	Ahr	947	-1.7365	10400006	2852	-1.22
Ssfa2	70599	sperm specific antigen 2	Ssfa2	953	-1.7308	10473160	1111	-1.46
Spns2	216892	spinster homolog 2	Spns2	954	-1.7308	10388194	2852	-1.22
Cdca5	67849	cell division cycle associated 5	Cdca5	957	1.7295	10460738	3000	1.21
Nos3	18127	nitric oxide synthase 3, endothelial cell	Nos3	959	-1.7271	10520126	2167	-1.28
Fkbp5	14229	FK506 binding protein 5	Fkbp5	967	1.7178	10449452	675	-1.65
Ctps	51797	cytidine 5'-triphosphate synthase	Ctps	969	-1.7156	10515943	1900	-1.31
Hpgds	54486	hematopoietic prostaglandin D synthase	Hpgds	970	-1.714	10545101	720	-1.62
Lrrc7	242274	leucine rich repeat containing 7	Lrrc7	971	-1.714	10503054	171	-2.66
Acsm3	20216	acyl-CoA synthetase medium-chain family member 3	Acsm3	972	1.7137	10556769	1054	1.48
Nt5dc3	103466	5'-nucleotidase domain containing 3	Nt5dc3	978	-1.7084	10365518	1315	-1.41
Pdpn	14726	podoplanin	Pdpn	981	-1.7056	10518147	1111	-1.46
Notch1	18128	notch 1	Notch1	982	-1.7052	10481056	2067	-1.29
Gpc3	14734	glypican 3	Gpc3	983	-1.7048	10604576	177	-2.63
Agrn	11603	agrin	Agrn	987	1.7022	10519270	2357	1.26
Pacsin3	80708	protein kinase C and casein kinase substrate in neurons 3	Pacsin3	989	-1.7003	10473861	2067	-1.29
Zfp618	72701	zinc fingerprotein 618	Zfp618	991	1.6986	10505356	2067	1.29
Car9	230099	carbonic anhydrase 9	Car9	992	1.6984	10504337	117	3.25
Alad	17025	aminolevulinate, delta-, dehydratase	Alad	993	1.698	10513608	753	1.6
Wfs1	22393	Wolfram syndrome 1 homolog (human)	Wfs1	994	1.6976	10529605	1756	1.33
Degs2	70059	degenerative spermatocyte homolog 2 (Drosophila), lipid desaturase	Degs2	997	1.6967	10402575	504	-1.81
Spc25	66442	SPC25, NDC80 kinetochore complex component, homolog (S. cerevisiae)	Spc25	999	1.6965	10483401	2269	1.27
P2ry14	140795	purinergic receptor P2Y, G-protein coupled, 14	P2ry14	1006	1.6891	10498350	66	4.5
4930579G24Rik	75939	RIKEN cDNA 4930579G24 gene	4930579G24Rik	1007	1.689	10492679	3000	1.21
Lgmn	19141	legumain	Lgmn	1008	-1.6875	10402268	1825	-1.32
Parm1	231440	prostate androgen-regulated mucin-like protein 1	Parm1	1015	1.6841	10523190	525	1.79
Vipr2	22355	vasoactive intestinal peptide receptor 2	Vipr2	1017	1.6829	10399046	606	-1.71
Adrbk2	320129	adrenergic receptor kinase, beta 2	Adrbk2	1020	1.6802	10532630	2470	1.25
Flot1	14251	flotillin 1	Flot1	1021	-1.6742	10444895	3000	-1.21
Oip5	70645	Opa interacting protein 5	Oip5	1025	1.6722	10486255	3000	1.21
Mybpc1	109272	myosin binding protein C, slow-type	Mybpc1	1034	1.6647	10371627	670	1.66
Dusp2	13537	dual specificity phosphatase 2	Dusp2	1044	-1.6573	10475782	1825	-1.32
Zfyve16	218441	zinc finger, FYVE domain containing 16	Zfyve16	1046	-1.6562	10411059	1111	-1.46
C630004H02Rik	217310	RIKEN cDNA C630004H02 gene	C630004H02Rik	1048	-1.6551	10392910	1687	-1.34
Asf1b	66929	ASF1 anti-silencing function 1 homolog B (S. cerevisiae)	Asf1b	1051	1.6519	10573261	3000	1.21
Sema6b	20359	sema domain, transmembrane domain (TM), and cytoplasmic domain, (semaphorin) 6B	Sema6b	1052	-1.6512	10451974	2269	-1.27
Cldn7	53624	claudin 7	Cldn7	1054	-1.6496	10377673	432	1.89
Lnx1	16924	ligand of numb-protein X 1	Lnx1	1056	1.6485	10530666	2710	1.23
Tpbg	21983	trophoblast glycoprotein	Tpbg	1057	1.6482	10587554	1086	1.47
Rnpep	215615	arginyl aminopeptidase (aminopeptidase B)	Rnpep	1061	1.6468	10358038	796	1.58
B4galt6	56386	UDP-Gal:betaGlcNAc beta 1,4-galactosyltransferase, polypeptide 6	B4galt6	1064	-1.6445	10457733	1454	-1.38
Chrdl1	83453	chordin-like 1	Chrdl1	1074	-1.6376	10607124	908	1.53
Ifne	230405	interferon epsilon	Ifne	1075	-1.6368	10514335	879	1.54
Nde1	67203	nuclear distribution gene E homolog 1 (A nidulans)	Nde1	1076	-1.6366	10433721	1111	-1.46
Osbpl8	237542	oxysterol binding protein-like 8	Osbpl8	1078	-1.6357	10366310	1687	-1.34
Wars	22375	tryptophanyl-tRNA synthetase	Wars	1081	-1.6339	10402585	819	-1.57
Lyz1	17110	lysozyme 1	Lyz1	1085	1.6324	10372652	796	-1.58
Rdh9	103142	retinol dehydrogenase 9	Rdh9	1090	-1.6281	10367041	392	-1.95
Ugcg	22234	UDP-glucose ceramide glucosyltransferase	Ugcg	1091	-1.6279	10505187	2585	-1.24
Klk1b11	16613	kallikrein 1-related peptidase b11	Klk1b11	1093	1.6273	10552570	1454	1.38
Adcy4	104110	adenylate cyclase 4	Adcy4	1094	-1.6272	10420171	862	-1.55
Slc6a4	15567	solute carrier family 6 (neurotransmitter transporter, serotonin), member 4	Slc6a4	1098	1.6211	10378816	1687	1.34
Myo18b	74376	myosin XVIIIb	Myo18b	1099	1.6207	10532578	2710	1.23
Ugp2	216558	UDP-glucose pyrophosphorylase 2	Ugp2	1100	-1.6204	10384579	1630	-1.35
Apbb2	11787	amyloid beta (A4) precursor protein-binding, family B, member 2	Apbb2	1101	-1.6173	10530287	1454	-1.38
Msrb2	76467	methionine sulfoxide reductase B2	Msrb2	1104	1.6167	10469559	753	1.6
Gnal	14680	guanine nucleotide binding protein, alpha stimulating, olfactory type	Gnal	1114	-1.6132	10456363	1315	-1.41
Col4a6	94216	collagen, type IV, alpha 6	Col4a6	1120	1.611	10607012	879	-1.54
Pcdh19	279653	protocadherin 19	Pcdh19	1126	-1.6081	10606600	753	-1.6
Ebf3	13593	early B cell factor 3	Ebf3	1134	-1.6038	10568735	2852	-1.22
Map3k9	338372	mitogen-activated protein kinase kinase kinase 9	Map3k9	1136	1.6027	10401343	1756	1.33
Mgll	23945	monoglyceride lipase	Mgll	1138	1.6023	10539894	704	1.63
Nlrc5	434341	NLR family, CARD domain containing 5	Nlrc5	1141	-1.6008	10574145	1272	-1.42
Ngfr	18053	nerve growth factor receptor (TNFR superfamily, member 16)	Ngfr	1142	1.6004	10390175	417	1.91
Gja4	14612	gap junction protein, alpha 4	Gja4	1143	-1.5999	10516481	1405	-1.39
Zmpste24	230709	zinc metallopeptidase, STE24 homolog (S. cerevisiae)	Zmpste24	1147	-1.5944	10516007	704	-1.63
Fst	14313	follistatin	Fst	1149	-1.594	10412260	172	-2.65
Oas3	246727	2'-5' oligoadenylate synthetase 3	Oas3	1157	1.5903	10533213	323	2.09
2010111I01Rik	72061	RIKEN cDNA 2010111I01 gene	2010111I01Rik	1158	-1.5899	10405757	1977	-1.3
Uhrf1	18140	ubiquitin-like, containing PHD and RING finger domains, 1	Uhrf1	1159	1.5876	10446074	2852	1.22
Chaf1b	110749	chromatin assembly factor 1, subunit B (p60)	Chaf1b	1162	1.5858	10437040	819	1.57
Rai2	24004	retinoic acid induced 2	Rai2	1167	1.5817	10603000	675	1.65
Bmx	12169	BMX non-receptor tyrosine kinase	Bmx	1171	-1.5796	10607752	2167	-1.28
Sox7	20680	SRY-box containing gene 7	Sox7	1173	1.5781	10415885	591	1.72
Rgl3	71746	ral guanine nucleotide dissociation stimulator-like 3	Rgl3	1179	1.5742	10591668	1977	1.3
Rai14	75646	retinoic acid induced 14	Rai14	1181	-1.5718	10427744	1977	-1.3
Bard1	12021	BRCA1 associated RING domain 1	Bard1	1184	1.5712	10355329	1687	1.34
Krt8	16691	keratin 8	Krt8	1187	1.5702	10432918	417	1.91
Actg2	11468	actin, gamma 2, smooth muscle, enteric	Actg2	1192	-1.5687	10545707	1272	1.42
Ldhb	16832	lactate dehydrogenase B	Ldhb	1199	1.5671	10462035	623	1.69
Glce	93683	glucuronyl C5-epimerase	Glce	1218	-1.558	10594289	1405	-1.39
Hpse	15442	heparanase	Hpse	1219	1.5576	10531737	796	1.58
Ggta1	14594	glycoprotein galactosyltransferase alpha 1, 3	Ggta1	1229	-1.5524	10482059	545	-1.77
C2cd4b	75697	C2 calcium-dependent domain containing 4B	C2cd4b	1232	-1.5519	10586614	2710	1.23
Cldn10	58187	claudin 10	Cldn10	1234	1.551	10422312	264	-2.24
Notch3	18131	notch 3	Notch3	1239	-1.5481	10449775	1024	-1.49
Heca	380629	headcase homolog (Drosophila)	Heca	1245	-1.5411	10368030	1086	-1.47
Serpinb9	20723	serine (or cysteine) peptidase inhibitor, clade B, member 9	Serpinb9	1247	-1.54	10404429	1546	-1.36
Map3k3	26406	mitogen-activated protein kinase kinase kinase 3	Map3k3	1252	-1.5375	10382028	1900	-1.31
Mmp11	17385	matrix metallopeptidase 11	Mmp11	1253	1.5369	10370037	740	1.61
Arid3b	56380	AT rich interactive domain 3B (BRIGHT-like)	Arid3b	1260	-1.5345	10594001	3000	-1.21
Cryl1	68631	crystallin, lambda 1	Cryl1	1262	1.5332	10420372	1546	1.36
Dnaja1	15502	DnaJ (Hsp40) homolog, subfamily A, member 1	Dnaja1	1266	-1.5318	10503995	2269	-1.27
Bnipl	171388	BCL2/adenovirus E1B 19kD interacting protein like	Bnipl	1268	1.5309	10500122	2067	1.29
Ccdc68	381175	coiled-coil domain containing 68	Ccdc68	1276	1.5256	10456545	2585	-1.24
Rasgrp2	19395	RAS, guanyl releasing protein 2	Rasgrp2	1284	-1.5199	10460968	1546	-1.36
Rlf	109263	rearranged L-myc fusion sequence	Rlf	1285	-1.5194	10516027	3000	-1.21
Pde7a	18583	phosphodiesterase 7A	Pde7a	1287	-1.5186	10497399	2067	-1.29
Aldh3b2	621603	aldehyde dehydrogenase 3 family, member B2	Aldh3b2	1291	1.5161	10460259	3000	1.21
Lrrc8c	100604	leucine rich repeat containing 8 family, member C	Lrrc8c	1303	-1.5078	10523766	1086	-1.47
Nrg2	100042150	neuregulin 2	Nrg2	1308	1.503	10458323	776	1.59
Ror2	26564	receptor tyrosine kinase-like orphan receptor 2	Ror2	1315	-1.5006	10409282	2167	1.28
Smarca1	93761	SWI/SNF related, matrix associated, actin dependent regulator of chromatin, subfamily a, member 1	Smarca1	1321	-1.4983	10604347	606	-1.71
1810011O10Rik	69068	RIKEN cDNA 1810011O10 gene	1810011O10Rik	1324	-1.4972	10577641	2269	1.27
Sdc1	20969	syndecan 1	Sdc1	1327	1.4955	10394471	606	1.71
Clint1	216705	clathrin interactor 1	Clint1	1331	1.4941	10375382	2067	1.29
Map3k6	53608	mitogen-activated protein kinase kinase kinase 6	Map3k6	1332	-1.4932	10508829	3000	-1.21
Tnfrsf1a	21937	tumor necrosis factor receptor superfamily, member 1a	Tnfrsf1a	1338	-1.4903	10541895	2585	-1.24
Myh10	77579	myosin, heavy polypeptide 10, non-muscle	Myh10	1339	1.4903	10377319	1825	1.32
Esm1	71690	endothelial cell-specific molecule 1	Esm1	1347	1.4878	10407281	1756	1.33
Bcr	110279	breakpoint cluster region	Bcr	1350	-1.487	10363983	3163	-1.2
Rbp1	19659	retinol binding protein 1, cellular	Rbp1	1360	1.485	10588037	494	-1.82
Scn2b	72821	sodium channel, voltage-gated, type II, beta	Scn2b	1366	1.4842	10584855	1405	-1.39
Arap1	69710	ArfGAP with RhoGAP domain, ankyrin repeat and PH domain 1	Arap1	1375	-1.4819	10555470	2167	-1.28
Oxct1	67041	3-oxoacid CoA transferase 1	Oxct1	1382	1.4783	10422608	1900	1.31
Slitrk4	245446	SLIT and NTRK-like family, member 4	Slitrk4	1384	1.4756	10604853	2167	1.28
Stk17b	98267	serine/threonine kinase 17b (apoptosis-inducing)	Stk17b	1386	-1.4747	10354588	2710	-1.23
Bag5	70369	BCL2-associated athanogene 5	Bag5	1397	-1.4698	10402715	2852	-1.22
Cdh1	12550	cadherin 1	Cdh1	1402	1.4671	10575052	922	1.52
Lancl3	236285	LanC lantibiotic synthetase component C-like 3 (bacterial)	Lancl3	1403	-1.4665	10598575	1900	-1.31
5730469M10Rik	70564	RIKEN cDNA 5730469M10 gene	5730469M10Rik	1405	1.4653	10419082	131	3.04
Fryl	72313	furry homolog-like (Drosophila)	Fryl	1415	-1.4616	10530612	1272	-1.42
Ptprj	19271	protein tyrosine phosphatase, receptor type, J	Ptprj	1418	1.4604	10484894	987	1.5
Sult1a1	20887	sulfotransferase family 1A, phenol-preferring, member 1	Sult1a1	1420	1.4567	10568001	576	-1.74
Rgs16	19734	regulator of G-protein signaling 16	Rgs16	1434	-1.4524	10350733	1900	-1.31
Plekha1	101476	pleckstrin homology domain containing, family A (phosphoinositide binding specific) member 1	Plekha1	1436	-1.4518	10558134	1977	-1.3
Plch2	269615	phospholipase C, eta 2	Plch2	1446	1.4484	10519069	1900	1.31
Dclre1c	227525	DNA cross-link repair 1C, PSO2 homolog (S. cerevisiae)	Dclre1c	1447	-1.448	10468949	1900	-1.31
Cdr2l	237988	cerebellar degeneration-related protein 2-like	Cdr2l	1448	-1.4473	10382502	3000	-1.21
Chchd10	103172	coiled-coil-helix-coiled-coil-helix domain containing 10	Chchd10	1449	1.4472	10364102	879	1.54
Hmgb2	97165	high mobility group box 2	Hmgb2	1451	1.4466	10518350	1024	-1.49
Vstm4	320736	V-set and transmembrane domain containing 4	E130203B14Rik	1452	-1.446	10413932	1315	-1.41
Eno1	13806	enolase 1, alpha non-neuron	Eno1	1455	1.444	10473240	591	1.72
Senp8	71599	SUMO/sentrin specific peptidase 8	Senp8	1459	1.4436	10594183	3000	-1.21
Shroom2	110380	shroom family member 2	Shroom2	1467	-1.4392	10607366	1630	-1.35
Alkbh8	67667	alkB, alkylation repair homolog 8 (E. coli)	Alkbh8	1468	-1.4385	10582925	1223	-1.43
Snx30	209131	sorting nexin family member 30	Snx30	1473	-1.4368	10505224	2067	-1.29
Rasip1	69903	Ras interacting protein 1	Rasip1	1479	-1.4327	10553042	556	-1.76
Ucn2	171530	urocortin 2	Ucn2	1482	1.4323	10589327	2167	1.28
Apbb3	225372	amyloid beta (A4) precursor protein-binding, family B, member 3	Apbb3	1487	-1.4313	10458355	2470	-1.25
Pdgfa	18590	platelet derived growth factor, alpha	Pdgfa	1491	1.4302	10535043	1687	1.34
Pparg	19016	peroxisome proliferator activated receptor gamma	Pparg	1493	-1.4292	10540897	1546	1.36
Cd200	17470	CD200 antigen	Cd200	1494	-1.4292	10439651	740	-1.61
Ace	11421	angiotensin I converting enzyme (peptidyl-dipeptidase A) 1	Ace	1495	-1.4286	10381962	2167	-1.28
Itga11	319480	integrin alpha 11	Itga11	1496	1.4281	10586079	753	1.6
Ddi2	68817	DNA-damage inducible protein 2	Ddi2	1498	-1.4275	10518019	2357	-1.26
Zfp961	234413	zinc finger protein 961	Zfp961	1505	-1.4248	10572733	1054	-1.48
Vcl	22330	vinculin	Vcl	1507	-1.4238	10413059	2067	1.29
Ocrl	320634	oculocerebrorenal syndrome of Lowe	Ocrl	1513	-1.421	10599435	2269	-1.27
Socs7	192157	suppressor of cytokine signaling 7	Socs7	1516	-1.4205	10380761	1900	-1.31
Pros1	19128	protein S (alpha)	Pros1	1518	-1.4204	10436456	1546	-1.36
Gdnf	14573	glial cell line derived neurotrophic factor	Gdnf	1519	1.4197	10422844	3000	1.21
Btg3	12228	B cell translocation gene 3	Btg3	1528	-1.416	10445875	2269	-1.27
Col4a3	12828	collagen, type IV, alpha 3	Col4a3	1547	1.4104	10347807	2585	1.24
Arl4c	320982	ADP-ribosylation factor-like 4C	Arl4c	1551	1.4088	10356475	409	1.92
Padi3	18601	peptidyl arginine deiminase, type III	Padi3	1553	1.4086	10517808	3163	1.2
Bfar	67118	bifunctional apoptosis regulator	Bfar	1568	-1.4046	10433660	1977	-1.3
Sipa1l1	217692	signal-induced proliferation-associated 1 like 1	Sipa1l1	1579	1.4017	10397002	2470	1.25
Hspb7	29818	heat shock protein family, member 7 (cardiovascular)	Hspb7	1582	-1.401	10509992	481	1.84
Steap3	68428	STEAP family member 3	Steap3	1586	1.4001	10357249	1977	1.3
