# Supplementary material for: SOX17 regulates uterine epithelial–stromal cross-talk acting via a distal enhancer upstream of Ihh
Source: Nat Commun. 2018 Oct 24;9:4421. doi: 10.1038/s41467-018-06652-w (PMC6200785; doi:10.1038/s41467-018-06652-w)
Supplement: Supplementary file 7 — Supplementary Data 4 [file 41467_2018_6652_MOESM7_ESM.xlsx]

## Sheet: Table S4
Supplementary Data 4. List of genes commonly regulated in Sox17ed/ed and Arid1ad/d mouse uteri at GD3.5.
Gene	EntrezGene ID	Description	Bioset1 Imported ID	Bioset1 Rank	Fold Change 1	Bioset2 Imported ID	Bioset2 Rank	Fold Change 2
Clca3	23844	chloride channel calcium activated 3	Clca3	1	778.842	1416306_at	3	32
Spink3	20730	serine peptidase inhibitor, Kazal type 3	Spink3	2	-701.544	1415938_at	1	-83
Cdh16	12556	cadherin 16	Cdh16	5	169.683	1448906_at	353	2.21
Pla2g10	26565	phospholipase A2, group X	Pla2g10	7	-111.097	1451502_at	28	-5.67
Aldh1a3	56847	aldehyde dehydrogenase family 1, subfamily A3	Aldh1a3	14	57.3571	1417642_at	3757	-1.21
Prap1	22264	proline-rich acidic protein 1	Prap1	15	52.7925	1419167_at	2	35.4
Ltf	17002	lactotransferrin	Ltf	18	46.2766	1450009_at	5	14.9
Ttr	22139	transthyretin	Ttr	20	-44.6492	1454608_x_at	18	-7.09
Syn2	20965	synapsin II	Syn2	25	-36.2285	1428460_at	529	-1.99
Tmem45b	235135	transmembrane protein 45b	Tmem45b	27	29.8369	1424357_at	13	9
Gpx2	14776	glutathione peroxidase 2	Gpx2	44	-15.7126	1449279_at	77	-3.45
Calca	12310	calcitonin/calcitonin-related polypeptide, alpha	Calca	45	-15.4249	1452004_at	1979	-1.41
Fcgbp	215384	Fc fragment of IgG binding protein	Fcgbp	47	14.7463	1426872_at	23	6.25
Klhl14	225266	kelch-like 14 (Drosophila)	Klhl14	52	13.7605	1428837_at	1020	1.66
Car12	76459	carbonic anyhydrase 12	Car12	56	-13.1503	1428485_at	2122	1.39
Lpar3	65086	lysophosphatidic acid receptor 3	Lpar3	58	-13.0093	1418723_at	72	-3.53
Slc2a3	20527	solute carrier family 2 (facilitated glucose transporter), member 3	Slc2a3	61	-12.5859	1455898_x_at	6	-13.5
Entpd8	72090	ectonucleoside triphosphate diphosphohydrolase 8	Entpd8	74	10.5452	1429550_at	3757	1.21
Rtn1	104001	reticulon 1	Rtn1	76	-10.2215	1429761_at	319	-2.26
Mme	17380	membrane metallo endopeptidase	Mme	79	-10.0498	1422975_at	128	-2.9
Lrg1	76905	leucine-rich alpha-2-glycoprotein 1	Lrg1	81	-9.8349	1417290_at	67	-3.61
Tspan8	216350	tetraspanin 8	Tspan8	83	9.6194	1424649_a_at	84	3.36
Cpm	70574	carboxypeptidase M	Cpm	85	9.4646	1429413_at	141	2.84
Upk3bl	69665	uroplakin 3B-like	2310043J07Rik	87	9.347	1429844_at	289	2.33
Gm11545	217122	predicted gene 11545	Gm11545	94	-8.4866	1437361_at	43	-4.35
Cxcl15	20309	chemokine (C-X-C motif) ligand 15	Cxcl15	96	-8.3378	1421404_at	25	-6.13
Gstm7	68312	glutathione S-transferase, mu 7	Gstm7	98	8.1828	1419072_at	77	3.45
Ctgf	14219	connective tissue growth factor	Ctgf	102	-8.0119	1416953_at	35	-4.89
Serpina1d	20703	serine (or cysteine) peptidase inhibitor, clade A, member 1D	Serpina1d	103	-7.9497	1449321_x_at	1189	1.6
Them5	66198	thioesterase superfamily member 5	Them5	110	-7.6391	1453801_at	94	-3.2
Drd4	13491	dopamine receptor D4	Drd4	115	-7.469	1422830_s_at	2253	-1.37
Ovgp1	12659	oviductal glycoprotein 1	Ovgp1	117	-7.4242	1426526_s_at	22	-6.33
Acot7	70025	acyl-CoA thioesterase 7	Acot7	118	-7.3973	1417094_at	19	-6.66
D13Ertd608e	52673	DNA segment, Chr 13, ERATO Doi 608, expressed	D13Ertd608e	124	-7.1471	1439771_s_at	2883	-1.3
Egfl6	54156	EGF-like-domain, multiple 6	Egfl6	134	6.4667	1419332_at	55	3.95
Dgat2	67800	diacylglycerol O-acyltransferase 2	Dgat2	144	-5.8848	1422677_at	1415	1.53
Wfdc3	71856	WAP four-disulfide core domain 3	Wfdc3	153	-5.5285	1460012_at	103	-3.12
Gstm6	14867	glutathione S-transferase, mu 6	Gstm6	173	5.1149	1422072_a_at	3565	1.23
Pgf	18654	placental growth factor	Pgf	175	-5.0766	1418471_at	1262	-1.58
Krt23	94179	keratin 23	Krt23	178	-5.0472	1418213_at	118	-2.95
Pga5	58803	pepsinogen 5, group I	Pga5	180	-5.0083	1421113_at	1632	-1.48
Sorl1	20660	sortilin-related receptor, LDLR class A repeats-containing	Sorl1	181	-4.9349	1453003_at	90	-3.24
D730039F16Rik	77996	RIKEN cDNA D730039F16 gene	D730039F16Rik	183	-4.9133	1425746_at	1550	-1.5
Pcyt1b	236899	phosphate cytidylyltransferase 1, choline, beta isoform	Pcyt1b	184	-4.913	1436124_at	62	-3.71
Ier3	15937	immediate early response 3	Ier3	187	-4.8407	1419647_a_at	195	-2.61
Krt42	68239	keratin 42	Krt42	194	4.6345	1439765_x_at	3565	1.23
Myd88	17874	myeloid differentiation primary response gene 88	Myd88	198	-4.5791	1419272_at	256	-2.41
Cbr2	12409	carbonyl reductase 2	Cbr2	201	4.5387	1418509_at	73	3.52
Nudt19	110959	nudix (nucleoside diphosphate linked moiety X)-type motif 19	Nudt19	206	-4.4985	1432332_a_at	794	-1.77
Ptgs1	19224	prostaglandin-endoperoxide synthase 1	Ptgs1	214	4.3487	1436448_a_at	794	-1.77
Bcat1	12035	branched chain aminotransferase 1, cytosolic	Bcat1	223	4.2459	1450871_a_at	98	3.15
Fam84a	105005	family with sequence similarity 84, member A	Fam84a	227	4.1889	1425452_s_at	156	2.79
Fos	14281	FBJ osteosarcoma oncogene	Fos	232	-4.1345	1423100_at	61	-3.74
Clu	12759	clusterin	Clu	235	4.1227	1418626_a_at	2495	-1.34
Slc27a2	26458	solute carrier family 27 (fatty acid transporter), member 2	Slc27a2	245	4.008	1416316_at	1686	1.47
Aldoc	11676	aldolase C, fructose-bisphosphate	Aldoc	247	3.9334	1451461_a_at	2325	-1.36
Dhcr24	74754	24-dehydrocholesterol reductase	Dhcr24	248	3.9057	1451895_a_at	39	4.51
Egr2	13654	early growth response 2	Egr2	253	-3.8803	1427682_a_at	2495	-1.34
AI661453	224833	expressed sequence AI661453	AI661453	256	3.837	1425163_at	251	2.42
Upk2	22269	uroplakin 2	Upk2	259	3.8291	1421781_at	3359	1.25
9930023K05Rik	226245	RIKEN cDNA 9930023K05 gene	9930023K05Rik	261	-3.8237	1427521_a_at	124	-2.92
Adig	246747	adipogenin	Adig	264	3.7902	1424729_at	2588	1.33
H60c	670558	histocompatibility 60c	H60c	268	3.7481	1460463_at	81	3.39
Tspan11	68498	tetraspanin 11	Tspan11	273	-3.7016	1441776_at	1736	-1.46
1600029D21Rik	76509	RIKEN cDNA 1600029D21 gene	1600029D21Rik	277	3.6385	1423933_a_at	284	2.35
Bmpr1b	12167	bone morphogenetic protein receptor, type 1B	Bmpr1b	282	3.6127	1437312_at	2495	-1.34
Socs3	12702	suppressor of cytokine signaling 3	Socs3	285	-3.601	1416576_at	340	-2.23
Clca1	12722	chloride channel calcium activated 1	Clca1	286	-3.5931	1417852_x_at	201	-2.59
Padi2	18600	peptidyl arginine deiminase, type II	Padi2	289	3.5643	1418252_at	106	3.05
Cln5	211286	ceroid-lipofuscinosis, neuronal 5	Cln5	292	-3.5205	1426886_at	390	-2.15
Sv2b	64176	synaptic vesicle glycoprotein 2 b	Sv2b	293	-3.5173	1434800_at	259	-2.4
Clcn5	12728	chloride channel 5	Clcn5	294	-3.5019	1429400_at	1229	-1.59
Ramp3	56089	receptor (calcitonin) activity modifying protein 3	Ramp3	302	3.3845	1420401_a_at	10	9.91
Apol7a	75761	apolipoprotein L 7a	Apol7a	303	3.3692	1453080_at	3654	1.22
Sgk1	20393	serum/glucocorticoid regulated kinase 1	Sgk1	312	3.2476	1416041_at	657	1.87
Mbp	17196	myelin basic protein	Mbp	320	3.1837	1425264_s_at	3654	1.22
Greb1	268527	gene regulated by estrogen in breast cancer protein	Greb1	326	3.1559	1439568_at	147	2.83
Tmem213	77522	transmembrane protein 213	Tmem213	328	-3.1392	1453480_at	1506	1.51
Ppp2r2b	72930	protein phosphatase 2 (formerly 2A), regulatory subunit B (PR 52), beta isoform	Ppp2r2b	330	3.1129	1426621_a_at	1550	1.5
Lrp2	14725	low density lipoprotein receptor-related protein 2	Lrp2	331	-3.1023	1427133_s_at	11	-9.79
Igsf9	93842	immunoglobulin superfamily, member 9	Igsf9	337	3.0385	1420518_a_at	997	1.67
Cfb	14962	complement factor B	Cfb	339	3.0318	1417314_at	40	4.47
Emb	13723	embigin	Emb	344	-3.0051	1415856_at	214	-2.53
Gda	14544	guanine deaminase	Gda	349	-2.9927	1435748_at	1045	-1.65
Wfdc2	67701	WAP four-disulfide core domain 2	Wfdc2	353	2.9543	1424351_at	460	2.06
Slc14a1	108052	solute carrier family 14 (urea transporter), member 1	Slc14a1	360	2.9294	1428114_at	515	2
C4b	12268	complement component 4B (Chido blood group)	C4b	361	-2.9261	1418021_at	246	-2.43
Cdkl1	71091	cyclin-dependent kinase-like 1 (CDC2-related kinase)	Cdkl1	363	-2.9215	1453231_at	331	2.24
Rnf24	51902	ring finger protein 24	Rnf24	367	-2.8987	1436101_at	870	-1.73
Osmr	18414	oncostatin M receptor	Osmr	373	-2.8645	1418674_at	164	-2.75
Csf2rb2	12984	colony stimulating factor 2 receptor, beta 2, low-affinity (granulocyte-macrophage)	Csf2rb2	375	-2.8602	1449360_at	398	-2.14
Srd5a1	78925	steroid 5 alpha-reductase 1	Srd5a1	383	-2.8296	1454649_at	3359	-1.25
Gprc5c	70355	G protein-coupled receptor, family C, group 5, member C	Gprc5c	388	2.8097	1424450_at	493	2.02
Hmga2	15364	high mobility group AT-hook 2	Hmga2	394	2.7889	1422851_at	161	2.76
Fam43a	224093	family with sequence similarity 43, member A	Fam43a	395	-2.7816	1426734_at	618	-1.9
Lamb3	16780	laminin, beta 3	Lamb3	404	2.7363	1417812_a_at	233	2.48
Slc40a1	53945	solute carrier family 40 (iron-regulated transporter), member 1	Slc40a1	405	2.7363	1417061_at	27	5.97
Il17re	57890	interleukin 17 receptor E	Il17re	408	2.7283	1426566_s_at	37	4.78
Timp1	21857	tissue inhibitor of metalloproteinase 1	Timp1	409	-2.7257	1460227_at	715	-1.83
Kctd14	233529	potassium channel tetramerisation domain containing 14	Kctd14	418	-2.6933	1426633_s_at	199	-2.6
Pof1b	69693	premature ovarian failure 1B	Pof1b	421	-2.6697	1427492_at	70	-3.57
Mboat1	218121	membrane bound O-acyltransferase domain containing 1	Mboat1	426	2.6479	1435323_a_at	515	2
Akr1c13	27384	aldo-keto reductase family 1, member C13	Akr1c13	438	2.6087	1418672_at	398	2.14
Akr1c12	622402	aldo-keto reductase family 1, member C12	Akr1c12	443	2.5855	1422000_at	2688	1.32
Sbno2	216161	strawberry notch homolog 2 (Drosophila)	Sbno2	447	-2.5676	1458308_at	1550	-1.5
Tbx2	21385	T-box 2	Tbx2	449	2.5616	1422545_at	839	-1.75
Lbp	16803	lipopolysaccharide binding protein	Lbp	460	-2.5179	1447520_at	417	2.12
Fuom	69064	fucose mutarotase	1810014F10Rik	468	2.491	1452626_a_at	251	2.42
Wfdc15b	192201	WAP four-disulfide core domain 15B	Wfdc15b	477	2.4685	1419195_at	503	2.01
Glul	14645	glutamate-ammonia ligase (glutamine synthetase)	Glul	491	-2.4318	1426236_a_at	966	-1.68
Nkd2	72293	naked cuticle 2 homolog (Drosophila)	Nkd2	501	2.3978	1419465_at	1415	1.53
Plxnb1	235611	plexin B1	Plxnb1	509	-2.3717	1435254_at	744	-1.81
Lamc3	23928	laminin gamma 3	Lamc3	515	-2.3458	1451758_at	1112	-1.63
Btg2	12227	B cell translocation gene 2, anti-proliferative	Btg2	521	-2.3283	1448272_at	1350	-1.55
Haus8	76478	4HAUS augmin-like complex, subunit 8	Haus8	524	-2.3268	1418719_at	1506	-1.51
Grrp1	72690	glycine/arginine rich protein 1	Grrp1	530	-2.3117	1429843_at	141	-2.84
Gclc	14629	glutamate-cysteine ligase, catalytic subunit	Gclc	539	2.2877	1424296_at	242	2.44
Cebpd	12609	CCAAT/enhancer binding protein (C/EBP), delta	Cebpd	546	-2.2719	1423233_at	220	-2.51
Efnb2	13642	ephrin B2	Efnb2	552	2.2597	1419638_at	1979	1.41
Csf2rb	12983	colony stimulating factor 2 receptor, beta, low-affinity (granulocyte-macrophage)	Csf2rb	554	-2.258	1455660_at	592	-1.92
Rdh1	107605	retinol dehydrogenase 1 (all trans)	Rdh1	557	-2.255	1421702_at	2986	-1.29
A2m	232345	alpha-2-macroglobulin	A2m	559	2.2538	1434719_at	12	9.63
Stat3	20848	signal transducer and activator of transcription 3	Stat3	560	-2.2513	1460700_at	769	-1.79
Phf17	269424	PHD finger protein 17	Phf17	564	-2.2444	1426752_at	1596	-1.49
A130040M12Rik	319269	RIKEN cDNA A130040M12 gene	A130040M12Rik	566	-2.2413	1428909_at	116	-2.97
Abcc3	76408	ATP-binding cassette, sub-family C (CFTR/MRP), member 3	Abcc3	575	2.2209	1428988_at	479	-2.04
Nfil3	18030	nuclear factor, interleukin 3, regulated	Nfil3	578	-2.2115	1418932_at	287	-2.34
Alox12e	11685	arachidonate lipoxygenase, epidermal	Alox12e	584	-2.2046	1426039_a_at	32	-5.18
Il1r2	16178	interleukin 1 receptor, type II	Il1r2	603	-2.1631	1419532_at	1831	-1.44
Meg3	17263	maternally expressed 3	Meg3	606	-2.1547	1452905_at	592	-1.92
Psat1	107272	phosphoserine aminotransferase 1	Psat1	615	2.1352	1454607_s_at	113	3
Pdxk	216134	pyridoxal (pyridoxine, vitamin B6) kinase	Pdxk	628	2.1064	1427929_a_at	353	2.21
Car4	12351	carbonic anhydrase 4	Car4	639	2.0917	1448949_at	141	-2.84
Ano4	320091	anoctamin 4	Ano4	641	2.0819	1442143_at	315	2.27
Fmod	14264	fibromodulin	Fmod	642	-2.0817	1456084_x_at	51	-4.07
Rgnef	110596	Rho-guanine nucleotide exchange factor	Rgnef	643	-2.0813	1419457_at	1550	-1.5
Cfi	12630	complement component factor i	Cfi	651	2.075	1418724_at	259	2.4
Fbln7	70370	fibulin 7	Fbln7	656	-2.0699	1460412_at	435	-2.09
Tmem252	226040	transmembrane protein 252	E030010A14Rik	659	-2.0635	1437595_at	631	-1.89
Rnf152	320311	ring finger protein 152	Rnf152	660	2.0607	1439887_at	1506	1.51
Pafah1b3	18476	platelet-activating factor acetylhydrolase, isoform 1b, subunit 3	Pafah1b3	666	-2.0509	1416410_at	1262	-1.58
Ddx58	230073	DEAD (Asp-Glu-Ala-Asp) box polypeptide 58	Ddx58	667	-2.0506	1456890_at	901	-1.71
Paox	212503	polyamine oxidase (exo-N4-amino)	Paox	683	2.0212	1428859_at	191	2.63
Plvap	84094	plasmalemma vesicle associated protein	Plvap	686	-2.0196	1418090_at	1350	-1.55
Tmem30b	238257	transmembrane protein 30B	Tmem30b	689	2.0131	1433579_at	63	3.7
Serpine2	20720	serine (or cysteine) peptidase inhibitor, clade E, member 2	Serpine2	691	-2.0109	1416666_at	1596	-1.49
Gfra2	14586	glial cell line derived neurotrophic factor family receptor alpha 2	Gfra2	694	-2.0027	1433716_x_at	2253	-1.37
Tmie	20776	transmembrane inner ear	Tmie	696	2.0003	1441926_x_at	340	2.23
D14Ertd449e	66039	DNA segment, Chr 14, ERATO Doi 449, expressed	D14Ertd449e	699	-1.9924	1457717_at	3565	-1.23
Tspan4	64540	tetraspanin 4	Tspan4	718	-1.9667	1448276_at	1390	-1.54
Tm4sf1	17112	transmembrane 4 superfamily member 1	Tm4sf1	721	-1.9622	1450958_at	631	-1.89
Upp1	22271	uridine phosphorylase 1	Upp1	723	-1.9581	1448562_at	289	-2.33
Fam20c	80752	family with sequence similarity 20, member C	Fam20c	728	1.9495	1443827_x_at	1229	1.59
Gm106	226866	predicted gene 106	Gm106	729	-1.9486	1456335_at	30	-5.38
Dio2	13371	deiodinase, iodothyronine, type II	Dio2	735	1.9404	1418938_at	54	3.97
Pim3	223775	proviral integration site 3	Pim3	738	-1.9374	1451069_at	665	-1.86
Lactb2	212442	lactamase, beta 2	Lactb2	741	-1.9353	1425140_at	1189	-1.6
Sfrp1	20377	secreted frizzled-related protein 1	Sfrp1	742	-1.9351	1428136_at	237	-2.46
Akap7	432442	A kinase (PRKA) anchor protein 7	Akap7	748	-1.9282	1433905_at	1979	-1.41
Fam167b	230766	family with sequence similarity 167, member B	Fam167b	749	-1.9281	1455587_at	141	-2.84
Adamts9	101401	a disintegrin-like and metallopeptidase (reprolysin type) with thrombospondin type 1 motif, 9	Adamts9	752	-1.926	1437785_at	484	-2.03
Hilpda	69573	hypoxia inducible lipid droplet associated	2310016C08Rik	768	-1.9111	1421031_a_at	2786	1.31
Sirpb1a	320832	signal-regulatory protein beta 1A	Sirpb1a	769	-1.9108	1458683_at	3654	-1.22
Scd1	20249	stearoyl-Coenzyme A desaturase 1	Scd1	770	1.91	1415964_at	918	1.7
Trib2	217410	tribbles homolog 2 (Drosophila)	Trib2	779	-1.8974	1426640_s_at	301	-2.3
Tgfbrap1	73122	transforming growth factor, beta receptor associated protein 1	Tgfbrap1	785	-1.8923	1428426_s_at	769	-1.79
1700037H04Rik	67326	RIKEN cDNA 1700037H04 gene	1700037H04Rik	786	-1.8914	1419742_at	3359	-1.25
8430419L09Rik	74525	RIKEN cDNA 8430419L09 gene	8430419L09Rik	788	-1.8883	1420630_at	1229	-1.59
Padi1	18599	peptidyl arginine deiminase, type I	Padi1	798	1.8712	1419323_at	16	7.27
Prune2	353211	prune homolog 2 (Drosophila)	Prune2	806	-1.8636	1455342_at	1229	-1.59
AU021092	239691	expressed sequence AU021092	AU021092	808	1.8627	1437661_at	729	-1.82
Egr1	13653	early growth response 1	Egr1	819	-1.8531	1417065_at	80	-3.42
Ecscr	68545	endothelial cell surface expressed chemotaxis and apoptosis regulator	Ecscr	824	-1.8514	1437451_at	815	-1.76
Cytl1	231162	cytokine-like 1	Cytl1	828	1.8478	1456793_at	3757	-1.21
Cdc14a	229776	CDC14 cell division cycle 14A	Cdc14a	830	-1.8462	1436913_at	1134	-1.62
Dhrs3	20148	dehydrogenase/reductase (SDR family) member 3	Dhrs3	832	1.8445	1448390_a_at	353	-2.21
Rassf7	66985	Ras association (RalGDS/AF-6) domain family (N-terminal) member 7	Rassf7	839	1.8363	1418924_at	326	2.25
Slc44a4	70129	solute carrier family 44, member 4	Slc44a4	843	1.8314	1416596_at	199	2.6
Pik3ip1	216505	phosphoinositide-3-kinase interacting protein 1	Pik3ip1	845	1.8297	1428332_at	211	-2.54
Fam189a2	381217	family with sequence similarity 189, member A2	Fam189a2	848	-1.8292	1435283_s_at	1686	-1.47
Erc1	111173	ELKS/RAB6-interacting/CAST family member 1	Erc1	852	-1.8247	1424247_at	3359	-1.25
Agpat4	68262	1-acylglycerol-3-phosphate O-acyltransferase 4 (lysophosphatidic acid acyltransferase, delta)	Agpat4	860	-1.8159	1436640_x_at	2688	-1.32
Dusp1	19252	dual specificity phosphatase 1	Dusp1	861	-1.8154	1448830_at	1134	-1.62
Gm13889	620695	predicted gene 13889	Gm13889	864	-1.8128	1455271_at	180	-2.68
Vwf	22371	Von Willebrand factor homolog	Vwf	867	-1.8108	1435386_at	160	-2.77
Inadl	12695	InaD-like (Drosophila)	Inadl	875	-1.8023	1418983_at	901	-1.71
Il6st	16195	interleukin 6 signal transducer	Il6st	879	-1.7943	1460295_s_at	1350	-1.55
Adipor2	68465	adiponectin receptor 2	Adipor2	883	-1.7923	1434329_s_at	1262	-1.58
Il17rb	50905	interleukin 17 receptor B	Il17rb	884	-1.7921	1420678_a_at	20	-6.4
S1pr1	13609	sphingosine-1-phosphate receptor 1	S1pr1	887	-1.7898	1423571_at	1925	-1.42
Cyp4b1	13120	cytochrome P450, family 4, subfamily b, polypeptide 1	Cyp4b1	890	1.7857	1416194_at	815	-1.76
Vsig2	57276	V-set and immunoglobulin domain containing 2	Vsig2	900	-1.7776	1422634_a_at	1780	-1.45
Icam1	15894	intercellular adhesion molecule 1	Icam1	910	-1.7709	1424067_at	246	-2.43
Osbpl6	99031	oxysterol binding protein-like 6	Osbpl6	913	1.7688	1456495_s_at	2045	1.4
Col6a4	68553	collagen, type VI, alpha 4	Col6a4	918	1.7665	1429072_at	319	2.26
Hs3st1	15476	heparan sulfate (glucosamine) 3-O-sulfotransferase 1	Hs3st1	920	-1.7663	1423450_a_at	997	-1.67
Sema3a	20346	sema domain, immunoglobulin domain (Ig), short basic domain, secreted, (semaphorin) 3A	Sema3a	930	1.7556	1420416_at	1291	1.57
E2f2	242705	E2F transcription factor 2	E2f2	935	1.7498	1455790_at	2407	1.35
Dsp	109620	desmoplakin	Dsp	936	1.7496	1435493_at	141	2.84
Slc9a3r1	26941	solute carrier family 9 (sodium/hydrogen exchanger), member 3 regulator 1	Slc9a3r1	942	1.7419	1438115_a_at	1229	1.59
Ahr	11622	aryl-hydrocarbon receptor	Ahr	947	-1.7365	1422631_at	1876	-1.43
Gpx3	14778	glutathione peroxidase 3	Gpx3	948	1.7354	1449106_at	124	-2.92
Ssfa2	70599	sperm specific antigen 2	Ssfa2	953	-1.7308	1423613_at	1169	-1.61
Cdca5	67849	cell division cycle associated 5	Cdca5	957	1.7295	1416802_a_at	174	2.72
Nos3	18127	nitric oxide synthase 3, endothelial cell	Nos3	959	-1.7271	1422622_at	484	-2.03
Rbm47	245945	RNA binding motif protein 47	Rbm47	960	-1.7249	1438021_at	424	2.11
Ctps	51797	cytidine 5'-triphosphate synthase	Ctps	969	-1.7156	1416563_at	2495	1.34
Acsm3	20216	acyl-CoA synthetase medium-chain family member 3	Acsm3	972	1.7137	1425559_a_at	2325	1.36
Tmem51	214359	transmembrane protein 51	Tmem51	975	-1.7105	1424383_at	870	-1.73
Ankle1	234396	ankyrin repeat and LEM domain containing 1	Ankle1	976	1.7095	1443978_at	1550	1.5
Pdpn	14726	podoplanin	Pdpn	981	-1.7056	1419309_at	187	-2.65
Notch1	18128	notch 1	Notch1	982	-1.7052	1418634_at	1550	-1.5
Evpl	14027	envoplakin	Evpl	988	1.7012	1419133_at	2688	1.32
Degs2	70059	degenerative spermatocyte homolog 2 (Drosophila), lipid desaturase	Degs2	997	1.6967	1424549_at	1169	-1.61
Spc25	66442	SPC25, NDC80 kinetochore complex component, homolog (S. cerevisiae)	Spc25	999	1.6965	1424118_a_at	227	2.49
P2ry14	140795	purinergic receptor P2Y, G-protein coupled, 14	P2ry14	1006	1.6891	1424733_at	9	10.2
4930579G24Rik	75939	RIKEN cDNA 4930579G24 gene	4930579G24Rik	1007	1.689	1429364_at	108	3.04
Lgmn	19141	legumain	Lgmn	1008	-1.6875	1448883_at	503	-2.01
Thbs2	21826	thrombospondin 2	Thbs2	1010	-1.6862	1450663_at	631	-1.89
Adrbk2	320129	adrenergic receptor kinase, beta 2	Adrbk2	1020	1.6802	1434450_s_at	2407	-1.35
Flot1	14251	flotillin 1	Flot1	1021	-1.6742	1448559_at	918	-1.7
1110050K14Rik	68790	RIKEN cDNA 1110050K14 gene	1110050K14Rik	1036	-1.6627	1430012_at	1550	-1.5
Dusp2	13537	dual specificity phosphatase 2	Dusp2	1044	-1.6573	1450698_at	503	-2.01
C630004H02Rik	217310	RIKEN cDNA C630004H02 gene	C630004H02Rik	1048	-1.6551	1423914_at	3359	-1.25
Irak3	73914	interleukin-1 receptor-associated kinase 3	Irak3	1062	-1.6464	1435040_at	484	-2.03
Exo1	26909	exonuclease 1	Exo1	1066	1.6413	1418026_at	729	1.82
Rarb	218772	retinoic acid receptor, beta	Rarb	1071	1.6394	1454906_at	3169	-1.27
Rdh9	103142	retinol dehydrogenase 9	Rdh9	1090	-1.6281	1427963_s_at	50	-4.09
Adcy4	104110	adenylate cyclase 4	Adcy4	1094	-1.6272	1418098_at	561	-1.95
Pvr	52118	poliovirus receptor	Pvr	1095	-1.625	1451160_s_at	1831	-1.44
Dram1	71712	DNA-damage regulated autophagy modulator 1	Dram1	1096	-1.624	1424524_at	1979	-1.41
Apbb2	11787	amyloid beta (A4) precursor protein-binding, family B, member 2	Apbb2	1101	-1.6173	1426719_at	2986	-1.29
Fgf7	14178	fibroblast growth factor 7	Fgf7	1105	-1.6161	1438405_at	2883	-1.3
Gdpd5	233552	glycerophosphodiester phosphodiesterase domain containing 5	Gdpd5	1115	1.6126	1424150_at	2253	-1.37
Sfrp4	20379	secreted frizzled-related protein 4	Sfrp4	1118	-1.6111	1451031_at	294	-2.32
Col4a6	94216	collagen, type IV, alpha 6	Col4a6	1120	1.611	1421006_at	631	-1.89
Pcolce	18542	procollagen C-endopeptidase enhancer protein	Pcolce	1124	-1.6093	1448433_a_at	186	-2.66
Pcdh19	279653	protocadherin 19	Pcdh19	1126	-1.6081	1437360_at	573	-1.94
Txnip	56338	thioredoxin interacting protein	Txnip	1130	1.6051	1415996_at	182	-2.67
Scn1b	20266	sodium channel, voltage-gated, type I, beta	Scn1b	1132	-1.6041	1418738_at	3654	-1.22
Ebf3	13593	early B cell factor 3	Ebf3	1134	-1.6038	1452751_at	2407	-1.35
Gja4	14612	gap junction protein, alpha 4	Gja4	1143	-1.5999	1416255_at	435	-2.09
Akap2	11641	A kinase (PRKA) anchor protein 2	Akap2	1145	-1.5951	1455870_at	1831	-1.44
2010111I01Rik	72061	RIKEN cDNA 2010111I01 gene	2010111I01Rik	1158	-1.5899	1460695_a_at	2986	-1.29
Uhrf1	18140	ubiquitin-like, containing PHD and RING finger domains, 1	Uhrf1	1159	1.5876	1415810_at	60	3.76
Ctsb	13030	cathepsin B	Ctsb	1160	-1.5873	1448732_at	2986	1.29
Chaf1b	110749	chromatin assembly factor 1, subunit B (p60)	Chaf1b	1162	1.5858	1423877_at	370	2.18
Flnb	286940	filamin, beta	Flnb	1165	-1.5836	1426750_at	2495	-1.34
Gpcpd1	74182	glycerophosphocholine phosphodiesterase GDE1 homolog (S. cerevisiae)	Gpcpd1	1166	-1.5822	1429144_at	1112	-1.63
Sox7	20680	SRY-box containing gene 7	Sox7	1173	1.5781	1416564_at	1979	-1.41
Tk1	21877	thymidine kinase 1	Tk1	1177	1.5744	1416258_at	398	2.14
Rtn4rl1	237847	reticulon 4 receptor-like 1	Rtn4rl1	1180	1.5733	1436868_at	3565	-1.23
Rai14	75646	retinoic acid induced 14	Rai14	1181	-1.5718	1417400_at	2325	-1.36
Mcam	84004	melanoma cell adhesion molecule	Mcam	1198	-1.5672	1416357_a_at	2045	-1.4
Plekha4	69217	pleckstrin homology domain containing, family A (phosphoinositide binding specific) member 4	Plekha4	1202	-1.5651	1426013_s_at	2045	-1.4
Stra6	20897	stimulated by retinoic acid gene 6	Stra6	1204	1.5644	1422723_at	2688	-1.32
Fam129a	63913	family with sequence similarity 129, member A	Fam129a	1205	1.5632	1422567_at	1686	-1.47
Scnn1b	20277	sodium channel, nonvoltage-gated 1 beta	Scnn1b	1207	1.561	1418475_at	1229	1.59
Tinagl1	94242	tubulointerstitial nephritis antigen-like 1	Tinagl1	1208	-1.5608	1417109_at	1925	-1.42
Mmp9	17395	matrix metallopeptidase 9	Mmp9	1212	1.5599	1416298_at	2495	1.34
Espl1	105988	extra spindle poles-like 1 (S. cerevisiae)	Espl1	1231	1.5519	1433862_at	815	1.76
Efnb3	13643	ephrin B3	Efnb3	1233	1.5512	1423085_at	2045	-1.4
Notch3	18131	notch 3	Notch3	1239	-1.5481	1421965_s_at	769	-1.79
Serpinb9	20723	serine (or cysteine) peptidase inhibitor, clade B, member 9	Serpinb9	1247	-1.54	1422601_at	2122	-1.39
Akr1b3	11677	aldo-keto reductase family 1, member B3 (aldose reductase)	Akr1b3	1248	1.5388	1456590_x_at	1112	1.63
Rbfox3	52897	RNA binding protein, fox-1 homolog (C. elegans) 3	Rbfox3	1251	1.5376	1436450_at	460	2.06
Zbed4	223773	zinc finger, BED domain containing 4	Zbed4	1254	1.5368	1427090_at	657	1.87
Cxadr	13052	coxsackie virus and adenovirus receptor	Cxadr	1255	1.5364	1427321_s_at	3885	1.2
Ly6c1	17067	lymphocyte antigen 6 complex, locus C1	Ly6c1	1259	-1.5346	1421571_a_at	429	-2.1
Neo1	18007	neogenin	Neo1	1265	1.532	1434931_at	966	-1.68
Bnipl	171388	BCL2/adenovirus E1B 19kD interacting protein like	Bnipl	1268	1.5309	1420683_at	700	1.84
Mpzl1	68481	myelin protein zero-like 1	Mpzl1	1277	-1.5254	1428168_at	2786	-1.31
Col4a1	12826	collagen, type IV, alpha 1	Col4a1	1279	-1.5247	1426348_at	1189	-1.6
Scube2	56788	signal peptide, CUB domain, EGF-like 2	Scube2	1282	1.5215	1453486_a_at	424	-2.11
Olfml2b	320078	olfactomedin-like 2B	Olfml2b	1283	-1.5205	1423915_at	364	-2.19
Ly6a	110454	lymphocyte antigen 6 complex, locus A	Ly6a	1293	-1.5147	1417185_at	759	-1.8
Aplp2	11804	amyloid beta (A4) precursor-like protein 2	Aplp2	1294	1.5145	1421887_a_at	2786	-1.31
Sgtb	218544	small glutamine-rich tetratricopeptide repeat (TPR)-containing, beta	Sgtb	1297	-1.5128	1451529_at	2688	-1.32
Cacnb2	12296	calcium channel, voltage-dependent, beta 2 subunit	Cacnb2	1299	-1.5107	1456401_at	1876	-1.43
Lrrc8c	100604	leucine rich repeat containing 8 family, member C	Lrrc8c	1303	-1.5078	1455398_at	729	-1.82
Lrp11	237253	low density lipoprotein receptor-related protein 11	Lrp11	1306	-1.5056	1433536_at	2883	1.3
Ndrg1	17988	N-myc downstream regulated gene 1	Ndrg1	1310	-1.5019	1450976_at	116	-2.97
Ror2	26564	receptor tyrosine kinase-like orphan receptor 2	Ror2	1315	-1.5006	1423428_at	375	2.17
Elovl7	74559	ELOVL family member 7, elongation of long chain fatty acids (yeast)	Elovl7	1317	1.5001	1424098_at	3565	-1.23
Smarca1	93761	SWI/SNF related, matrix associated, actin dependent regulator of chromatin, subfamily a, member 1	Smarca1	1321	-1.4983	1460292_a_at	2688	-1.32
Sdc1	20969	syndecan 1	Sdc1	1327	1.4955	1437279_x_at	1415	1.53
Map3k6	53608	mitogen-activated protein kinase kinase kinase 6	Map3k6	1332	-1.4932	1449901_a_at	2325	-1.36
Tnfrsf1a	21937	tumor necrosis factor receptor superfamily, member 1a	Tnfrsf1a	1338	-1.4903	1417291_at	839	-1.75
Fam13c	71721	family with sequence similarity 13, member C	Fam13c	1343	-1.4895	1448557_at	786	-1.78
Larp4	207214	La ribonucleoprotein domain family, member 4	Larp4	1348	-1.4874	1455102_at	1780	1.45
Lig1	16881	ligase I, DNA, ATP-dependent	Lig1	1351	1.487	1416641_at	435	2.09
Ica1	15893	islet cell autoantigen 1	Ica1	1354	1.4864	1431644_a_at	3071	-1.28
Rad54l	19366	RAD54 like (S. cerevisiae)	Rad54l	1355	1.486	1450862_at	536	1.98
Znrf2	387524	zinc and ring finger 2	Znrf2	1357	-1.4858	1434016_at	1925	1.42
Rbp1	19659	retinol binding protein 1, cellular	Rbp1	1360	1.485	1448754_at	1020	-1.66
Ctps2	55936	cytidine 5'-triphosphate synthase 2	Ctps2	1367	-1.484	1457075_at	3272	-1.26
Sh3bgrl3	73723	SH3 domain binding glutamic acid-rich protein-like 3	Sh3bgrl3	1369	1.4826	1416528_at	2495	-1.34
Glipr2	384009	GLI pathogenesis-related 2	Glipr2	1370	-1.4825	1452803_at	3885	-1.2
6430573F11Rik	319582	RIKEN cDNA 6430573F11 gene	6430573F11Rik	1373	1.4823	1456096_at	2786	-1.31
Lrrn3	16981	leucine rich repeat protein 3, neuronal	Lrrn3	1376	1.4815	1434539_at	536	1.98
Rfc3	69263	replication factor C (activator 1) 3	Rfc3	1378	1.4799	1432538_a_at	581	1.93
Ece1	230857	endothelin converting enzyme 1	Ece1	1379	-1.4798	1455741_a_at	1189	-1.6
Oxct1	67041	3-oxoacid CoA transferase 1	Oxct1	1382	1.4783	1436750_a_at	503	2.01
Tpst2	22022	protein-tyrosine sulfotransferase 2	Tpst2	1399	1.4681	1416086_at	3359	-1.25
Cdh1	12550	cadherin 1	Cdh1	1402	1.4671	1448261_at	602	1.91
5730469M10Rik	70564	RIKEN cDNA 5730469M10 gene	5730469M10Rik	1405	1.4653	1447774_x_at	36	4.8
Creb3l4	78284	cAMP responsive element binding protein 3-like 4	Creb3l4	1406	-1.4652	1424218_a_at	3359	-1.25
Hist1h2ae	319166	histone cluster 1, H2ae	Hist1h2ae	1408	1.4647	1438009_at	156	2.79
Fryl	72313	furry homolog-like (Drosophila)	Fryl	1415	-1.4616	1415758_at	1189	-1.6
Sesn1	140742	sestrin 1	Sesn1	1416	1.4616	1454699_at	677	-1.85
Gja1	14609	gap junction protein, alpha 1	Gja1	1423	1.4563	1438945_x_at	856	1.74
Pyhin1	236312	pyrin and HIN domain family, member 1	Pyhin1	1428	-1.4549	1435331_at	3169	-1.27
Rgs16	19734	regulator of G-protein signaling 16	Rgs16	1434	-1.4524	1455265_a_at	2495	-1.34
Prpf38b	66921	PRP38 pre-mRNA processing factor 38 (yeast) domain containing B	Prpf38b	1443	-1.4496	1455016_at	1632	1.48
Serping1	12258	serine (or cysteine) peptidase inhibitor, clade G, member 1	Serping1	1445	-1.4485	1416625_at	700	-1.84
Plch2	269615	phospholipase C, eta 2	Plch2	1446	1.4484	1436335_at	214	2.53
Cdr2l	237988	cerebellar degeneration-related protein 2-like	Cdr2l	1448	-1.4473	1459911_at	1780	-1.45
Hmgb2	97165	high mobility group box 2	Hmgb2	1451	1.4466	1437313_x_at	447	2.08
Vstm4	320736	V-set and transmembrane domain containing 4	E130203B14Rik	1452	-1.446	1455050_at	156	-2.79
Cenpk	60411	centromere protein K	Cenpk	1453	1.4459	1418264_at	148	2.82
Eif4e	13684	eukaryotic translation initiation factor 4E	Eif4e	1464	-1.4403	1423220_at	2688	1.32
Rdh10	98711	retinol dehydrogenase 10 (all-trans)	Rdh10	1466	-1.44	1426968_a_at	452	-2.07
Tubb2b	73710	tubulin, beta 2B class IIB	Tubb2b	1469	-1.4381	1452679_at	242	2.44
Hdac11	232232	histone deacetylase 11	Hdac11	1475	1.4355	1451229_at	966	-1.68
Mtus1	102103	mitochondrial tumor suppressor 1	Mtus1	1476	-1.435	1436501_at	536	-1.98
Fam26e	103511	family with sequence similarity 26, member E	Fam26e	1477	-1.4349	1424680_at	2253	1.37
Rasip1	69903	Ras interacting protein 1	Rasip1	1479	-1.4327	1428016_a_at	270	-2.38
Rora	19883	RAR-related orphan receptor alpha	Rora	1481	-1.4323	1424034_at	206	-2.56
Npas4	225872	neuronal PAS domain protein 4	Npas4	1486	-1.4313	1459372_at	3071	1.28
Ace	11421	angiotensin I converting enzyme (peptidyl-dipeptidase A) 1	Ace	1495	-1.4286	1427034_at	2495	-1.34
Myo10	17909	myosin X	Myo10	1499	-1.4275	1454731_at	1189	-1.6
Tmem132c	208213	transmembrane protein 132C	Tmem132c	1509	1.4222	1438697_at	677	1.85
Dcn	13179	decorin	Dcn	1525	-1.4177	1449368_at	435	-2.09
Bex1	19716	brain expressed gene 1	Bex1	1530	-1.4154	1448595_a_at	744	1.81
Naprt1	223646	nicotinate phosphoribosyltransferase domain containing 1	Naprt1	1542	-1.4118	1454748_at	1112	-1.63
Nmral1	67824	NmrA-like family domain containing 1	Nmral1	1543	1.411	1430530_s_at	1074	1.64
Lin9	72568	lin-9 homolog (C. elegans)	Lin9	1545	1.4107	1428639_at	2495	1.34
Arl4c	320982	ADP-ribosylation factor-like 4C	Arl4c	1551	1.4088	1436512_at	88	3.31
Adrm1	56436	adhesion regulating molecule 1	Adrm1	1556	-1.4072	1438170_x_at	3565	1.23
Fam101b	76566	family with sequence similarity 101, member B	Fam101b	1558	1.407	1456603_at	966	-1.68
Rab6a	19346	RAB6A, member RAS oncogene family	Rab6	1567	-1.4046	1447776_x_at	2883	1.3
Bfar	67118	bifunctional apoptosis regulator	Bfar	1568	-1.4046	1426488_at	1506	-1.51
Gtpbp4	69237	GTP binding protein 4	Gtpbp4	1569	-1.4045	1423142_a_at	331	2.24
Akap13	75547	A kinase (PRKA) anchor protein 13	Akap13	1575	-1.4028	1433722_at	2688	-1.32
