# Supplementary material for: SOX17 regulates uterine epithelial–stromal cross-talk acting via a distal enhancer upstream of Ihh
Source: Nat Commun. 2018 Oct 24;9:4421. doi: 10.1038/s41467-018-06652-w (PMC6200785; doi:10.1038/s41467-018-06652-w)
Supplement: Supplementary file 8 — Supplementary Data 5 [file 41467_2018_6652_MOESM8_ESM.xlsx]

## Sheet: Table S5a
Supplementary Data 5. List of genes bound by SOX17 in mouse uteri 6 h after P4.
Gene symbol	Bound by SOX17 within 25kb of gene boundary
Marc1	Y
March1	Y
Marc2	Y
March2	Y
March5	Y
March6	Y
March7	Y
March9	Y
Sept1	Y
Sept2	Y
Sept7	Y
Sept9	Y
Sept11	Y
Sept14	Y
Sep15	Y
0610005C13Rik	Y
0610007N19Rik	Y
0610008F07Rik	Y
0610009B22Rik	Y
0610009L18Rik	Y
0610009O20Rik	Y
0610010F05Rik	Y
0610010K14Rik	Y
0610011F06Rik	Y
0610012G03Rik	Y
0610012H03Rik	Y
0610030E20Rik	Y
0610031J06Rik	Y
0610031O16Rik	Y
0610038L08Rik	Y
0610039K10Rik	Y
0610040B10Rik	Y
0610040F04Rik	Y
0610040J01Rik	Y
0610043K17Rik	Y
1110001A16Rik	Y
1110001J03Rik	Y
1110004E09Rik	Y
1110007C09Rik	Y
1110008F13Rik	Y
1110008L16Rik	Y
1110008P14Rik	Y
1110019D14Rik	Y
1110020A21Rik	Y
1110028F11Rik	Y
1110028F18Rik	Y
1110032A03Rik	Y
1110034G24Rik	Y
1110037F02Rik	Y
1110038B12Rik	Y
1110038F14Rik	Y
1110051M20Rik	Y
1110054M08Rik	Y
1110057K04Rik	Y
1110059E24Rik	Y
1110059G10Rik	Y
1110065P20Rik	Y
1190002F15Rik	Y
1190002N15Rik	Y
1190003J15Rik	Y
1190005I06Rik	Y
1200011I18Rik	Y
1200014J11Rik	Y
1300017J02Rik	Y
1300018J18Rik	Y
1500011B03Rik	Y
1500012F01Rik	Y
1500015L24Rik	Y
1500016L03Rik	Y
1500032L24Rik	Y
1600002D24Rik	Y
1600002K03Rik	Y
1600014C10Rik	Y
1600014K23Rik	Y
1600016N20Rik	Y
1600020E01Rik	Y
1600029D21Rik	Y
1600029O15Rik	Y
1700001C19Rik	Y
1700001G11Rik	Y
1700001G17Rik	Y
1700001K19Rik	Y
1700001L05Rik	Y
1700001L19Rik	Y
1700001O22Rik	Y
1700001P01Rik	Y
1700003D09Rik	Y
1700003E16Rik	Y
1700003F12Rik	Y
1700006E09Rik	Y
1700007G11Rik	Y
1700007J10Rik	Y
1700007L15Rik	Y
1700008J07Rik	Y
1700009P17Rik	Y
1700010B08Rik	Y
1700010J16Rik	Y
1700011E24Rik	Y
1700011J10Rik	Y
1700012B09Rik	Y
1700012D01Rik	Y
1700012D14Rik	Y
1700013F07Rik	Y
1700013G23Rik	Y
1700015F17Rik	Y
1700016D06Rik	Y
1700016G22Rik	Y
1700016H13Rik	Y
1700017B05Rik	Y
1700017G19Rik	Y
1700017N19Rik	Y
1700019B03Rik	Y
1700019G24Rik	Y
1700019L03Rik	Y
1700019N12Rik	Y
1700019N19Rik	Y
1700019O17Rik	Y
1700020D05Rik	Y
1700020G17Rik	Y
1700020I14Rik	Y
1700020L24Rik	Y
1700020M21Rik	Y
1700020N01Rik	Y
1700020N18Rik	Y
1700021K19Rik	Y
1700022E09Rik	Y
1700022I11Rik	Y
1700023A16Rik	Y
1700024P04Rik	Y
1700025F24Rik	Y
1700025G04Rik	Y
1700026D08Rik	Y
1700027J07Rik	Y
1700028J19Rik	Y
1700029P11Rik	Y
1700030A11Rik	Y
1700030K09Rik	Y
1700031A10Rik	Y
1700031P21Rik	Y
1700034F02Rik	Y
1700034G24Rik	Y
1700034J05Rik	Y
1700037C18Rik	Y
1700037H04Rik	Y
1700040L02Rik	Y
1700041M19Rik	Y
1700042G07Rik	Y
1700045H11Rik	Y
1700048M11Rik	Y
1700051A21Rik	Y
1700052N19Rik	Y
1700054A03Rik	Y
1700054K19Rik	Y
1700056E22Rik	Y
1700060C16Rik	Y
1700060C20Rik	Y
1700061I17Rik	Y
1700064J06Rik	Y
1700064M15Rik	Y
1700065D16Rik	Y
1700065I17Rik	Y
1700065J11Rik	Y
1700065J18Rik	Y
1700066M21Rik	Y
1700067K01Rik	Y
1700067P10Rik	Y
1700069L16Rik	Y
1700071M16Rik	Y
1700080E11Rik	Y
1700084E18Rik	Y
1700086O06Rik	Y
1700088E04Rik	Y
1700092K14Rik	Y
1700092M07Rik	Y
1700093K21Rik	Y
1700094D03Rik	Y
1700094M24Rik	Y
1700095B22Rik	Y
1700096K18Rik	Y
1700101E01Rik	Y
1700101I11Rik	Y
1700102H20Rik	Y
1700102P08Rik	Y
1700104A03Rik	Y
1700105P06Rik	Y
1700108F19Rik	Y
1700109F18Rik	Y
1700110C19Rik	Y
1700110K17Rik	Y
1700112E06Rik	Y
1700113A16Rik	Y
1700120C14Rik	Y
1700120K04Rik	Y
1700122O11Rik	Y
1700123I01Rik	Y
1700123M08Rik	Y
1700123O20Rik	Y
1810007I06Rik	Y
1810009A15Rik	Y
1810010H24Rik	Y
1810011H11Rik	Y
1810011O10Rik	Y
1810012K16Rik	Y
1810013L24Rik	Y
1810014B01Rik	Y
1810019D21Rik	Y
1810021B22Rik	Y
1810022K09Rik	Y
1810024B03Rik	Y
1810026J23Rik	Y
1810032O08Rik	Y
1810034E14Rik	Y
1810043G02Rik	Y
1810043H04Rik	Y
1810046K07Rik	Y
1810055G02Rik	Y
1810058I24Rik	Y
1810062G17Rik	Y
1810062O18Rik	Y
1810064F22Rik	Y
2010001E11Rik	Y
2010001M06Rik	Y
2010003K11Rik	Y
2010009K17Rik	Y
2010106C02Rik	Y
2010107E04Rik	Y
2010107G12Rik	Y
2010109I03Rik	Y
2010111I01Rik	Y
2010310C07Rik	Y
2010320M18Rik	Y
2210015D19Rik	Y
2210016F16Rik	Y
2210018M11Rik	Y
2210404O07Rik	Y
2210407C18Rik	Y
2210408F21Rik	Y
2210409E12Rik	Y
2210416O15Rik	Y
2210420H20Rik	Y
2300009A05Rik	Y
2310001H17Rik	Y
2310001K24Rik	Y
2310002J15Rik	Y
2310003H01Rik	Y
2310007B03Rik	Y
2310007L24Rik	Y
2310008H04Rik	Y
2310010J17Rik	Y
2310010M20Rik	Y
2310014F07Rik	Y
2310014L17Rik	Y
2310015A10Rik	Y
2310015B20Rik	Y
2310020H05Rik	Y
2310022A10Rik	Y
2310030G06Rik	Y
2310033P09Rik	Y
2310034G01Rik	Y
2310035C23Rik	Y
2310036O22Rik	Y
2310039H08Rik	Y
2310039L15Rik	Y
2310040G24Rik	Y
2310042D19Rik	Y
2310043O21Rik	Y
2310044G17Rik	Y
2310047M10Rik	Y
2310050B05Rik	Y
2310057M21Rik	Y
2310061I04Rik	Y
2310061J03Rik	Y
2310067B10Rik	Y
2310068J16Rik	Y
2310069B03Rik	Y
2310079G19Rik	Y
2410002F23Rik	Y
2410002O22Rik	Y
2410004B18Rik	Y
2410004N09Rik	Y
2410006H16Rik	Y
2410015M20Rik	Y
2410016O06Rik	Y
2410018M08Rik	Y
2410057H14Rik	Y
2410066E13Rik	Y
2410088K16Rik	Y
2410089E03Rik	Y
2410114N07Rik	Y
2410124H12Rik	Y
2410137F16Rik	Y
2410137M14Rik	Y
2500004C02Rik	Y
2510002D24Rik	Y
2510003E04Rik	Y
2510039O18Rik	Y
2510049J12Rik	Y
2610001J05Rik	Y
2610002J02Rik	Y
2610008E11Rik	Y
2610015P09Rik	Y
2610019E17Rik	Y
2610028H24Rik	Y
2610034B18Rik	Y
2610035D17Rik	Y
2610203C20Rik	Y
2610204G22Rik	Y
2610301B20Rik	Y
2610301G19Rik	Y
2610306M01Rik	Y
2610307P16Rik	Y
2610318N02Rik	Y
2610507B11Rik	Y
2700029M09Rik	Y
2700046A07Rik	Y
2700046G09Rik	Y
2700050L05Rik	Y
2700081O15Rik	Y
2700089E24Rik	Y
2700089I24Rik	Y
2700094K13Rik	Y
2700099C18Rik	Y
2810001G20Rik	Y
2810002D19Rik	Y
2810004N23Rik	Y
2810006K23Rik	Y
2810008D09Rik	Y
2810013P06Rik	Y
2810025M15Rik	Y
2810055G20Rik	Y
2810403A07Rik	Y
2810408A11Rik	Y
2810410L24Rik	Y
2810428I15Rik	Y
2810433D01Rik	Y
2810442N19Rik	Y
2810454H06Rik	Y
2810474O19Rik	Y
2900002K06Rik	Y
2900009J06Rik	Y
2900026A02Rik	Y
2900056M20Rik	Y
2900057B20Rik	Y
2900060B14Rik	Y
2900076A07Rik	Y
2900079G21Rik	Y
3010026O09Rik	Y
3110021A11Rik	Y
3110021N24Rik	Y
3110039I08Rik	Y
3110040N11Rik	Y
3110043O21Rik	Y
3110047P20Rik	Y
3110056K07Rik	Y
3110057O12Rik	Y
3110062M04Rik	Y
3110070M22Rik	Y
3110079O15Rik	Y
3110082I17Rik	Y
3230401D17Rik	Y
3830408C21Rik	Y
4632415K11Rik	Y
4632427E13Rik	Y
4632428C04Rik	Y
4632434I11Rik	Y
4732415M23Rik	Y
4732471J01Rik	Y
4732490B19Rik	Y
4732491K20Rik	Y
4831440E17Rik	Y
4833417C18Rik	Y
4833418N02Rik	Y
4833420G17Rik	Y
4833423E24Rik	Y
4833427F10Rik	Y
4833439L19Rik	Y
4921501E09Rik	Y
4921504E06Rik	Y
4921506M07Rik	Y
4921507P07Rik	Y
4921508A21Rik	Y
4921511C10Rik	Y
4921513I03Rik	Y
4921524L21Rik	Y
4921525B02Rik	Y
4921530D09Rik	Y
4921530L18Rik	Y
4921531C22Rik	Y
4921536K21Rik	Y
4921539E11Rik	Y
4922502H24Rik	Y
4922505E12Rik	Y
4930402H24Rik	Y
4930404A05Rik	Y
4930404A10Rik	Y
4930404H11Rik	Y
4930404N11Rik	Y
4930405A21Rik	Y
4930407I10Rik	Y
4930412B13Rik	Y
4930413G21Rik	Y
4930414L22Rik	Y
4930415O20Rik	Y
4930417O22Rik	Y
4930423M02Rik	Y
4930425O10Rik	Y
4930426D05Rik	Y
4930426L09Rik	Y
4930427A07Rik	Y
4930428O21Rik	Y
4930429B21Rik	Y
4930429F24Rik	Y
4930431F12Rik	Y
4930432K21Rik	Y
4930432M17Rik	Y
4930443G12Rik	Y
4930444A02Rik	Y
4930444F02Rik	Y
4930444M15Rik	Y
4930444P10Rik	Y
4930447A16Rik	Y
4930447K03Rik	Y
4930449E01Rik	Y
4930449E18Rik	Y
4930451G09Rik	Y
4930455F16Rik	Y
4930456L15Rik	Y
4930465K10Rik	Y
4930474M22Rik	Y
4930474N09Rik	Y
4930478L05Rik	Y
4930481A15Rik	Y
4930483O08Rik	Y
4930486F22Rik	Y
4930488B22Rik	Y
4930488L21Rik	Y
4930500J02Rik	Y
4930502E09Rik	Y
4930503B20Rik	Y
4930506C21Rik	Y
4930506M07Rik	Y
4930507D05Rik	Y
4930509E16Rik	Y
4930509J09Rik	Y
4930511A02Rik	Y
4930512B01Rik	Y
4930513N10Rik	Y
4930515B02Rik	Y
4930515G01Rik	Y
4930519F16Rik	Y
4930520O04Rik	Y
4930522H14Rik	Y
4930522O17Rik	Y
4930524L23Rik	Y
4930528A17Rik	Y
4930529M08Rik	Y
4930539C22Rik	Y
4930539E08Rik	Y
4930539J05Rik	Y
4930542C21Rik	Y
4930543E12Rik	Y
4930544D05Rik	Y
4930544M13Rik	Y
4930546C10Rik	Y
4930547E08Rik	Y
4930549G23Rik	Y
4930550C14Rik	Y
4930556C24Rik	Y
4930558J18Rik	Y
4930562C15Rik	Y
4930563D23Rik	Y
4930563E18Rik	Y
4930563E22Rik	Y
4930564D02Rik	Y
4930565N06Rik	Y
4930567H12Rik	Y
4930568G15Rik	Y
4930570G19Rik	Y
4930577N17Rik	Y
4930578I06Rik	Y
4930578M01Rik	Y
4930579F01Rik	Y
4930579G24Rik	Y
4930583K01Rik	Y
4930590J08Rik	Y
4930592I03Rik	Y
4930593A02Rik	Y
4930593C16Rik	Y
4930599N23Rik	Y
4931402G19Rik	Y
4931403E22Rik	Y
4931406C07Rik	Y
4931406H21Rik	Y
4931406P16Rik	Y
4931414P19Rik	Y
4931417G12Rik	Y
4931428F04Rik	Y
4931428L18Rik	Y
4931429I11Rik	Y
4931429P17Rik	Y
4931430N09Rik	Y
4931440J10Rik	Y
4931440L10Rik	Y
4932412D23Rik	Y
4932413F04Rik	Y
4932416H05Rik	Y
4932418E24Rik	Y
4932443I19Rik	Y
4933401P06Rik	Y
4933402P03Rik	Y
4933403G14Rik	Y
4933404O12Rik	Y
4933406C10Rik	Y
4933406J10Rik	Y
4933406M09Rik	Y
4933407G14Rik	Y
4933407L21Rik	Y
4933411G11Rik	Y
4933411K20Rik	Y
4933416M07Rik	Y
4933417D19Rik	Y
4933417O13Rik	Y
4933421O10Rik	Y
4933422A05Rik	Y
4933422H20Rik	Y
4933424G05Rik	Y
4933425H06Rik	Y
4933426D04Rik	Y
4933426M11Rik	Y
4933427D14Rik	Y
4933427E11Rik	Y
4933427G17Rik	Y
4933430H16Rik	Y
4933430I17Rik	Y
4933430M04Rik	Y
4933432I03Rik	Y
4933433C11Rik	Y
4933433G15Rik	Y
4933434E20Rik	Y
4933434I20Rik	Y
4933436E23Rik	Y
4933439C10Rik	Y
4933439K11Rik	Y
4933440J02Rik	Y
5031425E22Rik	Y
5031425F14Rik	Y
5031434C07Rik	Y
5031434O11Rik	Y
5031439G07Rik	Y
5033403H07Rik	Y
5033404E19Rik	Y
5033406O09Rik	Y
5033411D12Rik	Y
5330411J11Rik	Y
5330417C22Rik	Y
5430402O13Rik	Y
5430405H02Rik	Y
5430416N02Rik	Y
5430417L22Rik	Y
5430435G22Rik	Y
5730408K05Rik	Y
5730420D15Rik	Y
5730422E09Rik	Y
5730455P16Rik	Y
5730522E02Rik	Y
5830415F09Rik	Y
5830416P10Rik	Y
5830417I10Rik	Y
5830418K08Rik	Y
5830418P13Rik	Y
5830454E08Rik	Y
6030407O03Rik	Y
6030408B16Rik	Y
6030440G07Rik	Y
6030468B19Rik	Y
6230400D17Rik	Y
6330403K07Rik	Y
6330403M23Rik	Y
6330409D20Rik	Y
6330418K02Rik	Y
6330549D23Rik	Y
6430531B16Rik	Y
6430548M08Rik	Y
6430571L13Rik	Y
6720401G13Rik	Y
6720456H20Rik	Y
6820408C15Rik	Y
7420700N18Rik	Y
8030423J24Rik	Y
8030442B05Rik	Y
8030462N17Rik	Y
8430406I07Rik	Y
8430408G22Rik	Y
8430410A17Rik	Y
8430419L09Rik	Y
8430431K14Rik	Y
9030404E10Rik	Y
9030617O03Rik	Y
9030624J02Rik	Y
9130008F23Rik	Y
9130017N09Rik	Y
9130019O22Rik	Y
9130019P16Rik	Y
9130023H24Rik	Y
9130221H12Rik	Y
9130401M01Rik	Y
9230102K24Rik	Y
9230105E05Rik	Y
9230110C19Rik	Y
9230112D13Rik	Y
9230114K14Rik	Y
9230116N13Rik	Y
9330020H09Rik	Y
9330111N05Rik	Y
9330117O12Rik	Y
9330133O14Rik	Y
9330151L19Rik	Y
9430008C03Rik	Y
9430015G10Rik	Y
9430016H08Rik	Y
9430023L20Rik	Y
9430041J12Rik	Y
9430060I03Rik	Y
9430069I07Rik	Y
9430083A17Rik	Y
9530027J09Rik	Y
9530036O11Rik	Y
9530053A07Rik	Y
9530059O14Rik	Y
9530080O11Rik	Y
9530082P21Rik	Y
9830001H06Rik	Y
9830132P13Rik	Y
9930012K11Rik	Y
9930014A18Rik	Y
9930021J03Rik	Y
9930104L06Rik	Y
a	Y
A030009H04Rik	Y
A130010J15Rik	Y
A230028O05Rik	Y
A230046K03Rik	Y
A230050P20Rik	Y
A230056J06Rik	Y
A230072C01Rik	Y
A230108P19Rik	Y
A330009N23Rik	Y
A330023F24Rik	Y
A330032B11Rik	Y
A330048O09Rik	Y
A330050B17Rik	Y
A330069E16Rik	Y
A430005L14Rik	Y
A430033K04Rik	Y
A430105I19Rik	Y
A530013C23Rik	Y
A530072M11Rik	Y
A530088E08Rik	Y
A630007B06Rik	Y
A630066F11Rik	Y
A630072M18Rik	Y
A730017L22Rik	Y
A730020M07Rik	Y
A730036I17Rik	Y
A730056A06Rik	Y
A730085A09Rik	Y
A730090N16Rik	Y
A830009L08Rik	Y
A930001A20Rik	Y
A930004D18Rik	Y
A930007I19Rik	Y
A930009A15Rik	Y
A930011G23Rik	Y
A930012L18Rik	Y
A930013F10Rik	Y
A930015D03Rik	Y
AA415398	Y
AA465934	Y
AA474331	Y
AA986860	Y
Aaas	Y
Aaed1	Y
Aagab	Y
Aak1	Y
Aamdc	Y
Aanat	Y
Aars	Y
Aars2	Y
Aarsd1	Y
Aasdh	Y
Aatf	Y
Aatk	Y
AB124611	Y
Abat	Y
Abca16	Y
Abca2	Y
Abca3	Y
Abca4	Y
Abca7	Y
Abca8b	Y
Abcb10	Y
Abcb11	Y
Abcb6	Y
Abcb7	Y
Abcb8	Y
Abcb9	Y
Abcc10	Y
Abcc2	Y
Abcc3	Y
Abcc4	Y
Abcc5	Y
Abcc9	Y
Abcd1	Y
Abcd2	Y
Abcd3	Y
Abce1	Y
Abcf1	Y
Abcf2	Y
Abcf3	Y
Abcg1	Y
Abcg4	Y
Abhd1	Y
Abhd10	Y
Abhd11	Y
Abhd13	Y
Abhd14a	Y
Abhd14b	Y
Abhd15	Y
Abhd16a	Y
Abhd2	Y
Abhd3	Y
Abhd4	Y
Abhd5	Y
Abhd6	Y
Abhd8	Y
Abi1	Y
Abi2	Y
Abi3	Y
Abl1	Y
Abl2	Y
Ablim1	Y
Ablim2	Y
Ablim3	Y
Abr	Y
Abt1	Y
Abtb1	Y
Abtb2	Y
Acaa1a	Y
Acaa2	Y
Acaca	Y
Acacb	Y
Acad10	Y
Acad12	Y
Acad8	Y
Acad9	Y
Acadl	Y
Acadm	Y
Acads	Y
Acadsb	Y
Acadvl	Y
Acap1	Y
Acap2	Y
Acap3	Y
Acat3	Y
Acbd4	Y
Accs	Y
Acer2	Y
Ache	Y
Acin1	Y
Acly	Y
Acmsd	Y
Acnat2	Y
Aco1	Y
Aco2	Y
Acot11	Y
Acot12	Y
Acot7	Y
Acot8	Y
Acox3	Y
Acoxl	Y
Acp2	Y
Acp5	Y
Acpl2	Y
Acpp	Y
Acpt	Y
Acr	Y
Acrbp	Y
Acsl1	Y
Acsl5	Y
Acsm5	Y
Acss1	Y
Acss2	Y
Actb	Y
Actg1	Y
Actg2	Y
Actl10	Y
Actl6a	Y
Actl6b	Y
Actn1	Y
Actn2	Y
Actn4	Y
Actr10	Y
Actr1a	Y
Actr3	Y
Actr5	Y
Actr6	Y
Actr8	Y
Actrt3	Y
Acvr1b	Y
Acvr1c	Y
Acvrl1	Y
Acy1	Y
Acy3	Y
Acyp1	Y
Acyp2	Y
Adal	Y
Adam10	Y
Adam12	Y
Adam15	Y
Adam17	Y
Adam18	Y
Adam1a	Y
Adam1b	Y
Adam2	Y
Adam22	Y
Adam33	Y
Adam8	Y
Adam9	Y
Adamts1	Y
Adamts10	Y
Adamts16	Y
Adamts17	Y
Adamts18	Y
Adamts2	Y
Adamts4	Y
Adamts6	Y
Adamts9	Y
Adamtsl1	Y
Adamtsl2	Y
Adamtsl4	Y
Adamtsl5	Y
Adap1	Y
Adap2	Y
Adar	Y
Adarb1	Y
Adat2	Y
Adat3	Y
Adc	Y
Adck2	Y
Adck4	Y
Adck5	Y
Adcy10	Y
Adcy2	Y
Adcy4	Y
Adcy6	Y
Adcy7	Y
Adcy9	Y
Adcyap1r1	Y
Add1	Y
Add3	Y
Adh4	Y
Adh5	Y
Adh6a	Y
Adh6-ps1	Y
Adi1	Y
Adipoq	Y
Adipor1	Y
Adipor2	Y
Adk	Y
Adm	Y
Adm2	Y
Adnp	Y
Adnp2	Y
Ado	Y
Adprh	Y
Adprhl2	Y
Adprm	Y
Adra1a	Y
Adra2c	Y
Adrbk1	Y
Adrm1	Y
Adssl1	Y
Adtrp	Y
Aebp1	Y
Aebp2	Y
Aen	Y
Aes	Y
AF357399	Y
Afap1	Y
Afap1l2	Y
Aff1	Y
Aff3	Y
Aff4	Y
Afmid	Y
Aftph	Y
Agap1	Y
Agap2	Y
Agap3	Y
Agbl2	Y
Agbl3	Y
Agbl4	Y
Agbl5	Y
Ager	Y
Agfg2	Y
Aggf1	Y
Agl	Y
Agmat	Y
Agpat1	Y
Agpat2	Y
Agpat3	Y
Agpat4	Y
Agpat5	Y
Agpat6	Y
Agphd1	Y
Agps	Y
Agrn	Y
Agrp	Y
Agtpbp1	Y
Agxt	Y
Agxt2l2	Y
Ahctf1	Y
Ahcy	Y
Ahcyl1	Y
Ahcyl2	Y
Ahdc1	Y
Ahi1	Y
Ahnak	Y
Ahrr	Y
Ahsa1	Y
Ahsa2	Y
AI182371	Y
AI314831	Y
AI413582	Y
AI462493	Y
AI463170	Y
AI467606	Y
AI507597	Y
AI597468	Y
AI597479	Y
AI606473	Y
AI661453	Y
AI837181	Y
AI846148	Y
AI847159	Y
Aif1	Y
Aif1l	Y
Aig1	Y
Aim1l	Y
Aip	Y
Aire	Y
Airn	Y
AK129341	Y
Ak4	Y
Ak5	Y
Ak7	Y
Akap1	Y
Akap10	Y
Akap11	Y
Akap12	Y
Akap13	Y
Akap17b	Y
Akap3	Y
Akap6	Y
Akap8	Y
Akap8l	Y
Akap9	Y
Akip1	Y
Akirin1	Y
Akirin2	Y
Akr1a1	Y
Akr1b3	Y
Akr1c12	Y
Akr1c19	Y
Akr1d1	Y
Akr7a5	Y
Akt1	Y
Akt1s1	Y
Akt2	Y
Akt3	Y
Alad	Y
Alas1	Y
Alcam	Y
Aldh16a1	Y
Aldh18a1	Y
Aldh1a1	Y
Aldh1a2	Y
Aldh1l1	Y
Aldh1l2	Y
Aldh2	Y
Aldh3a1	Y
Aldh3a2	Y
Aldh3b1	Y
Aldh3b2	Y
Aldh6a1	Y
Aldh7a1	Y
Aldoa	Y
Aldoart2	Y
Alg1	Y
Alg11	Y
Alg12	Y
Alg2	Y
Alg3	Y
Alg5	Y
Alg8	Y
Alg9	Y
Alk	Y
Alkbh1	Y
Alkbh2	Y
Alkbh5	Y
Alkbh6	Y
Alkbh7	Y
Alox12	Y
Aloxe3	Y
Alpk3	Y
Als2cr12	Y
Alyref	Y
Amacr	Y
Ambra1	Y
Amdhd2	Y
Amfr	Y
Amh	Y
Amigo1	Y
Amigo2	Y
Ammecr1	Y
Ammecr1l	Y
Amn1	Y
Amotl1	Y
Amotl2	Y
Ampd3	Y
Amt	Y
Amz1	Y
Amz2	Y
Anapc1	Y
Anapc10	Y
Anapc11	Y
Anapc13	Y
Anapc15	Y
Anapc16	Y
Anapc2	Y
Anapc7	Y
Angel1	Y
Angel2	Y
Angpt1	Y
Angptl1	Y
Angptl2	Y
Angptl4	Y
Angptl6	Y
Ank	Y
Ank3	Y
Ankdd1b	Y
Ankfy1	Y
Ankhd1	Y
Ankle2	Y
Ankmy1	Y
Ankmy2	Y
Ankrd10	Y
Ankrd11	Y
Ankrd12	Y
Ankrd13a	Y
Ankrd13b	Y
Ankrd13c	Y
Ankrd13d	Y
Ankrd16	Y
Ankrd17	Y
Ankrd2	Y
Ankrd23	Y
Ankrd24	Y
Ankrd28	Y
Ankrd29	Y
Ankrd33	Y
Ankrd33b	Y
Ankrd34a	Y
Ankrd35	Y
Ankrd39	Y
Ankrd40	Y
Ankrd42	Y
Ankrd44	Y
Ankrd46	Y
Ankrd50	Y
Ankrd52	Y
Ankrd53	Y
Ankrd54	Y
Ankrd6	Y
Ankrd66	Y
Ankrd9	Y
Anks1	Y
Anks3	Y
Anks6	Y
Ankzf1	Y
Anln	Y
Ano1	Y
Ano2	Y
Ano6	Y
Ano8	Y
Ano9	Y
Anp32a	Y
Anp32b	Y
Anp32e	Y
Anpep	Y
Antxr1	Y
Anxa1	Y
Anxa13	Y
Anxa2	Y
Anxa4	Y
Anxa5	Y
Anxa6	Y
Anxa7	Y
Anxa9	Y
Aox1	Y
Aox3	Y
Aox3l1	Y
Aox4	Y
Ap1ar	Y
Ap1b1	Y
Ap1g1	Y
Ap1g2	Y
Ap1m1	Y
Ap1s3	Y
Ap2a1	Y
Ap2a2	Y
Ap2b1	Y
Ap2m1	Y
Ap2s1	Y
Ap3b1	Y
Ap3b2	Y
Ap3d1	Y
Ap3m1	Y
Ap3m2	Y
Ap3s1	Y
Ap3s2	Y
Ap4b1	Y
Ap4e1	Y
Ap4m1	Y
Ap4s1	Y
Ap5b1	Y
Ap5m1	Y
Ap5s1	Y
Apba1	Y
Apba3	Y
Apbb1	Y
Apbb1ip	Y
Apbb2	Y
Apbb3	Y
Apc	Y
Apc2	Y
Apcdd1	Y
Apeh	Y
Apex1	Y
Aph1a	Y
Api5	Y
Apip	Y
Apitd1	Y
Aplp2	Y
Apmap	Y
Apoa2	Y
Apoa5	Y
Apobec2	Y
Apobec3	Y
Apobr	Y
Apoc1	Y
Apoc2	Y
Apoc4	Y
Apoe	Y
Apof	Y
Apol10b	Y
Apol6	Y
Apol7a	Y
Apom	Y
Apon	Y
Apoo	Y
Apopt1	Y
App	Y
Appl2	Y
Aprt	Y
Aptx	Y
Aqp1	Y
Aqp11	Y
Aqp7	Y
Aqp8	Y
Aqr	Y
Ar	Y
Arap1	Y
Arap3	Y
Arcn1	Y
Areg	Y
Arf1	Y
Arf2	Y
Arf4	Y
Arf6	Y
Arfgap2	Y
Arfgap3	Y
Arfgef1	Y
Arfgef2	Y
Arfip1	Y
Arfip2	Y
Arfrp1	Y
Arhgap1	Y
Arhgap12	Y
Arhgap17	Y
Arhgap18	Y
Arhgap23	Y
Arhgap25	Y
Arhgap26	Y
Arhgap27	Y
Arhgap28	Y
Arhgap29	Y
Arhgap30	Y
Arhgap31	Y
Arhgap39	Y
Arhgap42	Y
Arhgap44	Y
Arhgap6	Y
Arhgap8	Y
Arhgap9	Y
Arhgdia	Y
Arhgdib	Y
Arhgef1	Y
Arhgef10	Y
Arhgef11	Y
Arhgef12	Y
Arhgef15	Y
Arhgef17	Y
Arhgef19	Y
Arhgef2	Y
Arhgef25	Y
Arhgef26	Y
Arhgef28	Y
Arhgef3	Y
Arhgef33	Y
Arhgef37	Y
Arhgef39	Y
Arhgef40	Y
Arhgef6	Y
Arid1a	Y
Arid1b	Y
Arid2	Y
Arid3a	Y
Arid3b	Y
Arid3c	Y
Arid4a	Y
Arid4b	Y
Arid5a	Y
Arid5b	Y
Arih2	Y
Arl1	Y
Arl10	Y
Arl13b	Y
Arl15	Y
Arl16	Y
Arl2	Y
Arl2bp	Y
Arl3	Y
Arl4a	Y
Arl4c	Y
Arl4d	Y
Arl5a	Y
Arl5c	Y
Arl6	Y
Arl6ip1	Y
Arl6ip4	Y
Arl6ip5	Y
Arl6ip6	Y
Arl8a	Y
Arl8b	Y
Armc10	Y
Armc12	Y
Armc2	Y
Armc5	Y
Armc6	Y
Armc7	Y
Armc8	Y
Arnt	Y
Arnt2	Y
Arntl	Y
Arpc1a	Y
Arpc1b	Y
Arpc2	Y
Arpc3	Y
Arpc4	Y
Arrb2	Y
Arrdc1	Y
Arrdc2	Y
Arrdc3	Y
Arrdc4	Y
Arrdc5	Y
Arsb	Y
Arsg	Y
Arsi	Y
Arsj	Y
Art3	Y
Art4	Y
Artn	Y
Arvcf	Y
As3mt	Y
Asap1	Y
Asb13	Y
Asb16	Y
Asb3	Y
Asb4	Y
Asb6	Y
Asb7	Y
Ascc1	Y
Ascc3	Y
Ascl3	Y
Asf1a	Y
Asf1b	Y
Ash1l	Y
Asic1	Y
Asic3	Y
Asic4	Y
Asl	Y
Asna1	Y
Asnsd1	Y
Aspa	Y
Aspg	Y
Asph	Y
Asphd1	Y
Aspscr1	Y
Asrgl1	Y
Ass1	Y
Astn2	Y
Asun	Y
Asxl1	Y
Atad1	Y
Atad2	Y
Atad2b	Y
Atad3a	Y
Atat1	Y
Atcay	Y
Ate1	Y
Atf1	Y
Atf2	Y
Atf3	Y
Atf4	Y
Atf5	Y
Atf6	Y
Atf6b	Y
Atf7	Y
Atf7ip	Y
Atg10	Y
Atg12	Y
Atg13	Y
Atg16l1	Y
Atg16l2	Y
Atg2a	Y
Atg2b	Y
Atg3	Y
Atg4b	Y
Atg4c	Y
Atg7	Y
Atg9a	Y
Athl1	Y
Atl1	Y
Atl2	Y
Atl3	Y
Atmin	Y
Atn1	Y
Atoh8	Y
Atox1	Y
Atp10b	Y
Atp11a	Y
Atp13a1	Y
Atp13a2	Y
Atp13a3	Y
Atp1a1	Y
Atp1a2	Y
Atp1a4	Y
Atp1b1	Y
Atp1b2	Y
Atp1b3	Y
Atp2a1	Y
Atp2a2	Y
Atp2a3	Y
Atp2b1	Y
Atp2b2	Y
Atp2b4	Y
Atp2c1	Y
Atp2c2	Y
Atp4a	Y
Atp5a1	Y
Atp5b	Y
Atp5c1	Y
Atp5d	Y
Atp5e	Y
Atp5f1	Y
Atp5g1	Y
Atp5g2	Y
Atp5g3	Y
Atp5h	Y
Atp5j	Y
Atp5j2	Y
Atp5l	Y
Atp5o	Y
Atp5sl	Y
Atp6ap1	Y
Atp6ap1l	Y
Atp6v0a1	Y
Atp6v0a4	Y
Atp6v0b	Y
Atp6v0c-ps2	Y
Atp6v0d1	Y
Atp6v0d2	Y
Atp6v0e	Y
Atp6v0e2	Y
Atp6v1a	Y
Atp6v1b1	Y
Atp6v1c1	Y
Atp6v1c2	Y
Atp6v1d	Y
Atp6v1e2	Y
Atp6v1g2	Y
Atp7a	Y
Atp7b	Y
Atp8a1	Y
Atp8a2	Y
Atp8b1	Y
Atp8b2	Y
Atp8b3	Y
Atp8b4	Y
Atp8b5	Y
Atpaf1	Y
Atpaf2	Y
Atpif1	Y
Atr	Y
Atraid	Y
Atrip	Y
Atrn	Y
Atrnl1	Y
Atxn1	Y
Atxn1l	Y
Atxn2	Y
Atxn2l	Y
Atxn3	Y
Atxn7	Y
Atxn7l1	Y
Atxn7l2	Y
Atxn7l3	Y
AU019823	Y
AU019990	Y
AU021063	Y
AU021092	Y
AU023871	Y
AU040320	Y
Auh	Y
Aup1	Y
Aurkaip1	Y
Aurkb	Y
Auts2	Y
AV039307	Y
AV051173	Y
Avil	Y
Avl9	Y
Avp	Y
Avpi1	Y
AW011738	Y
AW046200	Y
AW209491	Y
AW549542	Y
AW554918	Y
Axin2	Y
Axl	Y
AY074887	Y
AY512931	Y
Azi1	Y
Azi2	Y
Azin1	Y
B130024G19Rik	Y
B130034C11Rik	Y
B230118H07Rik	Y
B230120H23Rik	Y
B230208H11Rik	Y
B230216N24Rik	Y
B230217C12Rik	Y
B230217O12Rik	Y
B230219D22Rik	Y
B230319C09Rik	Y
B2m	Y
B330016D10Rik	Y
B3galt2	Y
B3galt4	Y
B3galt6	Y
B3galtl	Y
B3gat3	Y
B3gnt1	Y
B3gnt2	Y
B3gnt3	Y
B3gnt4	Y
B3gntl1	Y
B430010I23Rik	Y
B4galnt1	Y
B4galnt2	Y
B4galnt4	Y
B4galt1	Y
B4galt2	Y
B4galt3	Y
B4galt4	Y
B4galt6	Y
B4galt7	Y
B630005N14Rik	Y
B930003M22Rik	Y
B930018H19Rik	Y
B930059L03Rik	Y
B9d1	Y
B9d2	Y
Baalc	Y
Baat1	Y
Babam1	Y
Bace2	Y
Bad	Y
Bag1	Y
Bag3	Y
Bag4	Y
Bag5	Y
Bag6	Y
Bahcc1	Y
Baiap2	Y
Baiap2l1	Y
Baiap3	Y
Bambi	Y
Banf1	Y
Banf2	Y
Banp	Y
Bap1	Y
Barx2	Y
Batf2	Y
Bax	Y
Baz1b	Y
Baz2a	Y
BB014433	Y
BB019430	Y
BB123696	Y
BB557941	Y
Bbc3	Y
Bbip1	Y
Bbs10	Y
Bbs2	Y
Bbs5	Y
Bbs9	Y
Bbx	Y
BC003331	Y
BC004004	Y
BC005624	Y
BC005764	Y
BC006965	Y
BC016423	Y
BC016579	Y
BC017158	Y
BC018242	Y
BC020402	Y
BC021891	Y
BC022687	Y
BC024978	Y
BC025920	Y
BC027072	Y
BC027231	Y
BC028528	Y
BC029214	Y
BC030307	Y
BC030476	Y
BC030867	Y
BC031361	Y
BC033916	Y
BC035044	Y
BC037034	Y
BC039966	Y
BC046331	Y
BC048562	Y
BC048609	Y
BC048679	Y
BC048943	Y
BC049715	Y
BC051019	Y
BC051226	Y
BC051537	Y
BC052040	Y
BC055324	Y
BC055402	Y
BC056474	Y
BC061194	Y
BC065397	Y
BC068157	Y
BC089491	Y
Bc1	Y
BC100451	Y
BC125332	Y
Bcam	Y
Bcap29	Y
Bcap31	Y
Bcar1	Y
Bcas1	Y
Bcas2	Y
Bcas3	Y
Bcat1	Y
Bcat2	Y
Bccip	Y
Bche	Y
Bckdha	Y
Bckdk	Y
Bcl10	Y
Bcl11b	Y
Bcl2	Y
Bcl2l1	Y
Bcl2l11	Y
Bcl2l12	Y
Bcl2l15	Y
Bcl2l2	Y
Bcl6b	Y
Bcl7a	Y
Bcl7b	Y
Bcl7c	Y
Bcl9	Y
Bcl9l	Y
Bclaf1	Y
Bcmo1	Y
Bco2	Y
Bcor	Y
Bcs1l	Y
Bdkrb2	Y
Bdp1	Y
Becn1	Y
Begain	Y
Bend3	Y
Bend5	Y
Best1	Y
Best2	Y
Bet1	Y
Bet1l	Y
Bet3l	Y
Bfar	Y
Bfsp1	Y
Bfsp2	Y
Bhlhe40	Y
Bhlhe41	Y
Bicc1	Y
Bicd1	Y
Bicd2	Y
Birc2	Y
Birc3	Y
Birc6	Y
Bivm	Y
Blmh	Y
Blnk	Y
Bloc1s1	Y
Bloc1s3	Y
Bloc1s4	Y
Bloc1s5	Y
Bloc1s6	Y
Blvra	Y
Blvrb	Y
Bmf	Y
Bmi1	Y
Bmp1	Y
Bmp2	Y
Bmp2k	Y
Bmp8b	Y
Bmper	Y
Bmpr1a	Y
Bmpr1b	Y
Bmpr2	Y
Bms1	Y
Bmx	Y
Bmyc	Y
Bnip1	Y
Bnip2	Y
Bnip3	Y
Bnip3l	Y
Bnipl	Y
Boc	Y
Bod1	Y
Bola1	Y
Bola2	Y
Bop1	Y
Bora	Y
Bpgm	Y
Bphl	Y
Bpi	Y
Bpnt1	Y
Bptf	Y
Braf	Y
Brap	Y
Brca1	Y
Brd1	Y
Brd2	Y
Brd4	Y
Brd7	Y
Brd8	Y
Brd9	Y
Brdt	Y
Bre	Y
Brf1	Y
Brf2	Y
Bri3	Y
Bri3bp	Y
Bricd5	Y
Brk1	Y
Brms1	Y
Brpf1	Y
Brpf3	Y
Brs3	Y
Brsk1	Y
Brwd1	Y
Bscl2	Y
Bsg	Y
Bsn	Y
Bspry	Y
Bst1	Y
Bst2	Y
Btbd1	Y
Btbd11	Y
Btbd16	Y
Btbd19	Y
Btbd2	Y
Btbd6	Y
Btbd7	Y
Btbd8	Y
Btbd9	Y
Btc	Y
Btd	Y
Btf3	Y
Btf3l4	Y
Btg2	Y
Btk	Y
Btn1a1	Y
Btnl10	Y
Btnl9	Y
Btrc	Y
Bub3	Y
Bud13	Y
Bud31	Y
Bzrap1	Y
Bzw1	Y
Bzw2	Y
C030007H22Rik	Y
C030016D13Rik	Y
C030018K13Rik	Y
C030030A07Rik	Y
C030037D09Rik	Y
C030046E11Rik	Y
C130036L24Rik	Y
C130050O18Rik	Y
C130060C02Rik	Y
C130074G19Rik	Y
C130083M11Rik	Y
C1qbp	Y
C1qtnf1	Y
C1qtnf3	Y
C1qtnf4	Y
C1qtnf6	Y
C1qtnf7	Y
C1qtnf9	Y
C2	Y
C230035I16Rik	Y
C230052I12Rik	Y
C230081A13Rik	Y
C2cd2	Y
C2cd2l	Y
C2cd3	Y
C2cd4a	Y
C2cd4d	Y
C3	Y
C330006A16Rik	Y
C330011F03Rik	Y
C330013E15Rik	Y
C330018D20Rik	Y
C330021F23Rik	Y
C330022C24Rik	Y
C330024C12Rik	Y
C330046G13Rik	Y
C4a	Y
C4bp-ps1	Y
C530044C16Rik	Y
C630043F03Rik	Y
C730027H18Rik	Y
C77080	Y
C78339	Y
C87436	Y
C8a	Y
C8g	Y
C9	Y
C920006O11Rik	Y
C920021L13Rik	Y
Cab39	Y
Cab39l	Y
Cabin1	Y
Cables1	Y
Cables2	Y
Cabp1	Y
Cabp4	Y
Cabyr	Y
Cachd1	Y
Cacna1a	Y
Cacna1c	Y
Cacna1d	Y
Cacna1f	Y
Cacna1g	Y
Cacna1s	Y
Cacna2d1	Y
Cacna2d2	Y
Cacna2d3	Y
Cacna2d4	Y
Cacnb1	Y
Cacnb3	Y
Cacnb4	Y
Cacng1	Y
Cacng2	Y
Cacng4	Y
Cactin	Y
Cacybp	Y
Cad	Y
Cadm1	Y
Cadm3	Y
Cadm4	Y
Cadps	Y
Cadps2	Y
Cage1	Y
Calcoco2	Y
Calcrl	Y
Cald1	Y
Calm1	Y
Calm3	Y
Calml3	Y
Calml4	Y
Calr	Y
Calr3	Y
Calr4	Y
Camk1	Y
Camk1d	Y
Camk1g	Y
Camk2a	Y
Camk2b	Y
Camk2d	Y
Camk2g	Y
Camk2n2	Y
Camkk1	Y
Camkk2	Y
Camkmt	Y
Caml	Y
Camsap1	Y
Camsap2	Y
Camta1	Y
Camta2	Y
Cand1	Y
Cand2	Y
Cant1	Y
Canx	Y
Cap1	Y
Cap2	Y
Capn10	Y
Capn2	Y
Capn3	Y
Capn7	Y
Capns1	Y
Caprin1	Y
Caprin2	Y
Caps2	Y
Capza1	Y
Capzb	Y
Car11	Y
Car13	Y
Car14	Y
Car2	Y
Car3	Y
Car5a	Y
Car5b	Y
Car6	Y
Car7	Y
Car9	Y
Card14	Y
Card6	Y
Card9	Y
Carf	Y
Carhsp1	Y
Carkd	Y
Carm1	Y
Carns1	Y
Cars	Y
Cars2	Y
Casc1	Y
Casc3	Y
Casc5	Y
Casd1	Y
Caskin1	Y
Caskin2	Y
Casp1	Y
Casp2	Y
Casp3	Y
Casp4	Y
Casp7	Y
Casp8ap2	Y
Casp9	Y
Casq1	Y
Casq2	Y
Cass4	Y
Casz1	Y
Catsper1	Y
Catsper2	Y
Catsper3	Y
Catsper4	Y
Catsperd	Y
Catsperg1	Y
Cbfa2t3	Y
Cbl	Y
Cblc	Y
Cbll1	Y
Cbr1	Y
Cbr2	Y
Cbr3	Y
Cbs	Y
Cbx1	Y
Cbx2	Y
Cbx3	Y
Cbx4	Y
Cbx5	Y
Cbx8	Y
Cby1	Y
Cc2d1a	Y
Cc2d1b	Y
Ccar1	Y
Ccbl1	Y
Ccbl2	Y
Ccdc101	Y
Ccdc102a	Y
Ccdc106	Y
Ccdc107	Y
Ccdc109a	Y
Ccdc11	Y
Ccdc111	Y
Ccdc112	Y
Ccdc114	Y
Ccdc115	Y
Ccdc116	Y
Ccdc117	Y
Ccdc12	Y
Ccdc122	Y
Ccdc123	Y
Ccdc124	Y
Ccdc125	Y
Ccdc129	Y
Ccdc13	Y
Ccdc130	Y
Ccdc132	Y
Ccdc134	Y
Ccdc135	Y
Ccdc137	Y
Ccdc142	Y
Ccdc144b	Y
Ccdc146	Y
Ccdc147	Y
Ccdc150	Y
Ccdc151	Y
Ccdc153	Y
Ccdc157	Y
Ccdc158	Y
Ccdc159	Y
Ccdc162	Y
Ccdc163	Y
Ccdc166	Y
Ccdc167	Y
Ccdc170	Y
Ccdc171	Y
Ccdc173	Y
Ccdc174	Y
Ccdc175	Y
Ccdc176	Y
Ccdc177	Y
Ccdc19	Y
Ccdc22	Y
Ccdc23	Y
Ccdc24	Y
Ccdc25	Y
Ccdc27	Y
Ccdc28b	Y
Ccdc3	Y
Ccdc30	Y
Ccdc32	Y
Ccdc33	Y
Ccdc36	Y
Ccdc39	Y
Ccdc40	Y
Ccdc42	Y
Ccdc45	Y
Ccdc46	Y
Ccdc50	Y
Ccdc51	Y
Ccdc53	Y
Ccdc55	Y
Ccdc57	Y
Ccdc58	Y
Ccdc59	Y
Ccdc6	Y
Ccdc61	Y
Ccdc62	Y
Ccdc63	Y
Ccdc69	Y
Ccdc71	Y
Ccdc71l	Y
Ccdc79	Y
Ccdc8	Y
[truncated: 9,279 more rows]
