# Supplementary material for: SOX17 regulates uterine epithelial–stromal cross-talk acting via a distal enhancer upstream of Ihh
Source: Nat Commun. 2018 Oct 24;9:4421. doi: 10.1038/s41467-018-06652-w (PMC6200785; doi:10.1038/s41467-018-06652-w)
Supplement: Supplementary file 9 — Supplementary Data 6 [file 41467_2018_6652_MOESM9_ESM.xlsx]

## Sheet: Table S5b
Supplementary Data 6. SOX17 ChIP-seq binding position.
Chr	Position	nearGene
chr1	4291443	Rp1
chr1	4326779	Rp1
chr1	4426210	Rp1
chr1	4493618	Sox17
chr1	4514318	Sox17
chr1	4519513	Sox17
chr1	4766841	Mrpl15
chr1	4802038	Mrpl15
chr1	4802038	Lypla1
chr1	4807942	Mrpl15
chr1	4807942	Lypla1
chr1	6214557	Rb1cc1
chr1	6215274	Rb1cc1
chr1	7088850	Pcmtd1
chr1	9798942	Sgk3
chr1	10037940	Cops5
chr1	10037940	Cspp1
chr1	10233091	Arfgef1
chr1	13266908	Ncoa2
chr1	13333924	Ncoa2
chr1	13372728	Ncoa2
chr1	13373517	Ncoa2
chr1	13374071	Ncoa2
chr1	13589773	Tram1
chr1	15430175	Kcnb2
chr1	15805908	Terf1
chr1	15877311	Sbspon
chr1	15906489	Sbspon
chr1	15913553	Sbspon
chr1	16104846	4930444P10Rik
chr1	16104846	Rpl7
chr1	16104846	Rdh10
chr1	16657023	Tceb1
chr1	16657023	D030040B21Rik
chr1	16657023	Tmem70
chr1	20820304	Mcm3
chr1	21079568	Tram2
chr1	21240458	Tmem14a
chr1	21240458	Gsta3
chr1	22466819	Rims1
chr1	23256399	Mir30a
chr1	23921970	Smap1
chr1	24678376	Lmbrd1
chr1	30873852	Phf3
chr1	30950103	Ptp4a1
chr1	31142101	4931428L18Rik
chr1	33669758	Prim2
chr1	33669758	1700001G17Rik
chr1	34110443	Dst
chr1	34154302	Dst
chr1	34156444	Dst
chr1	34221883	Dst
chr1	34316426	Dst
chr1	34439648	Mir5103
chr1	34439648	Ccdc115
chr1	34439648	Imp4
chr1	34439648	Ptpn18
chr1	34468651	Imp4
chr1	34468651	Ptpn18
chr1	36065039	Hs6st1
chr1	36068350	Hs6st1
chr1	36162109	Uggt1
chr1	36244379	Uggt1
chr1	36244379	Neurl3
chr1	36307899	Arid5a
chr1	36369231	Kansl3
chr1	36471190	Cnnm4
chr1	36557052	Ankrd23
chr1	36557052	Ankrd39
chr1	36557052	Sema4c
chr1	36557052	Fam178b
chr1	36557989	Ankrd23
chr1	36557989	Ankrd39
chr1	36557989	Sema4c
chr1	36557989	Fam178b
chr1	36923647	Tmem131
chr1	36939822	Tmem131
chr1	36963037	Tmem131
chr1	37248556	Cnga3
chr1	37430427	Inpp4a
chr1	37430427	Coa5
chr1	37430427	Unc50
chr1	37430427	Mgat4a
chr1	37534814	Mgat4a
chr1	37890509	Lipt1
chr1	37890509	Mitd1
chr1	37890509	Mrpl30
chr1	37890509	Lyg2
chr1	37997123	Txndc9
chr1	37997123	Eif5b
chr1	37998166	Txndc9
chr1	37998166	Eif5b
chr1	38129548	Rev1
chr1	38130208	Rev1
chr1	38324113	Aff3
chr1	38336200	Aff3
chr1	38388579	Aff3
chr1	38897935	Chst10
chr1	39237757	Npas2
chr1	39367966	Npas2
chr1	39367966	Rpl31
chr1	39367966	Tbc1d8
chr1	39466123	Tbc1d8
chr1	39526002	D1Bwg0212e
chr1	39526002	Snord89
chr1	39535881	D1Bwg0212e
chr1	39535881	Snord89
chr1	39535881	Rnf149
chr1	39560706	D1Bwg0212e
chr1	39560706	Snord89
chr1	39560706	Rnf149
chr1	39577103	Rnf149
chr1	39577538	Rnf149
chr1	39900677	Map4k4
chr1	39901221	Map4k4
chr1	39901871	Map4k4
chr1	39911635	Map4k4
chr1	40129452	Il1r2
chr1	40243714	Il1r1
chr1	40760059	Slc9a2
chr1	40760059	Mfsd9
chr1	40789839	Slc9a2
chr1	40789839	Mfsd9
chr1	40789839	Tmem182
chr1	42971499	Gpr45
chr1	43092440	Tgfbrap1
chr1	43092440	AI597479
chr1	43447314	Nck2
chr1	44102564	Tex30
chr1	44102564	Kdelc1
chr1	44102564	Bivm
chr1	44582692	Gulp1
chr1	45795264	Wdr75
chr1	51996892	Stat4
chr1	52500447	Nab1
chr1	53313610	Pms1
chr1	53313610	Ormdl1
chr1	53313610	Osgepl1
chr1	53352591	Asnsd1
chr1	53808470	Stk17b
chr1	53808470	Hecw2
chr1	53814512	Hecw2
chr1	53871200	Hecw2
chr1	54326865	Ccdc150
chr1	54438984	Gtf3c3
chr1	54791726	Ankrd44
chr1	55087935	Coq10b
chr1	55087935	Hspd1
chr1	55087935	Hspe1
chr1	55108594	Hspd1
chr1	55108594	Hspe1
chr1	55108594	Mob4
chr1	55131235	Mob4
chr1	55237159	Rftn2
chr1	55237159	Mars2
chr1	55417493	Plcl1
chr1	57221241	BC055402
chr1	57377811	4930558J18Rik
chr1	57377811	1700066M21Rik
chr1	57377811	Tyw5
chr1	57406570	1700066M21Rik
chr1	57406570	Tyw5
chr1	57406570	9430016H08Rik
chr1	57429070	Tyw5
chr1	57429070	9430016H08Rik
chr1	57774958	Spats2l
chr1	57801762	Spats2l
chr1	57969883	Spats2l
chr1	57969883	Kctd18
chr1	57969883	Sgol2
chr1	58089007	Aox1
chr1	58089007	Aox3
chr1	58210499	Aox3
chr1	58210499	Aox4
chr1	58392979	Aox3l1
chr1	58392979	Bzw1
chr1	58392979	Clk1
chr1	58423835	Bzw1
chr1	58423835	Clk1
chr1	58423835	Ppil3
chr1	58423835	Nif3l1
chr1	58586315	Fam126b
chr1	58586315	Ndufb3
chr1	58711492	Als2cr12
chr1	58711492	Cflar
chr1	58713420	Als2cr12
chr1	58713420	Cflar
chr1	58741640	Cflar
chr1	58951679	Trak2
chr1	58951679	Stradb
chr1	58973853	Trak2
chr1	58973853	Stradb
chr1	59120095	Tmem237
chr1	59120095	Mpp4
chr1	59256870	Mpp4
chr1	59256870	Cdk15
chr1	59258141	Mpp4
chr1	59258141	Cdk15
chr1	59481723	Fzd7
chr1	59525205	Gm973
chr1	59762997	Bmpr2
chr1	59764579	Bmpr2
chr1	59902770	Fam117b
chr1	59912714	Fam117b
chr1	59941915	Fam117b
chr1	60098212	Wdr12
chr1	60098212	Carf
chr1	60409552	Cyp20a1
chr1	60409552	Abi2
chr1	60474080	Abi2
chr1	60474080	Raph1
chr1	61648960	Pard3b
chr1	61786014	Pard3b
chr1	62293649	Pard3b
chr1	62431584	Pard3b
chr1	63129620	Ino80d
chr1	63129620	Gm11602
chr1	63129620	Ndufs1
chr1	63953558	Gm13749
chr1	64098986	Klf7
chr1	64121580	Klf7
chr1	64532858	Creb1
chr1	64617324	Creb1
chr1	64617324	Mettl21a
chr1	64876377	Plekhm3
chr1	64880669	Plekhm3
chr1	65179279	Idh1
chr1	65179279	Pikfyve
chr1	65186905	Idh1
chr1	65186905	Pikfyve
chr1	65347100	Pth2r
chr1	66700894	Unc80
chr1	66700894	Rpe
chr1	66700894	Kansl1l
chr1	66817037	Kansl1l
chr1	66817037	Acadl
chr1	66817637	Kansl1l
chr1	66817637	Acadl
chr1	67202349	Cps1
chr1	68694945	Erbb4
chr1	68873474	Erbb4
chr1	69638446	Ikzf2
chr1	69646406	Ikzf2
chr1	69685478	Ikzf2
chr1	72243893	Pecr
chr1	72307475	Pecr
chr1	72307475	Tmem169
chr1	72307475	Xrcc5
chr1	72583353	Smarcal1
chr1	72871247	Igfbp2
chr1	72871247	Igfbp5
chr1	72871879	Igfbp2
chr1	72871879	Igfbp5
chr1	72875026	Igfbp2
chr1	72875026	Igfbp5
chr1	73418598	Pinc
chr1	73418598	D530049I02Rik
chr1	73715759	6030407O03Rik
chr1	73787835	6030407O03Rik
chr1	73805141	6030407O03Rik
chr1	73988008	Tns1
chr1	74027601	Tns1
chr1	74034842	Tns1
chr1	74047535	Tns1
chr1	74113068	Tns1
chr1	74113068	Rufy4
chr1	74180157	Cxcr2
chr1	74180157	Cxcr1
chr1	74236564	Arpc2
chr1	74240400	Arpc2
chr1	74391325	Gm216
chr1	74391325	Slc11a1
chr1	74391325	Ctdsp1
chr1	74391325	Mir26b
chr1	74391325	Vil1
chr1	74397591	Slc11a1
chr1	74397591	Ctdsp1
chr1	74397591	Mir26b
chr1	74397591	Vil1
chr1	74506086	Usp37
chr1	74506086	Rqcd1
chr1	74601566	Zfp142
chr1	74601566	Bcs1l
chr1	74601566	Rnf25
chr1	74601566	Stk36
chr1	74661842	Stk36
chr1	74661842	Ttll4
chr1	74808443	Wnt6
chr1	74808443	Wnt10a
chr1	74963038	Ihh
chr1	74963038	Nhej1
chr1	74971858	Ihh
chr1	74971858	Nhej1
chr1	74991440	Nhej1
chr1	75124888	Slc23a3
chr1	75124888	Cnppd1
chr1	75124888	Fam134a
chr1	75168590	Fam134a
chr1	75168590	Zfand2b
chr1	75168590	Abcb6
chr1	75168590	Atg9a
chr1	75168590	Ankzf1
chr1	75192247	Zfand2b
chr1	75192247	Abcb6
chr1	75192247	Atg9a
chr1	75192247	Ankzf1
chr1	75192247	Glb1l
chr1	75192247	Stk16
chr1	75192247	Tuba4a
chr1	75360382	Des
chr1	75360382	Gm15179
chr1	75360382	Speg
chr1	75375318	Des
chr1	75375318	Gm15179
chr1	75375318	Speg
chr1	75479267	Asic4
chr1	75479267	Chpf
chr1	75479267	Tmem198
chr1	75479267	Obsl1
chr1	75559715	Stk11ip
chr1	75559715	Slc4a3
chr1	77445019	Epha4
chr1	77467592	Epha4
chr1	77510767	Epha4
chr1	78484547	Farsb
chr1	78488893	Farsb
chr1	78488893	Mogat1
chr1	78526469	Mogat1
chr1	78657931	Utp14b
chr1	79628633	Ap1s3
chr1	79672187	Ap1s3
chr1	79678198	Ap1s3
chr1	79678198	Wdfy1
chr1	79761667	Wdfy1
chr1	79761667	Mrpl44
chr1	79776148	Wdfy1
chr1	79776148	Mrpl44
chr1	79776148	Serpine2
chr1	80214118	Fam124b
chr1	80340666	Cul3
chr1	80544913	Dock10
chr1	80545441	Dock10
chr1	82235721	Irs1
chr1	82283346	Irs1
chr1	82291360	Irs1
chr1	82446205	Rhbdd1
chr1	82446205	Col4a4
chr1	82474552	Col4a4
chr1	82641761	Col4a3
chr1	82724914	Col4a3
chr1	82724914	Mff
chr1	85791835	Cab39
chr1	85793905	Cab39
chr1	85853486	Cab39
chr1	85936794	4933407L21Rik
chr1	85936794	Gpr55
chr1	86358251	Ncl
chr1	86358251	Snora75
chr1	86358251	Snord82
chr1	86358251	C130036L24Rik
chr1	86434576	1700019O17Rik
chr1	86442748	1700019O17Rik
chr1	86504119	Ptma
chr1	86525851	Ptma
chr1	86525851	Pde6d
chr1	86528484	Ptma
chr1	86528484	Pde6d
chr1	86887212	Dis3l2
chr1	87028994	Dis3l2
chr1	87214164	Chrnd
chr1	87214164	Chrng
chr1	87214164	Eif4e2
chr1	87255381	Eif4e2
chr1	87255381	Efhd1
chr1	87326970	Efhd1
chr1	87326970	Gigyf2
chr1	87456413	Gigyf2
chr1	87456413	3110079O15Rik
chr1	87456413	Ngef
chr1	87756099	Atg16l1
chr1	88253845	Mroh2a
chr1	88253845	Hjurp
chr1	88257479	Mroh2a
chr1	88257479	Hjurp
chr1	88259414	Mroh2a
chr1	88259414	Hjurp
chr1	88277523	Mroh2a
chr1	88277523	Hjurp
chr1	88475812	Glrp1
chr1	88526140	Glrp1
chr1	88706008	Arl4c
chr1	88707714	Arl4c
chr1	88746313	2410088K16Rik
chr1	89070365	Sh3bp4
chr1	89118277	Sh3bp4
chr1	89124219	Sh3bp4
chr1	89404575	C030007H22Rik
chr1	89455167	Agap1
chr1	89596445	Agap1
chr1	90162568	Iqca
chr1	90603533	Cops8
chr1	91398570	Fam132b
chr1	91398570	Ilkap
chr1	91398570	1700020N18Rik
chr1	91398570	Hes6
chr1	91398570	Per2
chr1	91459459	Per2
chr1	91858460	Twist2
chr1	91926617	Hdac4
chr1	92473887	Ndufa10
chr1	92473887	Olfr1416
chr1	92473887	Olfr1415
chr1	92906976	Ankmy1
chr1	92906976	Dusp28
chr1	92906976	Rnpepl1
chr1	92934382	Rnpepl1
chr1	92934382	9430060I03Rik
chr1	92934382	Capn10
chr1	93130502	Agxt
chr1	93130502	2310007B03Rik
chr1	93342863	Pask
chr1	93342863	Ppp1r7
chr1	93343613	Pask
chr1	93343613	Ppp1r7
chr1	93445387	Hdlbp
chr1	93478730	Hdlbp
chr1	93478730	Sept2
chr1	93635804	Farp2
chr1	93635804	Stk25
chr1	93754826	Thap4
chr1	93754826	Atg4b
chr1	93801956	Atg4b
chr1	93801956	Dtymk
chr1	93801956	Ing5
chr1	93801956	D2hgdh
chr1	93803972	Atg4b
chr1	93803972	Dtymk
chr1	93803972	Ing5
chr1	93803972	D2hgdh
chr1	93825315	Dtymk
chr1	93825315	Ing5
chr1	93825315	D2hgdh
chr1	97004964	Slco6b1
chr1	97661662	D1Ertd622e
chr1	97770327	Ppip5k2
chr1	97770327	Gin1
chr1	97872291	Pam
chr1	97977092	Pam
chr1	98058412	Pam
chr1	98058412	B230216N24Rik
chr1	105312356	Rnf152
chr1	105324823	Rnf152
chr1	105356565	Rnf152
chr1	105653039	Pign
chr1	105653039	2310035C23Rik
chr1	105663981	Pign
chr1	105663981	2310035C23Rik
chr1	105784719	Tnfrsf11a
chr1	105864902	Tnfrsf11a
chr1	106238954	Phlpp1
chr1	106549241	Bcl2
chr1	106591535	Bcl2
chr1	106610437	Bcl2
chr1	106759933	Kdsr
chr1	106759933	Vps4b
chr1	106840543	Serpinb5
chr1	106935015	Serpinb12
chr1	107581393	Serpinb8
chr1	111864953	Dsel
chr1	118321838	Tsn
chr1	118321838	Mki67ip
chr1	118389444	Clasp1
chr1	118419335	Clasp1
chr1	118455650	Clasp1
chr1	118455650	2900060B14Rik
chr1	118459236	Clasp1
chr1	118459236	2900060B14Rik
chr1	119048110	Gli2
chr1	119504623	Ralb
chr1	119504623	Tmem185b
chr1	119837557	Ptpn4
chr1	121327830	Insig2
chr1	121567893	Ddx18
chr1	125435795	Actr3
chr1	125560650	Slc35f5
chr1	125568413	Slc35f5
chr1	125854830	Gpr39
chr1	125854830	Lypd1
chr1	126404117	Nckap5
chr1	126683892	Nckap5
chr1	127374162	Mgat5
chr1	127400811	Mgat5
chr1	127419765	Mgat5
chr1	127773530	Acmsd
chr1	127773530	2900009J06Rik
chr1	127773530	Ccnt2
chr1	127774210	Acmsd
chr1	127774210	2900009J06Rik
chr1	127774210	Ccnt2
chr1	127790219	Acmsd
chr1	127790219	2900009J06Rik
chr1	127790219	Ccnt2
chr1	127868877	Rab3gap1
chr1	128092011	Zranb3
chr1	128092011	R3hdm1
chr1	128244343	R3hdm1
chr1	128244343	Ubxn4
chr1	128417381	Dars
chr1	129496179	Thsd7b
chr1	129548777	Thsd7b
chr1	129764857	Thsd7b
chr1	130704068	C4bp-ps1
chr1	130704068	Pfkfb2
chr1	130704068	Yod1
chr1	130716170	Pfkfb2
chr1	130716170	Yod1
chr1	130716170	AA986860
chr1	130717545	Pfkfb2
chr1	130717545	Yod1
chr1	130717545	AA986860
chr1	131097855	Mapkapk2
chr1	131138502	Dyrk3
chr1	131138502	Eif2d
chr1	131438088	Srgap2
chr1	131555338	Fam72a
chr1	131712666	5430435G22Rik
chr1	131770773	Slc26a9
chr1	131911188	Nucks1
chr1	132007723	Slc45a3
chr1	132007723	Elk4
chr1	132007723	Mfsd4
chr1	132085436	Mfsd4
chr1	132201053	Lemd1
chr1	132201053	Mir135b
chr1	132316061	Klhdc8a
chr1	132316061	Nuak2
chr1	132389230	Tmcc2
chr1	132417521	Dstyk
chr1	132477269	Dstyk
chr1	132477269	Rbbp5
chr1	133131480	Pik3c2b
chr1	133131480	Ppp1r15b
chr1	133251805	Plekha6
chr1	133251805	Gm19461
chr1	133385774	Etnk2
chr1	133385774	Sox13
chr1	133400484	Etnk2
chr1	133400484	Sox13
chr1	133423170	Sox13
chr1	133448484	Sox13
chr1	133661440	Zc3h11a
chr1	133661440	Zbed6
chr1	133661440	Lax1
chr1	133682728	Zc3h11a
chr1	133682728	Zbed6
chr1	133682728	Lax1
chr1	133682728	Atp2b4
chr1	133696110	Lax1
chr1	133696110	Atp2b4
chr1	133739489	Atp2b4
chr1	134061187	Fmod
chr1	134061187	Btg2
chr1	134071786	Fmod
chr1	134071786	Btg2
chr1	134079064	Btg2
chr1	134415506	4933406M09Rik
chr1	134415506	Cyb5r1
chr1	134415506	Adipor1
chr1	134455591	Adipor1
chr1	134455591	Klhl12
chr1	134518928	Rabif
chr1	134518928	4931440L10Rik
chr1	134557048	4931440L10Rik
chr1	134557048	Kdm5b
chr1	134560190	4931440L10Rik
chr1	134560190	Kdm5b
chr1	134955751	Ppp1r12b
chr1	134955751	Ube2t
chr1	135019191	Lgr6
chr1	135058271	Lgr6
chr1	135146943	Ptprv
chr1	135146943	Ptpn7
chr1	135146943	Arl8a
chr1	135146943	Gpr37l1
chr1	135181107	Arl8a
chr1	135181107	Gpr37l1
chr1	135184668	Gpr37l1
chr1	135313603	Timm17a
chr1	135313603	Lmod1
chr1	135346020	Lmod1
chr1	135430396	Ipo9
chr1	135430396	Nav1
chr1	135475247	Nav1
chr1	135524447	Nav1
chr1	135766202	Csrp1
chr1	135766202	Phlda3
chr1	135781302	Phlda3
chr1	135781302	Tnni1
chr1	135852528	Lad1
chr1	135852528	Tnnt2
chr1	135852528	Pkp1
chr1	136133782	Cacna1s
chr1	136133782	Gm15850
chr1	136133782	Kif21b
chr1	136346229	Camsap2
chr1	136415584	9230116N13Rik
chr1	136415584	Ddx59
chr1	136831372	Nr5a2
chr1	138517551	Nek7
chr1	138587290	Nek7
chr1	138605144	Nek7
chr1	138613291	Nek7
chr1	138695994	Gm5833
chr1	139418472	4933436E23Rik
chr1	139418472	Zbtb41
chr1	139422016	4933436E23Rik
chr1	139422016	Zbtb41
chr1	140181046	Cfh
chr1	140249842	Kcnt2
chr1	140531729	Kcnt2
chr1	140539807	Kcnt2
chr1	143666851	Cdc73
chr1	143666851	B3galt2
chr1	143702866	Cdc73
chr1	143817200	Uchl5
chr1	143820679	Uchl5
chr1	143989994	Rgs2
chr1	144006770	Rgs2
chr1	144116508	Rgs13
chr1	149895044	Pla2g4a
chr1	149971800	Pla2g4a
chr1	150393167	BC003331
chr1	150393167	Tpr
chr1	150453245	Tpr
chr1	150453245	Prg4
chr1	150759724	Hmcn1
chr1	150807012	Hmcn1
chr1	151339194	Ivns1abp
chr1	151344735	Ivns1abp
chr1	151344735	Swt1
chr1	151428464	Swt1
chr1	151428464	Trmt1l
chr1	151500529	Rnf2
chr1	151596742	Fam129a
chr1	151755179	Edem3
chr1	151878604	1700025G04Rik
chr1	151919531	1700025G04Rik
chr1	151975124	1700025G04Rik
chr1	152386413	Tsen15
chr1	152386413	Glt25d2
chr1	152400366	Tsen15
chr1	152400366	Glt25d2
chr1	152874465	Smg7
chr1	152903074	Smg7
chr1	152904720	Smg7
chr1	153065831	Nmnat2
chr1	153092369	Nmnat2
chr1	153094946	Nmnat2
chr1	153188109	Lamc2
chr1	153199708	Lamc2
chr1	153199708	Lamc1
chr1	153539447	Npl
chr1	153899942	Gm5531
chr1	153899942	Teddm1
chr1	153899942	Glul
chr1	153924716	Glul
chr1	155083350	Ier5
chr1	155083772	Ier5
chr1	155099321	Ier5
chr1	155357956	Xpr1
chr1	155784463	Qsox1
chr1	155812753	Qsox1
chr1	155844522	Cep350
chr1	155973309	Cep350
chr1	156036159	Tor1aip1
chr1	156036159	Tor1aip2
chr1	156470751	Soat1
chr1	156474360	Soat1
chr1	156558765	Abl2
chr1	156867423	Ralgps2
chr1	156867423	Angptl1
chr1	157076316	Tex35
chr1	157129324	Tex35
chr1	157129324	Rasal2
chr1	157412574	Rasal2
chr1	157412574	2810025M15Rik
chr1	159232030	Rfwd2
chr1	159770386	Tnr
chr1	160213133	Mrps14
chr1	160213133	Cacybp
chr1	160213133	Rabgap1l
chr1	160297698	Rabgap1l
chr1	160309196	Rabgap1l
chr1	160906568	Rc3h1
chr1	161035250	Zbtb37
chr1	161035250	Gas5
chr1	161035250	Snord47
chr1	161035250	Dars2
chr1	161070757	Dars2
chr1	161070757	Cenpl
chr1	161070757	Klhl20
chr1	161103996	Cenpl
chr1	161103996	Klhl20
chr1	161880836	Suco
chr1	162039902	Dnm3
chr1	162039902	2810442N19Rik
chr1	162094141	Dnm3
chr1	162362116	Dnm3
chr1	162938883	Fmo6
chr1	162938883	Fmo3
chr1	162953597	Fmo6
chr1	162953597	Fmo3
chr1	163312330	Prrx1
chr1	163737306	Mettl11b
chr1	163930009	Kifap3
chr1	163930009	Scyl3
chr1	163930009	BC055324
chr1	164203731	F5
chr1	164353672	Nme7
chr1	164458321	Nme7
chr1	164458321	Atp1b1
chr1	165075629	4930568G15Rik
chr1	165460807	Dcaf6
chr1	165460807	Mpc2
chr1	165460807	Adcy10
chr1	165589402	Adcy10
chr1	165589402	Mpzl1
chr1	165631420	Mpzl1
chr1	165631420	Rcsd1
chr1	165641564	Mpzl1
chr1	165641564	Rcsd1
chr1	165707773	Rcsd1
chr1	165973972	Pou2f1
chr1	166003005	Pou2f1
chr1	166378884	Tada1
chr1	166378884	Pogk
chr1	166379440	Tada1
chr1	166379440	Pogk
chr1	167270635	Uck2
chr1	167308717	Uck2
chr1	167308717	Tmco1
chr1	168230432	Pbx1
chr1	170064411	Ddr2
chr1	170521769	Nos1ap
chr1	170589657	Nos1ap
chr1	170634985	Olfml2b
chr1	170765048	Atf6
chr1	171038316	Fcgr4
chr1	171038316	Fcgr3
chr1	171150512	1700009P17Rik
chr1	171150512	Sdhc
chr1	171150512	Mpz
chr1	171150512	Pcp4l1
chr1	171222549	Nr1i3
chr1	171222549	Tomm40l
chr1	171222549	Apoa2
chr1	171222549	Fcer1g
chr1	171222549	Ndufs2
chr1	171247309	Tomm40l
chr1	171247309	Apoa2
chr1	171247309	Fcer1g
chr1	171247309	Ndufs2
chr1	171247309	Adamts4
chr1	171247309	B4galt3
chr1	171270435	Ndufs2
chr1	171270435	Adamts4
chr1	171270435	B4galt3
chr1	171270435	Ppox
chr1	171270435	Usp21
chr1	171270435	Ufc1
chr1	171287946	B4galt3
chr1	171287946	Ppox
chr1	171287946	Usp21
chr1	171287946	Ufc1
chr1	171294724	B4galt3
chr1	171294724	Ppox
chr1	171294724	Usp21
chr1	171294724	Ufc1
chr1	171329217	Dedd
chr1	171329217	Nit1
chr1	171329217	Pfdn2
chr1	171345480	Dedd
chr1	171345480	Nit1
chr1	171345480	Pfdn2
chr1	171345480	Klhdc9
chr1	171345480	Pvrl4
chr1	171411298	Pvrl4
chr1	171411298	Arhgap30
chr1	171411298	Usf1
chr1	171411298	Tstd1
chr1	171435576	Usf1
chr1	171435576	Tstd1
chr1	171435576	F11r
chr1	171478021	F11r
chr1	172027213	Vangl2
chr1	172126828	Copa
chr1	172126828	Pex19
chr1	172126828	Dcaf8
chr1	172148156	Pex19
chr1	172148156	Dcaf8
chr1	172206441	Dcaf8
chr1	172206441	Pea15a
chr1	172206441	Casq1
chr1	172206441	Atp1a4
chr1	172297622	Atp1a2
chr1	172297622	Igsf8
chr1	172297622	Kcnj9
chr1	172301398	Atp1a2
chr1	172301398	Igsf8
chr1	172301398	Kcnj9
chr1	172312004	Atp1a2
chr1	172312004	Igsf8
chr1	172312004	Kcnj9
chr1	172376303	Kcnj10
chr1	172376303	Pigm
chr1	172482053	Slamf9
chr1	172482053	Igsf9
chr1	172482053	Tagln2
chr1	172500441	Slamf9
chr1	172500441	Igsf9
chr1	172500441	Tagln2
chr1	172500441	Ccdc19
chr1	172563049	Ccdc19
chr1	172563049	4933439K11Rik
chr1	172563049	Vsig8
chr1	172563049	Slamf8
chr1	172632864	Dusp23
chr1	173367271	Cadm3
chr1	174041011	Ifi205
chr1	174041011	Olfr433
chr1	174041011	Olfr432
chr1	175989074	Pld5
chr1	176047151	Pld5
chr1	176053829	Pld5
chr1	176075210	Pld5
chr1	176184197	Pld5
chr1	176813732	Cep170
chr1	176813732	Sdccag8
chr1	176813732	Hmga2-ps1
chr1	177258722	Akt3
chr1	177441351	Zfp238
chr1	177441779	Zfp238
chr1	177442111	Zfp238
chr1	178318834	Cox20
chr1	178318834	Hnrnpu
chr1	178337339	Cox20
chr1	178337339	Hnrnpu
chr1	178406147	Efcab2
chr1	178590974	Kif26b
chr1	179006176	Smyd3
chr1	179213112	Smyd3
chr1	179546613	Tfb2m
chr1	179546613	Cnst
chr1	179723256	Ahctf1
chr1	179803657	Ahctf1
chr1	179959757	Cdc42bpa
chr1	180330248	Gm5069
chr1	180330248	Itpkb
chr1	180405828	Itpkb
chr1	180641395	Lin9
chr1	180813565	H3f3a
chr1	180814279	H3f3a
chr1	180942457	Lefty1
chr1	180942457	Tmem63a
chr1	181212141	Wdr26
chr1	181420143	Cnih3
chr1	181425114	Cnih3
chr1	181441344	Cnih3
chr1	181450259	Cnih3
chr1	181842694	Lbr
chr1	182020084	Enah
chr1	182103626	Srp9
chr1	182341595	Fbxo28
chr1	182421690	Trp53bp2
chr1	182465290	Trp53bp2
chr1	182465290	Capn2
chr1	182489887	Capn2
chr1	182517290	Capn2
chr1	182520138	Capn2
chr1	182763909	4922505E12Rik
chr1	182763909	Susd4
chr1	184034310	1700056E22Rik
chr1	184034310	Dusp10
chr1	184731703	4930488B22Rik
chr1	184731703	Hlx
chr1	184756069	Hlx
chr1	184782243	Marc1
chr1	184845703	Marc2
chr1	184845703	Mir1981
chr1	184864530	Marc2
chr1	184864530	C130074G19Rik
chr1	185230676	Rab3gap2
chr1	185230676	Snora36b
chr1	185329187	Iars2
chr1	185329187	Mir194-1
chr1	185329187	Mir215
chr1	185329187	Bpnt1
chr1	185332104	Iars2
chr1	185332104	Mir194-1
chr1	185332104	Mir215
chr1	185332104	Bpnt1
chr1	185363075	Bpnt1
chr1	185363075	Eprs
chr1	185482129	Slc30a10
chr1	185482129	5033404E19Rik
chr1	185573240	Mir297c
chr1	186682821	Tgfb2
chr1	186684295	Tgfb2
chr1	188113408	Esrrg
chr1	189007613	Kctd3
chr1	189761797	Ptpn14
chr1	189778340	Ptpn14
chr1	189867856	Ptpn14
chr1	189867856	Smyd2
chr1	190911692	Rps6kc1
chr1	190911692	Angel2
chr1	190928738	Rps6kc1
chr1	190928738	Angel2
chr1	190928738	Vash2
chr1	191183659	Fam71a
chr1	191183659	Atf3
chr1	191317925	Nenf
chr1	191317925	Tmem206
chr1	191326282	Nenf
chr1	191326282	Tmem206
chr1	191397546	Ppp2r5a
chr1	191575911	Dtl
chr1	191575911	Ints7
chr1	191718419	Lpgat1
chr1	191836873	Nek2
chr1	191990001	Rd3
chr1	191990001	Mir3473c
chr1	192138240	Rcor3
chr1	192138240	Gm10516
chr1	192602546	Hhat
chr1	192834898	1700065J18Rik
chr1	192834898	Sertad4
chr1	192854685	1700065J18Rik
chr1	192854685	Sertad4
chr1	193148383	Diexf
chr1	193148383	Irf6
chr1	193153075	Diexf
chr1	193153075	Irf6
chr1	193153075	A130010J15Rik
chr1	193153075	Traf3ip3
chr1	193156413	Irf6
chr1	193156413	A130010J15Rik
chr1	193156413	Traf3ip3
chr1	193169940	Irf6
chr1	193169940	A130010J15Rik
chr1	193169940	Traf3ip3
chr1	193184034	Irf6
chr1	193184034	A130010J15Rik
chr1	193184034	Traf3ip3
chr1	193305385	Lamb3
chr1	193329298	Lamb3
chr1	193329298	Camk1g
chr1	194928077	Cd34
chr1	195004316	A330023F24Rik
chr2	3114191	Fam171a1
chr2	3118375	Fam171a1
chr2	3387401	Olah
chr2	3387401	Meig1
chr2	3401051	Meig1
chr2	3401051	Dclre1c
chr2	3712713	Fam107b
chr2	3737976	Fam107b
chr2	3742724	Fam107b
chr2	3749014	Fam107b
chr2	4227729	Frmd4a
chr2	4353240	Frmd4a
chr2	4440792	Frmd4a
chr2	4652092	Prpf18
chr2	4881956	Sephs1
chr2	5060620	Optn
chr2	5220190	Ccdc3
chr2	5373037	Camk1d
chr2	5373037	Mir466d
chr2	5398323	Camk1d
chr2	5398323	Mir466d
chr2	5615157	Camk1d
chr2	5640402	Camk1d
chr2	5813165	Cdc123
chr2	6097525	Proser2
chr2	6124309	Proser2
chr2	6124309	Gm10857
chr2	6157844	Gm10857
chr2	6231524	Echdc3
chr2	6231524	A230108P19Rik
chr2	6248545	A230108P19Rik
chr2	6256316	A230108P19Rik
chr2	6271990	A230108P19Rik
chr2	6273671	A230108P19Rik
chr2	6322857	A230108P19Rik
chr2	6322857	Usp6nl
chr2	6875426	Celf2
chr2	7022419	Celf2
chr2	7060812	Celf2
chr2	10048629	Taf3
chr2	10048629	Atp5c1
chr2	10080459	Atp5c1
chr2	10080459	Kin
chr2	10080459	Itih2
chr2	11203069	Prkcq
chr2	11212477	Prkcq
chr2	11244336	Prkcq
chr2	11334825	8030442B05Rik
chr2	11334825	Gm13293
chr2	11336466	8030442B05Rik
chr2	11336466	Gm13293
chr2	11464839	Pfkfb3
chr2	11477789	Pfkfb3
chr2	11501661	Pfkfb3
chr2	11535317	Pfkfb3
chr2	11540351	Pfkfb3
chr2	11697733	Il2ra
chr2	11697733	Il15ra
chr2	11705947	Il2ra
chr2	11705947	Il15ra
chr2	11777808	Fbxo18
chr2	11777808	Ankrd16
chr2	13258856	Rsu1
chr2	13258856	Cubn
chr2	13489644	Cubn
chr2	13489644	Trdmt1
chr2	13544649	Trdmt1
chr2	13574476	Vim
chr2	13575505	Vim
chr2	14055469	Ptpla
chr2	14055469	4921530L18Rik
chr2	14055469	Stam
chr2	18027821	A930004D18Rik
chr2	18027821	Gm17762
chr2	18027821	Skida1
chr2	18047935	A930004D18Rik
chr2	18047935	Gm17762
chr2	18047935	Skida1
chr2	18047935	Mllt10
chr2	18056841	A930004D18Rik
chr2	18056841	Skida1
chr2	18056841	Mllt10
chr2	18064314	Skida1
chr2	18064314	Mllt10
chr2	18380657	Dnajc1
chr2	18392567	Dnajc1
chr2	18672244	Commd3
chr2	18672244	Bmi1
chr2	18677303	Commd3
chr2	18677303	Bmi1
chr2	18677303	BC061194
chr2	18694348	Commd3
chr2	18694348	Bmi1
chr2	18694348	BC061194
chr2	18767098	BC061194
chr2	18993259	Pip4k2a
chr2	18993259	4930426L09Rik
chr2	18998280	Pip4k2a
chr2	18998280	4930426L09Rik
chr2	19506643	4921504E06Rik
chr2	19560182	4921504E06Rik
chr2	19657636	Gm3230
chr2	19657636	Otud1
chr2	19658482	Gm3230
chr2	19658482	Otud1
chr2	19664459	Gm3230
chr2	19664459	Otud1
chr2	20496409	Etl4
chr2	20518642	Etl4
chr2	20547546	Etl4
chr2	20564934	Etl4
chr2	20593842	Etl4
chr2	20650000	Etl4
chr2	21199336	Enkur
chr2	21199336	Thnsl1
chr2	22895346	Apbb1ip
chr2	22895346	Pdss1
chr2	23040278	Abi1
chr2	23156330	Mastl
chr2	23156330	Yme1l1
chr2	24407868	Psd4
chr2	24407868	Pax8
chr2	24408374	Psd4
chr2	24408374	Pax8
chr2	24478808	Pax8
chr2	24905660	Ehmt1
chr2	24905660	Arrdc1
chr2	24919501	Ehmt1
chr2	24919501	Arrdc1
chr2	24949754	Arrdc1
chr2	24949754	Zmynd19
chr2	24949754	Wdr85
chr2	24949754	Mrpl41
chr2	25023901	Pnpla7
chr2	25224547	Cobra1
chr2	25224547	4933433C11Rik
chr2	25224547	Fam166a
chr2	25224547	Tubb4b
chr2	25224547	Slc34a3
chr2	25224547	Gm757
chr2	25224547	2310002J15Rik
chr2	25224547	Rnf208
chr2	25224547	Ndor1
chr2	25225672	Cobra1
chr2	25225672	4933433C11Rik
chr2	25225672	Fam166a
chr2	25225672	Tubb4b
chr2	25225672	Slc34a3
chr2	25225672	Gm757
chr2	25225672	2310002J15Rik
chr2	25225672	Rnf208
chr2	25225672	Ndor1
chr2	25255498	Slc34a3
chr2	25255498	Gm757
chr2	25255498	2310002J15Rik
chr2	25255498	Rnf208
chr2	25255498	Ndor1
chr2	25255498	Tmem203
chr2	25255498	Tprn
chr2	25255498	Ssna1
chr2	25255498	Anapc2
chr2	25262581	2310002J15Rik
chr2	25262581	Rnf208
chr2	25262581	Ndor1
chr2	25262581	Tmem203
chr2	25262581	Tprn
chr2	25262581	Ssna1
chr2	25262581	Anapc2
chr2	25263256	2310002J15Rik
chr2	25263256	Rnf208
chr2	25263256	Ndor1
chr2	25263256	Tmem203
chr2	25263256	Tprn
chr2	25263256	Ssna1
chr2	25263256	Anapc2
chr2	25263256	Tmem210
chr2	25266973	Rnf208
chr2	25266973	Ndor1
chr2	25266973	Tmem203
chr2	25266973	Tprn
chr2	25266973	Ssna1
chr2	25266973	Anapc2
chr2	25266973	Tmem210
chr2	25266973	Lrrc26
chr2	25266973	Grin1
chr2	25266973	E130003G02Rik
chr2	25365639	Man1b1
chr2	25365639	Dpp7
chr2	25365639	Uap1l1
chr2	25365639	Sapcd2
chr2	25461039	Abca2
chr2	25461039	Mir3087
chr2	25461039	Clic3
chr2	25461039	BC029214
chr2	25461039	Ptgds
chr2	25501132	Lcn12
chr2	25501132	C8g
chr2	25501132	Fbxw5
chr2	25501132	Traf2
chr2	25546614	Traf2
chr2	25546614	Edf1
chr2	25546614	Mamdc4
chr2	25557843	Traf2
chr2	25557843	Edf1
chr2	25557843	Mamdc4
chr2	25557843	Phpt1
chr2	25557843	Gm996
chr2	25574623	Edf1
chr2	25574623	Mamdc4
chr2	25574623	Phpt1
chr2	25574623	Gm996
chr2	25574623	Rabl6
chr2	25581717	Edf1
chr2	25581717	Mamdc4
chr2	25581717	Phpt1
chr2	25581717	Gm996
chr2	25581717	Rabl6
chr2	25608387	Rabl6
chr2	25608387	4921530D09Rik
chr2	25608387	Tmem141
chr2	25608387	Fcna
chr2	25694835	Lcn6
chr2	25694835	Lcn10
chr2	25694835	Obp2a
chr2	25694835	Bmyc
chr2	25983310	Camsap1
chr2	25983310	Ubac1
chr2	26140240	Nacc2
chr2	26140240	C330006A16Rik
chr2	26237437	Qsox2
chr2	26315698	4932418E24Rik
chr2	26315698	Gpsm1
chr2	26352068	Gpsm1
chr2	26352068	Dnlz
chr2	26352068	Card9
chr2	26352068	Snapc4
chr2	26380653	Card9
chr2	26380653	Snapc4
chr2	26380653	Sdccag3
chr2	26380653	Pmpca
chr2	26380653	Inpp5e
chr2	26408975	Sdccag3
chr2	26408975	Pmpca
chr2	26408975	Inpp5e
chr2	26408975	Sec16a
chr2	26445506	Sec16a
chr2	26445506	Notch1
chr2	26500760	Notch1
chr2	26503587	Notch1
chr2	26578579	Egfl7
chr2	26578579	Mir126
chr2	26578579	Agpat2
chr2	26604101	Egfl7
chr2	26604101	Mir126
chr2	26604101	Agpat2
chr2	26604101	Fam69b
chr2	26604635	Egfl7
chr2	26604635	Mir126
chr2	26604635	Agpat2
chr2	26604635	Fam69b
chr2	26614829	Egfl7
chr2	26614829	Mir126
chr2	26614829	Agpat2
chr2	26614829	Fam69b
chr2	26614829	Snhg7
chr2	26614829	Snora43
chr2	26614829	Snora17
chr2	26621448	Agpat2
chr2	26621448	Fam69b
chr2	26621448	Snhg7
chr2	26621448	Snora43
chr2	26621448	Snora17
chr2	26640102	Fam69b
chr2	26640102	Snhg7
chr2	26640102	Snora43
chr2	26640102	Snora17
chr2	26654894	Fam69b
chr2	26654894	Snhg7
chr2	26654894	Snora43
chr2	26654894	Snora17
chr2	26654894	Lcn4
chr2	26903029	Surf6
chr2	26903029	Med22
chr2	26903029	Rpl7a
chr2	26903029	Surf1
chr2	26903029	Surf2
chr2	26903029	Surf4
chr2	26910828	Surf6
chr2	26910828	Med22
chr2	26910828	Rpl7a
chr2	26910828	Surf1
chr2	26910828	Surf2
chr2	26910828	Surf4
chr2	26910828	Gm711
chr2	26916461	Surf6
chr2	26916461	Med22
chr2	26916461	Rpl7a
chr2	26916461	Surf1
chr2	26916461	Surf2
chr2	26916461	Surf4
chr2	26916461	Gm711
chr2	26933414	Med22
chr2	26933414	Rpl7a
chr2	26933414	Surf1
chr2	26933414	Surf2
chr2	26933414	Surf4
chr2	26933414	Gm711
chr2	26933414	Rexo4
chr2	27088007	Tmem8c
chr2	27088007	Adamtsl2
chr2	27088007	Fam163b
chr2	27143945	Fam163b
chr2	27143945	Gm13399
chr2	27143945	Dbh
chr2	27164434	Fam163b
chr2	27164434	Gm13399
chr2	27164434	Dbh
chr2	27164434	Sardh
chr2	27515025	Wdr5
chr2	27676928	Rxra
chr2	27677338	Rxra
chr2	27703458	Rxra
chr2	27774543	Rxra
chr2	27886533	Col5a1
chr2	28034260	Col5a1
chr2	28533547	Ralgds
chr2	28533547	Cel
chr2	28582865	Cel
chr2	28582865	Gtf3c5
chr2	28840381	Gtf3c4
chr2	28840381	Ddx31
chr2	29060378	1700101E01Rik
chr2	29060378	Ttf1
chr2	29095799	Ttf1
chr2	29346878	Med27
chr2	29619644	Rapgef1
chr2	29620117	Rapgef1
chr2	29889875	Cercam
chr2	29889875	Odf2
chr2	29965821	Gle1
chr2	29965821	Sptan1
chr2	30048996	Sptan1
chr2	30048996	Wdr34
chr2	30048996	Set
chr2	30062715	Wdr34
chr2	30062715	Set
chr2	30062715	Pkn3
chr2	30066535	Wdr34
chr2	30066535	Set
chr2	30066535	Pkn3
chr2	30066535	Zdhhc12
chr2	30077554	Set
chr2	30077554	Pkn3
chr2	30077554	Zdhhc12
chr2	30077554	Zer1
chr2	30093521	Set
chr2	30093521	Pkn3
chr2	30093521	Zdhhc12
chr2	30093521	Zer1
chr2	30094133	Set
chr2	30094133	Pkn3
chr2	30094133	Zdhhc12
chr2	30094133	Zer1
chr2	30124446	Zer1
chr2	30124446	Tbc1d13
chr2	30133671	Zer1
chr2	30133671	Tbc1d13
chr2	30210392	Ccbl1
chr2	30237694	1700084E18Rik
chr2	30237694	Lrrc8a
chr2	30286489	Lrrc8a
chr2	30286489	Phyhd1
chr2	30286489	Dolk
chr2	30286489	Nup188
chr2	30355973	Nup188
chr2	30355973	Sh3glb2
chr2	30355973	Fam73b
chr2	30392492	Fam73b
chr2	30392492	Dolpp1
chr2	30392492	Crat
chr2	30392492	Ppp2r4
chr2	30415892	Dolpp1
chr2	30415892	Crat
chr2	30415892	Ppp2r4
chr2	30441920	Ppp2r4
chr2	30469884	Ppp2r4
chr2	30469884	Ier5l
chr2	30471022	Ppp2r4
chr2	30471022	Ier5l
chr2	30471963	Ppp2r4
chr2	30471963	Ier5l
chr2	30473996	Ier5l
chr2	30594934	Cstad
chr2	30620764	Cstad
chr2	30696881	Mir3089
chr2	30708007	Mir3089
chr2	30711998	Mir3089
chr2	30725920	Mir3089
chr2	30794762	1700001O22Rik
chr2	30794762	Ntmt1
chr2	30828253	1700001O22Rik
chr2	30828253	Ntmt1
chr2	30828253	Asb6
chr2	30828253	Prrx2
chr2	30967876	Tor1b
chr2	30967876	Tor1a
chr2	30967876	BC005624
chr2	30967876	Usp20
chr2	31157061	Fnbp1
chr2	31157061	D330023K18Rik
chr2	31157061	Gpr107
chr2	31239340	Gpr107
chr2	31239340	Ncs1
chr2	31511526	Ass1
chr2	31572704	Fubp3
chr2	31593245	Fubp3
chr2	31670642	Prdm12
chr2	31670642	Exosc2
chr2	31670642	Abl1
chr2	31688654	Exosc2
chr2	31688654	Abl1
chr2	31759932	Abl1
chr2	31807063	Abl1
chr2	31807063	Qrfp
chr2	31807063	Fibcd1
chr2	31974676	Aif1l
chr2	31974676	Nup214
chr2	32082892	Fam78a
chr2	32082892	Ppapdc3
chr2	32105256	Fam78a
chr2	32105256	Ppapdc3
chr2	32151307	Prrc2b
chr2	32152209	Prrc2b
chr2	32312313	Swi5
chr2	32312313	Golga2
chr2	32312313	Dnm1
chr2	32312313	Mir199b
chr2	32318181	Golga2
chr2	32318181	Dnm1
chr2	32318181	Mir199b
chr2	32352535	Dnm1
chr2	32352535	Ciz1
chr2	32395983	Ciz1
chr2	32395983	1110008P14Rik
chr2	32395983	Lcn2
chr2	32395983	Ptges2
chr2	32395983	Slc25a25
chr2	32523074	Fam102a
chr2	32535191	Fam102a
chr2	32583675	Fam102a
chr2	32583675	Dpm2
chr2	32583675	Pip5kl1
chr2	32583675	St6galnac4
chr2	32694203	Eng
chr2	32694203	Fpgs
chr2	32694203	Cdk9
chr2	32694203	Mir2861
chr2	32694203	Mir3960
chr2	32712964	Fpgs
chr2	32712964	Cdk9
chr2	32712964	Mir2861
chr2	32712964	Mir3960
chr2	32712964	Sh2d3c
chr2	32712964	6330409D20Rik
chr2	32741484	Sh2d3c
chr2	32741484	6330409D20Rik
chr2	32741484	Tor2a
chr2	32741484	Ttc16
chr2	32775674	Sh2d3c
chr2	32775674	Tor2a
chr2	32775674	Ttc16
chr2	32775674	Ptrh1
chr2	32775674	1700019L03Rik
chr2	32775674	Snord14a
chr2	32775674	Stxbp1
chr2	32847276	Stxbp1
chr2	32891242	Fam129b
chr2	32908727	Fam129b
chr2	32908727	Lrsam1
chr2	32961469	Lrsam1
chr2	32961469	Rpl12
chr2	32961469	Snora65
chr2	32961469	Slc2a8
chr2	32961469	Garnl3
chr2	32966856	Lrsam1
chr2	32966856	Rpl12
chr2	32966856	Snora65
chr2	32966856	Slc2a8
chr2	32966856	Garnl3
chr2	32981799	Lrsam1
chr2	32981799	Rpl12
chr2	32981799	Snora65
chr2	32981799	Slc2a8
chr2	32981799	Garnl3
chr2	33231993	Ralgps1
chr2	33231993	Angptl2
chr2	33357393	Ralgps1
chr2	33431473	Zbtb34
chr2	33431473	Zbtb43
chr2	33887188	Mvb12b
chr2	34690568	Gapvd1
chr2	34771896	Gapvd1
chr2	34771896	Hspa5
chr2	34771896	Rabepk
chr2	34826127	Fbxw2
chr2	34841851	Fbxw2
chr2	34841851	Psmd5
chr2	34871150	Psmd5
chr2	34871150	D730039F16Rik
chr2	34871150	Phf19
chr2	34961839	Traf1
chr2	34961839	Hc
chr2	35109305	AI182371
chr2	35109305	Cep110
chr2	35200895	Cep110
chr2	35200895	Rab14
chr2	35215094	Rab14
chr2	35234069	Gsn
chr2	35235117	Gsn
chr2	35238933	Gsn
chr2	35256415	Gsn
chr2	35268032	Gsn
chr2	35581860	Gm13446
chr2	35581860	Dab2ip
chr2	35614206	Dab2ip
chr2	35661786	Dab2ip
chr2	35979819	Ttll11
chr2	35984157	Ttll11
chr2	36136577	Rbm18
chr2	36136577	Mrrf
chr2	36231929	Ptgs1
chr2	37422968	Rc3h2
chr2	37422968	Snord90
chr2	37422968	Zbtb6
chr2	37422968	Zbtb26
chr2	37422968	Rabgap1
chr2	37430844	Rc3h2
chr2	37430844	Zbtb6
chr2	37430844	Zbtb26
chr2	37430844	Rabgap1
chr2	37443357	Rc3h2
chr2	37443357	Zbtb6
chr2	37443357	Zbtb26
chr2	37443357	Rabgap1
chr2	37757392	Crb2
chr2	37985931	Dennd1a
chr2	38044547	Dennd1a
chr2	38099292	Dennd1a
chr2	38162914	Dennd1a
chr2	38202238	Dennd1a
chr2	38360042	Lhx2
chr2	38512146	Nek6
chr2	38513179	Nek6
chr2	38665057	Psmb7
chr2	38924299	Nr6a1
chr2	38924299	Olfml2a
chr2	38926580	Nr6a1
chr2	38926580	Olfml2a
chr2	38950637	Nr6a1
chr2	38950637	Olfml2a
chr2	39065524	Golga1
chr2	39065524	Scai
chr2	49177157	Mbd5
chr2	49451430	Epc2
chr2	49452047	Epc2
chr2	49496866	Epc2
chr2	49603188	Kif5c
chr2	49721666	Kif5c
chr2	49832644	Lypd6b
chr2	49845548	Lypd6b
chr2	50165268	Lypd6
chr2	50296397	Mmadhc
chr2	50296397	Gm13483
chr2	51126418	Rnd3
chr2	51972947	Nmi
chr2	52173986	Neb
chr2	52351099	Neb
chr2	52362763	Neb
chr2	52424925	Arl5a
chr2	52424925	Cacnb4
chr2	52632320	Cacnb4
chr2	52649724	Cacnb4
chr2	52742380	Stam2
chr2	52858021	Fmnl2
chr2	52979420	Fmnl2
chr2	52999856	Fmnl2
chr2	53192078	Prpf40a
chr2	53192078	Arl6ip6
chr2	57089946	Nr4a2
chr2	57115033	Nr4a2
chr2	57115033	BB557941
chr2	58366934	Acvr1c
chr2	59407179	5330411J11Rik
chr2	59612121	Tanc1
chr2	59698524	Tanc1
chr2	59713838	Tanc1
chr2	60209912	March7
chr2	60210392	March7
chr2	60697625	Itgb6
chr2	60703497	Itgb6
chr2	60774729	Rbms1
chr2	60797258	Rbms1
chr2	60894792	Rbms1
chr2	61656656	Tank
chr2	62527785	Fap
chr2	65238524	Cobll1
chr2	65896862	Csrnp3
chr2	66028828	Csrnp3
chr2	66042879	Csrnp3
chr2	68350757	Stk39
chr2	68845504	Lass6
chr2	68870436	Lass6
chr2	68900031	Lass6
chr2	69077208	Lass6
chr2	69215460	Spc25
chr2	69215460	G6pc2
chr2	69215460	Abcb11
chr2	69222292	Spc25
chr2	69222292	G6pc2
chr2	69222292	Abcb11
chr2	69356759	Abcb11
chr2	69356759	Dhrs9
chr2	69544624	Lrp2
chr2	69576518	Lrp2
chr2	69580367	Lrp2
chr2	69629530	Bbs5
chr2	69722831	Fastkd1
chr2	69722831	Ppig
chr2	69723441	Fastkd1
chr2	69723441	Ppig
chr2	69789754	Ccdc173
chr2	69789754	Phospho2
chr2	69861613	Klhl23
chr2	69861613	Ssb
chr2	69861613	Mettl5
chr2	69885625	Ssb
chr2	69885625	Mettl5
chr2	69885625	Ubr3
chr2	69897285	Mettl5
chr2	69897285	Ubr3
chr2	70064513	Myo3b
chr2	70066845	Myo3b
chr2	70109772	Myo3b
chr2	70128728	Myo3b
chr2	70177453	Myo3b
chr2	70661517	Gorasp2
chr2	70825084	Tlk1
chr2	71055711	Mettl8
chr2	71055711	Dcaf17
chr2	71389257	Slc25a12
chr2	71389257	Hat1
chr2	71453329	Hat1
chr2	71453329	Metap1d
chr2	71873270	Itga6
chr2	71873270	Pdk1
chr2	71956696	Rapgef4
chr2	72270182	Rapgef4
chr2	72270182	B230120H23Rik
chr2	72286266	B230120H23Rik
chr2	72470495	Cdca7
chr2	72475106	Cdca7
chr2	72979995	Sp3
chr2	72979995	1700011J10Rik
chr2	73529555	Wipf1
chr2	73775438	Chn1
chr2	73911220	Atf2
chr2	73911220	Atp5g3
chr2	74680276	Evx2
chr2	74680276	Hoxd13
chr2	74680276	Hoxd12
chr2	74680276	Hoxd11
chr2	74680276	Hoxd10
chr2	74680276	Hoxd9
chr2	74681957	Evx2
chr2	74681957	Hoxd13
chr2	74681957	Hoxd12
chr2	74681957	Hoxd11
chr2	74681957	Hoxd10
chr2	74681957	Hoxd9
chr2	74681957	Hoxd8
chr2	74686561	Hoxd13
chr2	74686561	Hoxd12
chr2	74686561	Hoxd11
chr2	74686561	Hoxd10
chr2	74686561	Hoxd9
chr2	74686561	Hoxd8
chr2	74686561	1700109F18Rik
chr2	74704765	Hoxd11
chr2	74704765	Hoxd10
chr2	74704765	Hoxd9
chr2	74704765	Hoxd8
chr2	74704765	1700109F18Rik
chr2	74704765	Hoxd3
chr2	74704765	Hoxd4
chr2	74704765	Mir10b
chr2	74705583	Hoxd11
chr2	74705583	Hoxd10
chr2	74705583	Hoxd9
chr2	74705583	Hoxd8
chr2	74705583	1700109F18Rik
chr2	74705583	Hoxd3
chr2	74705583	Hoxd4
chr2	74705583	Mir10b
chr2	74749926	Hoxd3
chr2	74749926	Hoxd4
chr2	74749926	Mir10b
chr2	74749926	Hoxd1
chr2	75659367	Hnrnpa3
chr2	75659367	Nfe2l2
chr2	75703622	Nfe2l2
chr2	75704523	Nfe2l2
chr2	75706923	Nfe2l2
chr2	75825741	Agps
chr2	75870408	Agps
chr2	75885301	Agps
chr2	75920839	Agps
chr2	75920839	Ttc30b
chr2	75938655	Agps
chr2	75938655	Ttc30b
chr2	76055426	Pde11a
chr2	76070609	Pde11a
chr2	76488472	Osbpl6
chr2	76489664	Osbpl6
chr2	76492065	Osbpl6
chr2	76688278	Fkbp7
chr2	76688278	Plekha3
chr2	76688278	Ttn
chr2	76930014	Ttn
chr2	77279573	Sestd1
chr2	77305200	Sestd1
chr2	79635483	Ssfa2
chr2	79770415	Ppp1r1c
chr2	79793341	Ppp1r1c
chr2	79965296	Pde1a
chr2	80581186	Nckap1
chr2	80638834	Dusp19
chr2	80638834	Mir684-1
chr2	80638834	Nup35
chr2	83703473	Itgav
chr2	84365319	Calcrl
chr2	84518928	Gm13710
chr2	84650714	Ctnnd1
chr2	84650714	Gm13718
chr2	84650714	2700094K13Rik
chr2	84650714	Tmx2
chr2	84715118	Zdhhc5
chr2	84715118	Clp1
chr2	84715118	Ypel4
chr2	84715878	Zdhhc5
chr2	84715878	Clp1
chr2	84715878	Ypel4
chr2	84799026	Serping1
chr2	84799026	Ube2l6
chr2	84799026	Smtnl1
chr2	85037339	P2rx3
chr2	85037339	Ssrp1
chr2	85037339	Tnks1bp1
chr2	85048045	P2rx3
chr2	85048045	Ssrp1
chr2	85048045	Tnks1bp1
chr2	85518613	4833423E24Rik
chr2	85526263	4833423E24Rik
chr2	85526623	4833423E24Rik
chr2	90475006	Ptprj
chr2	90545458	Ptprj
chr2	90547012	Ptprj
chr2	90745522	Nup160
chr2	90745522	Fnbp4
chr2	90813586	Agbl2
chr2	90847222	Mtch2
chr2	90904754	C1qtnf4
chr2	90904754	Ndufs3
chr2	90904754	Kbtbd4
chr2	90904754	Ptpmt1
chr2	90917452	Ndufs3
chr2	90917452	Kbtbd4
chr2	90917452	Ptpmt1
chr2	90917452	Celf1
chr2	90940428	Ptpmt1
chr2	90940428	Celf1
chr2	91070381	Rapsn
chr2	91070381	Psmc3
chr2	91070381	Slc39a13
chr2	91182779	Madd
chr2	91182779	Nr1h3
chr2	91182779	Acp2
chr2	91202761	Madd
chr2	91202761	Nr1h3
chr2	91202761	Acp2
chr2	91202761	Ddb2
chr2	91212514	Nr1h3
chr2	91212514	Acp2
chr2	91212514	Ddb2
chr2	91212514	A330069E16Rik
chr2	91264953	Pacsin3
chr2	91264953	Arfgap2
chr2	91264953	1110051M20Rik
chr2	91649866	F2
chr2	91649866	Zfp408
chr2	91649866	Arhgap1
chr2	91649866	Atg13
chr2	91730302	Atg13
chr2	91730302	Harbi1
chr2	91730302	Ambra1
chr2	92008764	Creb3l1
chr2	92034501	Creb3l1
chr2	92183354	Phf21a
chr2	92183354	Mir1955
chr2	92185322	Phf21a
chr2	92185322	Mir1955
chr2	92192019	Phf21a
chr2	92192019	Mir1955
chr2	92459733	Slc35c1
chr2	93045897	Prdm11
chr2	93347253	Tspan18
chr2	93822301	Ext2
chr2	93822301	Accs
chr2	94157841	Hsd17b12
chr2	94178891	Hsd17b12
chr2	94406720	Ttc17
chr2	94406720	2810002D19Rik
chr2	94406720	Api5
chr2	101553932	B230118H07Rik
chr2	102128860	Ldlrad3
chr2	102186261	Ldlrad3
chr2	102292214	Trim44
chr2	102407908	Trim44
chr2	102831894	Cd44
chr2	103073490	Pdhx
chr2	103073490	Apip
chr2	103283948	Ehf
chr2	103287914	Ehf
chr2	103643958	Abtb2
chr2	103670192	Abtb2
chr2	103761225	Nat10
chr2	103761225	Caprin1
chr2	103796008	Caprin1
chr2	103796008	4930547E08Rik
chr2	103796578	Caprin1
chr2	103796578	4930547E08Rik
chr2	103797286	Caprin1
chr2	103797286	4930547E08Rik
chr2	103834208	4930547E08Rik
chr2	104493554	Hipk3
chr2	104494432	Hipk3
chr2	104590425	4930500J02Rik
chr2	104590425	Cstf3
chr2	104712144	Tcp11l1
chr2	104712144	Pin1-ps1
chr2	104712144	Depdc7
chr2	105108918	AI314831
chr2	105108918	Wt1
chr2	105397942	0610012H03Rik
chr2	105397942	Rcn1
chr2	105682934	Pax6os1
chr2	105682934	Pax6
chr2	105682934	Elp4
chr2	105904876	Elp4
chr2	105904876	Immp1l
chr2	106674988	Mpped2
chr2	106700092	Mpped2
chr2	106822720	Mpped2
chr2	106852281	Mpped2
chr2	106863123	Mpped2
chr2	109890858	Lin7c
chr2	109890858	Gm13939
chr2	109924105	Lin7c
chr2	109924105	Gm13939
chr2	109924105	Lgr4
chr2	112239488	Lpcat4
chr2	112239488	BC125332
chr2	112239488	Nop10
chr2	112265903	Lpcat4
chr2	112265903	BC125332
chr2	112265903	Nop10
chr2	112265903	Slc12a6
chr2	112454824	Emc7
chr2	112454824	Chrm5
chr2	114175289	Aqr
chr2	114175289	Zfp770
chr2	115581440	BC052040
chr2	117120317	Spred1
chr2	117182613	Spred1
chr2	117182613	Mir674
chr2	117249884	Fam98b
chr2	117348640	Rasgrp1
chr2	117821238	4930412B13Rik
chr2	118204213	Fsip1
chr2	118225176	Fsip1
chr2	118225929	Fsip1
chr2	118510500	Bmf
chr2	118533006	Bmf
chr2	118539847	Bmf
chr2	118544539	Bmf
chr2	118545382	Bmf
chr2	118549735	Bmf
chr2	118746305	Plcb2
chr2	118746305	5430417L22Rik
chr2	118746305	A430105I19Rik
chr2	118762393	5430417L22Rik
chr2	118762393	A430105I19Rik
chr2	118762393	Phgr1
chr2	118762393	Disp2
chr2	118814214	Disp2
chr2	118814214	Knstrn
chr2	118998464	Ccdc32
chr2	119016044	Ccdc32
chr2	119016044	Rpusd2
chr2	119046962	Ccdc32
chr2	119046962	Rpusd2
chr2	119046962	Casc5
chr2	119156935	Rad51
chr2	119156935	Fam82a2
chr2	119156935	Gchfr
chr2	119156935	Dnajc17
chr2	119156935	Gm14137
chr2	119237476	Zfyve19
chr2	119237476	Ppp1r14d
chr2	119237476	Spint1
chr2	119315013	Vps18
chr2	119315013	Gm14207
chr2	119315013	Dll4
chr2	119477878	Ino80
chr2	119594422	Chp1
chr2	119594422	1700020I14Rik
chr2	119594422	Oip5
chr2	119594422	Nusap1
chr2	119662872	Nusap1
chr2	119662872	Ndufaf1
chr2	119662872	Rtf1
chr2	119675317	Ndufaf1
chr2	119675317	Rtf1
chr2	119787602	Rpap1
chr2	119787602	Tyro3
chr2	119897498	Mga
chr2	119972579	Mga
chr2	119972579	Mapkbp1
chr2	120027660	Mapkbp1
chr2	120027660	Jmjd7
chr2	120027660	Pla2g4b
chr2	120098122	Ehd4
chr2	120138316	Ehd4
chr2	120456205	Ganc
chr2	120456205	4931402G19Rik
chr2	120456205	Capn3
chr2	120563799	Zfp106
chr2	120563799	Snap23
chr2	120609290	Snap23
chr2	120609290	Lrrc57
chr2	120609290	Haus2
chr2	120731493	Cdan1
chr2	120731493	Ttbk2
chr2	120858291	Ttbk2
chr2	120858291	AV039307
chr2	120858291	Ubr1
chr2	121140516	Lcmt2
chr2	121140516	Adal
chr2	121140516	Zscan29
chr2	121171141	Adal
chr2	121171141	Zscan29
chr2	121171141	Tubgcp4
chr2	121215603	Tubgcp4
chr2	121215603	Trp53bp1
chr2	121360086	Ppip5k1
chr2	121360086	Ckmt1
chr2	121360086	Strc
chr2	121413422	Catsper2
chr2	121413422	Pdia3
chr2	121414137	Catsper2
chr2	121414137	Pdia3
chr2	121414137	Ell3
chr2	121449196	Pdia3
chr2	121449196	Ell3
chr2	121449196	Serf2
chr2	121449196	Serinc4
chr2	121449196	Hypk
chr2	121449196	Mfap1b
chr2	122028450	Ctdspl2
chr2	122028450	Eif3j2
chr2	122118423	Spg11
chr2	122118423	Patl2
chr2	122147782	Patl2
chr2	122147782	B2m
chr2	122147782	Trim69
chr2	122348669	Duox1
chr2	122348669	Shf
chr2	122375916	Shf
chr2	122708256	Slc30a4
chr2	122738293	Bloc1s6
chr2	122748071	Bloc1s6
chr2	122748071	Sqrdl
chr2	122765675	Bloc1s6
chr2	122765675	Sqrdl
chr2	124610741	Sema6d
chr2	125123232	Myef2
chr2	125123232	Ctxn2
chr2	125506317	Fbn1
chr2	125673181	Shc4
chr2	125673181	Eid1
chr2	125782730	Secisbp2l
chr2	125826362	Cops2
chr2	125858958	Cops2
chr2	125858958	Galk2
chr2	126152088	Fam227b
chr2	126152088	Dtwd1
chr2	126325632	Atp8b4
chr2	126674955	Gabpb1
chr2	126675857	Gabpb1
chr2	126707309	Usp8
chr2	126876322	Trpm7
chr2	126876322	Sppl2a
chr2	127070785	Ap4e1
chr2	127070785	Blvra
chr2	127134252	Ncaph
chr2	127134252	Itpripl1
chr2	127137142	Ncaph
chr2	127137142	Itpripl1
chr2	127208368	1810024B03Rik
chr2	127208368	Snrnp200
chr2	127248145	Snrnp200
chr2	127248145	Ciao1
chr2	127248145	Tmem127
chr2	127248145	Stard7
chr2	127270350	Ciao1
chr2	127270350	Tmem127
chr2	127270350	Stard7
chr2	127285522	Tmem127
chr2	127285522	Stard7
chr2	128125971	Acoxl
chr2	128125971	Bcl2l11
chr2	128127734	Acoxl
chr2	128127734	Bcl2l11
chr2	128312299	Gm14005
chr2	128687310	Anapc1
chr2	128687310	Mertk
chr2	128746521	Mertk
chr2	128818212	Mertk
chr2	128818212	Tmem87b
chr2	128827067	Mertk
[truncated: 18,258 more rows]
