# Supplementary material for: SOX17 regulates uterine epithelial–stromal cross-talk acting via a distal enhancer upstream of Ihh
Source: Nat Commun. 2018 Oct 24;9:4421. doi: 10.1038/s41467-018-06652-w (PMC6200785; doi:10.1038/s41467-018-06652-w)
Supplement: Supplementary file 10 — Supplementary Data 7 [file 41467_2018_6652_MOESM10_ESM.xlsx]

## Sheet: Table S6
Supplementary Data 7. List of genes regulated and bound by SOX17 within 25kb upstream and/or downstream of the gene boundary.
Gene symbol	log2 Fold-Change (Sox17ed/ed vs. Sox17f/f)	p-value (Sox17ed/ed vs. Sox17f/f)	SOX17 25kb 25kb TSS ChIPseq P4	SOX17 25kb gene boundary ChIPseq P4
Clca3	9.60519	6.76698e-06	Y	Y
Adh6a	7.67761	1.11438e-05		Y
Mfi2	6.09896	0.00028773		Y
Sprr2f	5.96107	9.80887e-06	Y	Y
Ltf	5.53221	3.65672e-06	Y	Y
Krt15	5.42027	0.000125429	Y	Y
BC048679	5.41525	2.92842e-05	Y	Y
Gabrp	5.40105	3.84735e-05	Y	Y
Calml3	5.29732	1.45674e-05	Y	Y
Crabp2	4.66471	1.07235e-05	Y	Y
Upk1a	4.50516	5.09592e-05	Y	Y
Lrrc26	4.37366	2.64766e-05	Y	Y
Lgi3	4.31578	1.33632e-05	Y	Y
Pla2g5	4.13702	1.51191e-05	Y	Y
Aldh1a1	3.99347	7.7656e-06	Y	Y
Nhlrc4	3.94213	9.46011e-05	Y	Y
Fcgbp	3.88228	9.07912e-06	Y	Y
S100a14	3.8676	9.23521e-05	Y	Y
Adra2c	3.84271	0.000224965	Y	Y
Slc7a11	3.82481	0.000185289		Y
Klhl14	3.78246	2.4319e-05	Y	Y
Scnn1a	3.73387	1.87572e-06	Y	Y
Lcn2	3.64625	0.000854651	Y	Y
Trp63	3.36813	2.16243e-05	Y	Y
2310007B03Rik	3.3465	0.000484184		Y
Grhl3	3.31082	4.2212e-05		Y
Tspan8	3.26595	1.37121e-05	Y	Y
Cpm	3.24254	3.66253e-05		Y
Mia1	3.15543	7.49723e-05		Y
Gpd1	3.13555	9.41024e-05	Y	Y
Gpr128	3.11017	4.45428e-06	Y	Y
Scx	3.08029	0.000254781	Y	Y
Gstm7	3.03259	4.95447e-05	Y	Y
Rp1	3.03101	5.94928e-05		Y
Lypd6b	2.96835	0.000144719		Y
Folr1	2.83322	5.82063e-05		Y
Gdf15	2.80757	0.000232972	Y	Y
Kcnq1	2.71977	1.53439e-06		Y
Egfl6	2.69304	0.000291383		Y
Fam184b	2.64141	0.00492644		Y
Tmem40	2.4957	3.09276e-05	Y	Y
Anxa9	2.4768	1.5151e-05	Y	Y
Lass3	2.42938	0.000689634		Y
Zfp185	2.38141	9.79042e-05	Y	Y
Crybb1	2.36707	3.08055e-05	Y	Y
Atp10b	2.36036	0.00269528	Y	Y
Gstm6	2.35472	7.04651e-05	Y	Y
Psg17	2.2915	5.04541e-05	Y	Y
Tmem221	2.24729	0.00181024	Y	Y
Ass1	2.22022	5.34975e-06		Y
Tmprss13	2.21975	0.00295849		Y
Krt42	2.21242	0.000408341	Y	Y
Rec8	2.19428	0.00429831	Y	Y
Cbr2	2.18227	0.000131652	Y	Y
Grip1	2.17425	0.000835299		Y
C2cd4a	2.14403	0.000461353	Y	Y
Ptgs1	2.12057	2.97153e-05	Y	Y
Pigz	2.09438	4.05742e-05	Y	Y
Bcat1	2.08608	0.000182771	Y	Y
Krt19	2.04457	0.000164104	Y	Y
Sult1b1	1.99175	1.26416e-06	Y	Y
Sprr2d	1.96525	0.00792059	Y	Y
Sectm1b	1.95627	0.000374263	Y	Y
AI661453	1.93998	3.64665e-06	Y	Y
Upk2	1.93701	0.000361992	Y	Y
H60c	1.90617	0.0043582	Y	Y
Mb	1.89881	0.000180922	Y	Y
Zbtb32	1.88911	0.000723311	Y	Y
AA986860	1.88165	3.32109e-05	Y	Y
Plekhg6	1.86494	6.27154e-05		Y
1600029D21Rik	1.86335	0.000214947	Y	Y
Krt36	1.85525	0.00287615	Y	Y
Bmpr1b	1.85306	0.000669629		Y
Padi2	1.83361	8.60384e-05		Y
Riiad1	1.82429	0.00426503		Y
Ell3	1.7628	0.000224017	Y	Y
Tnfrsf19	1.75924	0.000247464		Y
Apol7a	1.75242	0.000635965		Y
Tmem171	1.74422	0.00017429	Y	Y
Sgk1	1.69936	0.000429478		Y
Wfdc6a	1.69833	0.000655044	Y	Y
Sprr2e	1.69164	0.00116929	Y	Y
Chst9	1.6837	3.73629e-05		Y
Mapk13	1.67659	0.000119145		Y
Muc1	1.6618	0.000304266	Y	Y
Fut9	1.66103	0.000585583		Y
Fanca	1.65909	0.000111435		Y
Greb1	1.65806	0.0011912	Y	Y
Ppp2r2b	1.63828	0.000189024		Y
Igsf9	1.60337	0.00175542	Y	Y
Cfb	1.60018	4.34743e-05	Y	Y
Atp6v0d2	1.59508	0.0062049		Y
Bcam	1.58581	0.000337767	Y	Y
Wfdc8	1.57259	0.00129763	Y	Y
Wfdc2	1.56284	9.39815e-05		Y
Igfbp5	1.55843	6.81596e-05	Y	Y
Krt7	1.55235	0.00284365	Y	Y
Slc14a1	1.55061	0.00513917	Y	Y
Ptgds	1.53618	0.000939636	Y	Y
Pglyrp1	1.51742	0.000163845	Y	Y
Ano9	1.51436	0.000981992	Y	Y
Spire2	1.51404	0.00550639		Y
Tmem139	1.50499	0.00189189	Y	Y
0610040J01Rik	1.49597	0.000768891	Y	Y
Aspg	1.49095	7.7869e-05	Y	Y
Gprc5c	1.49041	1.32617e-05	Y	Y
Trpv4	1.48166	0.000232751	Y	Y
St6galnac2	1.48147	0.00025356	Y	Y
Hmga2	1.47969	0.000129826		Y
Ntf3	1.47464	0.00310876	Y	Y
Krt13	1.47118	0.00118127	Y	Y
Lamb3	1.45225	0.00234311	Y	Y
Wnt4	1.44843	0.00151642		Y
Il17re	1.44802	0.00158596	Y	Y
Gstt3	1.44087	0.000332992	Y	Y
Rasgrf1	1.42774	9.2428e-06	Y	Y
Blnk	1.4184	5.68959e-05		Y
Sectm1a	1.40727	0.00765162	Y	Y
Prodh	1.40357	3.58087e-05	Y	Y
Cdo1	1.39646	0.000548683	Y	Y
Foxj1	1.38969	0.00183099	Y	Y
Akr1c12	1.37044	0.00143732		Y
Ptprh	1.37004	0.00431736		Y
Ehf	1.36653	0.000115221	Y	Y
Fgf12	1.35295	2.45009e-05		Y
Frmpd4	1.33833	0.000666369		Y
Rab11fip4	1.32023	0.00119039		Y
Fuca2	1.29816	0.00071301	Y	Y
Eps8l2	1.29022	0.00678835	Y	Y
Art4	1.27417	0.000130373	Y	Y
Tjp3	1.23029	0.00183862	Y	Y
Pde8b	1.21923	0.000483109		Y
Gm525	1.2115	0.0012352	Y	Y
Col6a6	1.21043	0.00433663	Y	Y
Tst	1.2037	0.000716057	Y	Y
Apoc1	1.19503	0.00141011		Y
Gclc	1.19388	0.000558048	Y	Y
Nfe2l3	1.19101	0.000476233		Y
Sema5a	1.18671	2.93092e-05		Y
Rab15	1.18616	0.00192713	Y	Y
a	1.16803	0.000894291		Y
Cux2	1.16015	0.00684558	Y	Y
Abcc3	1.15114	1.33905e-05		Y
Ripk4	1.14199	0.00174017	Y	Y
Cblc	1.13531	0.000533907		Y
Cacna1s	1.11854	0.00202284		Y
Nkd1	1.11442	0.000929547		Y
Rnf43	1.09771	0.000691862	Y	Y
Pgam2	1.09283	0.00584883	Y	Y
Plekha6	1.08569	0.000148928	Y	Y
Slc6a13	1.08103	0.00340955	Y	Y
Pkp1	1.0777	0.000864882		Y
Pdxk	1.07476	0.0018311	Y	Y
Slc34a2	1.06816	0.00168445	Y	Y
Wfdc10	1.0609	0.00666529	Y	Y
Gm3716	1.05623	0.00112111		Y
Ntm	1.05217	0.00712618		Y
Hes5	1.05086	0.00281239	Y	Y
Fam131c	1.04648	0.00486727	Y	Y
Rnf152	1.04317	0.00425143	Y	Y
Cryba4	1.03837	0.000440844	Y	Y
Duox1	1.03791	0.00748879		Y
Pla2g2d	1.03437	0.00534533		Y
Klk1	1.02751	0.00242637	Y	Y
Sdk1	1.02201	0.000170938	Y	Y
Unc5b	1.01699	0.00252088		Y
Wbscr17	1.01557	0.00121881		Y
Paox	1.01521	0.00034853	Y	Y
Sntn	1.01392	0.00977479	Y	Y
Col7a1	1.01375	0.000447267	Y	Y
Slc6a12	0.999876	0.00576981	Y	Y
Plcd3	0.991923	0.000778693	Y	Y
Prok1	0.984282	0.00874025	Y	Y
Arhgap8	0.982263	0.00906635	Y	Y
BC021891	0.981312	2.32873e-06	Y	Y
Cryab	0.977163	0.000214465	Y	Y
Chka	0.96959	0.000500396		Y
Acp5	0.963902	0.000136106		Y
Il20rb	0.958514	0.000191999	Y	Y
C2	0.953964	0.000542543	Y	Y
Cyb5b	0.948243	0.000724882	Y	Y
Dbh	0.935154	0.00759788	Y	Y
Rufy4	0.925582	0.00455023	Y	Y
Gramd2	0.924149	0.00900756	Y	Y
Gzmm	0.921311	0.000593115	Y	Y
Cadm4	0.90879	0.000710098		Y
4930415O20Rik	0.904019	0.00836068	Y	Y
Padi1	0.903929	0.00587031	Y	Y
AU021092	0.897359	0.00410512	Y	Y
Cideb	0.892669	0.00331492	Y	Y
3110047P20Rik	0.890923	0.00109789		Y
Cyp2s1	0.888303	0.00106081		Y
Cytl1	0.885776	0.00321536	Y	Y
Dhrs3	0.8832	0.00433732	Y	Y
Rassf7	0.876781	0.00317908	Y	Y
Rapgefl1	0.876467	0.000651741		Y
Gpr44	0.876419	0.00270838	Y	Y
Slc44a4	0.872978	0.00800872	Y	Y
1700017N19Rik	0.869385	0.00446133		Y
St6gal1	0.865848	0.00124419		Y
Lmo7	0.863699	0.000524198		Y
Phactr1	0.862538	0.00814574		Y
Epb4.1l4b	0.850344	0.00281715	Y	Y
Trp53inp1	0.835324	0.00201774	Y	Y
Itgb6	0.832273	0.00425146	Y	Y
Prkcq	0.830246	0.000100726		Y
Tle6	0.825246	0.00188548	Y	Y
Osbpl6	0.822751	0.00330078		Y
Mknk2	0.814166	0.00107073	Y	Y
Derl3	0.81341	0.00872322	Y	Y
Stard10	0.812358	0.00042267	Y	Y
Sema3a	0.811925	0.000707787		Y
Rasgef1c	0.81041	0.00828242	Y	Y
E2f2	0.807168	0.00100557	Y	Y
Dsp	0.807009	0.000144498	Y	Y
Slc9a3r1	0.800668	0.00160018	Y	Y
Fam20a	0.800264	5.07979e-05		Y
Ybx2	0.800014	0.00158054	Y	Y
Cdca5	0.790368	0.0039897	Y	Y
Bpi	0.789249	0.000983499	Y	Y
Samd12	0.785643	0.000370809		Y
Agrn	0.767441	0.004204	Y	Y
Zfp618	0.764332	0.00408755	Y	Y
Car9	0.764196	0.00888921	Y	Y
Alad	0.763872	0.00616813	Y	Y
Wfs1	0.763532	0.000500047	Y	Y
Spc25	0.762588	0.00758525	Y	Y
Id3	0.761037	6.41389e-05	Y	Y
Zfp296	0.760143	9.08179e-05	Y	Y
F11r	0.759352	0.00639178	Y	Y
Gpt	0.758702	0.00190593	Y	Y
4930579G24Rik	0.756203	0.00413105	Y	Y
Emx2	0.754851	0.00568201	Y	Y
Adam8	0.753601	0.00484309	Y	Y
Sema4g	0.753481	0.000506999		Y
Gdf10	0.753025	0.00630073	Y	Y
Tle2	0.751041	0.00364127	Y	Y
Cp	0.750087	0.00413489	Y	Y
Adap1	0.750009	0.00343257	Y	Y
Slc27a3	0.741915	0.00228228	Y	Y
Oip5	0.741746	0.00765662	Y	Y
Bco2	0.739143	0.00343134		Y
BC030867	0.736131	0.00104651	Y	Y
Mybpc1	0.735287	0.00487591		Y
Smagp	0.733232	0.0037756	Y	Y
Tnf	0.732796	0.0090788		Y
Gsto1	0.731755	0.00970342	Y	Y
Tstd1	0.729986	0.00183884	Y	Y
Asf1b	0.724096	0.00141571	Y	Y
Lnx1	0.721116	0.00203427	Y	Y
Grhl1	0.71613	0.000678556		Y
Efna4	0.714126	0.00860671	Y	Y
Tmem132a	0.71409	0.00490734	Y	Y
Pdk2	0.713892	0.00571802		Y
Rarb	0.713211	0.0011646		Y
Apcdd1	0.712076	0.00232565	Y	Y
Trim14	0.710189	0.00394129	Y	Y
Vav3	0.709629	0.00876821	Y	Y
Lyz1	0.706959	0.00114184	Y	Y
Tmem144	0.704886	0.00620468	Y	Y
Col8a2	0.704101	0.000489095	Y	Y
Slc6a4	0.697013	0.00262967		Y
Myo18b	0.696625	0.00901769		Y
Slc35f2	0.691444	0.000222496		Y
Gdpd5	0.689351	0.00493616	Y	Y
Zdhhc14	0.688048	0.00104975	Y	Y
Slc44a2	0.686188	0.00303493		Y
Pask	0.683196	0.0021789	Y	Y
Txnip	0.682657	0.000429069	Y	Y
Mgll	0.680142	0.00140843	Y	Y
Ngfr	0.678434	0.00360995	Y	Y
Tns4	0.670793	0.00640988		Y
Aldh2	0.670676	0.000437821	Y	Y
Itga9	0.669602	0.00768161		Y
Uhrf1	0.666833	0.00122451	Y	Y
Gdf7	0.663477	0.00169332	Y	Y
Slc2a8	0.661223	0.00808037	Y	Y
Tk1	0.654792	0.00752014	Y	Y
Rgl3	0.654619	0.00209592	Y	Y
Rtn4rl1	0.653828	0.00103108	Y	Y
Krt8	0.650981	0.00694438	Y	Y
Irs3	0.647703	0.0015109	Y	Y
Stra6	0.64561	0.00165182	Y	Y
Fam129a	0.644466	0.00176857		Y
Map3k1	0.64076	0.000499229	Y	Y
Ptpn13	0.640317	0.00294273	Y	Y
Sema3f	0.640143	0.00165189	Y	Y
Kcnn2	0.634682	0.0017126		Y
Espl1	0.634068	0.00294941	Y	Y
Cldn10	0.633204	0.00662157		Y
Gdpd1	0.630658	0.00436635	Y	Y
Akr1b3	0.621822	0.00753198	Y	Y
Rbfox3	0.620681	0.00850187		Y
Mmp11	0.619986	0.00536429	Y	Y
Zbed4	0.619962	0.00665277	Y	Y
Stxbp6	0.618807	0.0030472		Y
Bnipl	0.614416	0.00893263	Y	Y
Rasl11a	0.609637	3.28445e-05	Y	Y
Mid1ip1	0.603037	0.00540983	Y	Y
Itm2b	0.60256	0.00150149	Y	Y
Aldh3b2	0.600406	0.00132824		Y
Aplp2	0.598819	0.00649171		Y
Rev3l	0.591934	0.000323826	Y	Y
Nrg2	0.587856	0.00496474		Y
Enc1	0.585902	0.000194539	Y	Y
Grtp1	0.585841	0.000340454	Y	Y
Itpr3	0.583595	6.14237e-07		Y
Hist1h4i	0.583254	0.00267135	Y	Y
Rab19	0.58106	0.00294926	Y	Y
Zbtb8a	0.580252	0.00886332	Y	Y
Phactr2	0.576683	0.00984078		Y
Myh10	0.575582	0.00228172		Y
Klhl31	0.57392	0.00402764	Y	Y
Lig1	0.57238	0.00324579		Y
Rad54l	0.571408	0.0043782		Y
Eme1	0.570454	0.00321426	Y	Y
Ttll1	0.569979	0.00205696		Y
Sh3bgrl3	0.568155	0.00889321	Y	Y
Bend5	0.567806	0.00313914	Y	Y
Ttc38	0.565542	0.00523685	Y	Y
Wls	0.561084	0.000294854		Y
Lrrcc1	0.560325	8.38668e-05		Y
D930015E06Rik	0.55874	0.00233026	Y	Y
BC055324	0.556874	0.00169919		Y
Arrdc1	0.554798	0.00260294	Y	Y
Tpst2	0.553946	0.000611111	Y	Y
Cdh1	0.552944	0.00058699	Y	Y
Hist1h2ae	0.550603	0.00699461	Y	Y
Gcgr	0.549958	0.00335347	Y	Y
N4bp3	0.548257	0.00329214	Y	Y
Sesn1	0.547539	0.00526675	Y	Y
Ptprj	0.546399	0.00290115	Y	Y
Sult1a1	0.542729	0.00324634	Y	Y
Gja1	0.542334	0.00572765	Y	Y
Plxdc1	0.541995	0.00485394	Y	Y
Ucp2	0.537239	0.00642327	Y	Y
Tmem143	0.535831	0.000747909	Y	Y
Plch2	0.534476	0.00137156		Y
Chchd10	0.533258	0.00801549	Y	Y
Hmgb2	0.532639	0.00416166	Y	Y
H2-K1	0.530708	0.00160379	Y	Y
Eno1	0.530065	0.0029963	Y	Y
Rad54b	0.530064	0.00186643		Y
Senp8	0.529685	0.00663254		Y
Emid1	0.528201	0.00622551		Y
Cables1	0.519161	0.00218962	Y	Y
Pdgfa	0.516176	0.00942494	Y	Y
Adcy6	0.510924	0.008667	Y	Y
Cd2ap	0.510766	0.0047043	Y	Y
Celf2	0.509435	0.00602151	Y	Y
Tmem132c	0.508117	0.00317338		Y
Hist2h2be	0.507053	0.00779232	Y	Y
Sgsm1	0.506577	0.00425633		Y
Cachd1	0.504796	0.00374285	Y	Y
Fxyd2	0.504195	0.00206212	Y	Y
Negr1	0.501514	0.000781987	Y	Y
Zbtb12	0.498487	0.00566936	Y	Y
Slc25a42	0.498131	0.00550516	Y	Y
Angel1	0.49765	0.0047494		Y
Lin9	0.496438	0.00550239	Y	Y
B4galnt1	0.496398	0.00113196	Y	Y
Col4a3	0.49611	0.0053523		Y
Ppp1r9a	0.49595	0.00896726	Y	Y
Scrn2	0.494956	0.00321583	Y	Y
Arl4c	0.494486	0.00348422	Y	Y
Cpne4	0.492535	0.00273013		Y
Qrich2	0.490369	0.00179659	Y	Y
Kdsr	0.489793	0.0020362	Y	Y
Etfdh	0.489449	0.000916924	Y	Y
Mutyh	0.487356	0.000156325	Y	Y
Sipa1l1	0.487182	0.00522636		Y
Sh3rf1	0.486994	0.000636141	Y	Y
Fgr	-0.486371	0.00786849		Y
Fhl3	-0.486459	0.00221269	Y	Y
Hspb7	-0.48647	0.00997296	Y	Y
Oxsr1	-0.487213	0.00933814	Y	Y
Akap13	-0.488299	0.000775815		Y
Leng9	-0.488733	0.00175152	Y	Y
Gtpbp4	-0.490055	0.00213371	Y	Y
Bfar	-0.490167	0.00276178		Y
Lyrm7	-0.490195	0.00407289	Y	Y
Cyth4	-0.491573	0.00372984	Y	Y
Adrm1	-0.492805	0.0070109	Y	Y
Azin1	-0.49358	0.00772705	Y	Y
Hip1	-0.495243	0.0046028		Y
Stk40	-0.496451	0.000406485	Y	Y
Naprt1	-0.497585	0.00175476	Y	Y
Sall1	-0.498337	0.000171693	Y	Y
Iqsec3	-0.499036	0.000179379	Y	Y
Fam65c	-0.500536	0.0056012	Y	Y
March1	-0.501546	0.00265572		Y
Lamp2	-0.503341	0.00166577	Y	Y
Ankrd28	-0.505072	0.00259316	Y	Y
Hipk3	-0.505521	0.0036463	Y	Y
Zfp7	-0.506298	0.00497949	Y	Y
Socs7	-0.506414	0.0027249	Y	Y
Nuak2	-0.506684	0.00205397	Y	Y
Ocrl	-0.506879	0.00793551		Y
Vcl	-0.509775	0.0054532	Y	Y
Zfp961	-0.510713	9.46467e-05	Y	Y
Actn2	-0.512742	0.00334719		Y
Myo10	-0.513447	0.00467368		Y
Lrpap1	-0.515669	0.00267533	Y	Y
Itga6	-0.516576	0.00345405		Y
Apbb3	-0.517297	0.000181848	Y	Y
Npas4	-0.517342	0.00870184	Y	Y
Gtf2a1	-0.517672	0.00407609	Y	Y
Rora	-0.518346	0.0085422		Y
Rasip1	-0.518702	0.000837133	Y	Y
Mtus1	-0.521023	0.00285658		Y
Zfp516	-0.522034	0.001311	Y	Y
Snx30	-0.522854	0.00208998		Y
Ikzf4	-0.523335	0.0075805	Y	Y
Itgb1	-0.524078	0.00876772	Y	Y
Tubb2b	-0.524196	0.00366904		Y
Rdh10	-0.526065	0.00480674	Y	Y
Eif4e	-0.526373	0.000333203	Y	Y
Gale	-0.528723	0.00410775	Y	Y
Nod2	-0.528782	0.000764439		Y
Erlin2	-0.52953	0.00763544	Y	Y
Ifitm3	-0.52975	0.000846534	Y	Y
Skil	-0.530051	0.000442288	Y	Y
Cdr2l	-0.53332	0.000127133		Y
Dclre1c	-0.53403	0.000985032	Y	Y
Serping1	-0.534603	0.00012222	Y	Y
C1qtnf6	-0.534739	0.0077139	Y	Y
Prpf38b	-0.535663	0.00376915	Y	Y
Kcnd3	-0.535894	0.00626033	Y	Y
Etv6	-0.536176	0.0089801	Y	Y
Plekha1	-0.537882	0.00215992	Y	Y
Far1	-0.538551	0.000632332	Y	Y
Epc1	-0.538609	0.00857774	Y	Y
Metap1	-0.539445	0.000737275	Y	Y
Fam160a1	-0.542486	0.00123983	Y	Y
Cltb	-0.546657	0.000977648	Y	Y
Fryl	-0.547544	0.00282382		Y
Rnf217	-0.550315	0.00151594	Y	Y
Tirap	-0.550974	0.00516671	Y	Y
Creb3l4	-0.551102	0.00883062	Y	Y
Hnf1b	-0.553932	0.00251491		Y
Bag5	-0.555578	0.00140112	Y	Y
Acat3	-0.556307	0.00128834	Y	Y
Thbd	-0.556965	0.00373716	Y	Y
Gldc	-0.557722	0.000463486		Y
Cyb5r3	-0.558359	0.00160754	Y	Y
Taf13	-0.559028	0.000281145	Y	Y
Stk17b	-0.560415	9.30477e-05	Y	Y
Tmem44	-0.564869	0.00412035	Y	Y
Ece1	-0.565354	0.00227474	Y	Y
Arap1	-0.567446	0.00932663	Y	Y
Plac8	-0.567729	0.00497121	Y	Y
Npas2	-0.568533	0.00620195		Y
Arhgap27	-0.570088	0.00787938	Y	Y
Nudt4	-0.570478	0.00654088	Y	Y
Lrrc16b	-0.570996	0.00204526	Y	Y
Nfkbia	-0.572667	0.00129442	Y	Y
Larp4	-0.57282	0.00246968	Y	Y
Noc4l	-0.574775	0.000437969	Y	Y
Fam13c	-0.574805	0.00265208	Y	Y
Cel	-0.575319	0.000209952	Y	Y
Tnfrsf1a	-0.575639	4.99768e-05	Y	Y
Nav1	-0.582039	0.00338469	Y	Y
1810011O10Rik	-0.582266	0.00419387	Y	Y
Epb4.1	-0.583157	0.000272906		Y
Dus1l	-0.58409	0.000583245	Y	Y
Ror2	-0.585544	0.00616159		Y
Ndrg1	-0.586754	0.000356569	Y	Y
Nab1	-0.589031	0.00331686	Y	Y
Adamtsl5	-0.591294	0.00436496	Y	Y
Lrrc8c	-0.592434	0.00281277	Y	Y
Adat3	-0.592448	0.000492053	Y	Y
Fitm2	-0.593995	0.00174157	Y	Y
Sgtb	-0.597184	0.00547627	Y	Y
Cnnm4	-0.597302	0.00283286	Y	Y
Cnn2	-0.597583	0.00882984	Y	Y
Ly6a	-0.598986	0.00107409	Y	Y
Pde7a	-0.602722	0.00419538	Y	Y
Rlf	-0.603513	0.00120103	Y	Y
Rasgrp2	-0.603952	0.00379091	Y	Y
Olfml2b	-0.604557	8.67967e-05	Y	Y
Tpm1	-0.607365	0.00634928	Y	Y
Col4a1	-0.608499	0.000127737	Y	Y
Mpzl1	-0.609172	0.000682748	Y	Y
Golph3	-0.611438	0.000157195	Y	Y
Smox	-0.613508	0.00110091	Y	Y
Dnaja1	-0.615221	0.00227446	Y	Y
Xdh	-0.616076	0.0057352	Y	Y
Dennd3	-0.616519	0.0010851	Y	Y
Arid3b	-0.617814	0.00117827	Y	Y
Map3k3	-0.620596	0.00227809	Y	Y
Clcn1	-0.621073	0.00216407	Y	Y
Foxo1	-0.623638	0.00817977	Y	Y
Heca	-0.623986	0.0024193	Y	Y
Socs2	-0.625013	6.08745e-05	Y	Y
C1qtnf1	-0.626896	0.00409107	Y	Y
Dapp1	-0.627186	0.0028734	Y	Y
Sybu	-0.628062	0.00636833		Y
Actn1	-0.631864	0.00250261	Y	Y
Runx1	-0.63526	0.00959216		Y
Chsy1	-0.636017	0.000721869	Y	Y
Mansc1	-0.640753	7.99272e-05	Y	Y
Skap2	-0.644008	0.000890643	Y	Y
Plekha4	-0.646264	0.0024982		Y
Mcam	-0.648151	0.00526516	Y	Y
Arhgap44	-0.649199	0.00273835		Y
Ermap	-0.649346	6.22635e-05	Y	Y
Actg2	-0.649607	0.00170189		Y
Dusp16	-0.651743	0.00906105	Y	Y
Tgfbr2	-0.65212	7.7635e-05		Y
Bpnt1	-0.652296	0.0055419	Y	Y
Srf	-0.655065	0.000764302	Y	Y
Ttc39c	-0.65554	0.00949914		Y
Traf1	-0.65916	0.00465768	Y	Y
Bmx	-0.659552	0.003082	Y	Y
Gpcpd1	-0.66191	0.000376419	Y	Y
Flnb	-0.663182	0.0039581		Y
Slc22a4	-0.664969	0.00751083	Y	Y
Ctsb	-0.666538	0.00730478	Y	Y
2010111I01Rik	-0.668901	0.00178856		Y
Dos	-0.670791	0.00105608	Y	Y
Cnn3	-0.671831	0.00282712	Y	Y
Fst	-0.672656	0.00965849	Y	Y
Ap3b2	-0.672812	0.000911696	Y	Y
Zmpste24	-0.673019	0.00693569	Y	Y
Pls3	-0.678834	0.000686536	Y	Y
Npc1	-0.679643	0.00576234	Y	Y
Fblim1	-0.681663	0.000661467	Y	Y
Scn1b	-0.681719	0.0026376	Y	Y
Pcolce	-0.686427	0.00573985	Y	Y
Susd2	-0.686645	0.00731733	Y	Y
Lrrc32	-0.687591	2.66548e-05		Y
Gnal	-0.689919	0.00524692		Y
Rimkla	-0.690367	0.00299865	Y	Y
Apbb2	-0.693623	0.00440467		Y
Ugp2	-0.696389	0.000737236	Y	Y
Pvr	-0.700404	0.0092058	Y	Y
Adcy4	-0.702412	0.00182949	Y	Y
Inpp5f	-0.702711	0.00181084	Y	Y
Ugcg	-0.702968	0.00677296	Y	Y
Nav2	-0.708203	0.00242657	Y	Y
Wars	-0.708353	0.00158536		Y
Trim13	-0.709874	0.00053535	Y	Y
Osbpl8	-0.709921	0.00206158	Y	Y
Nde1	-0.710702	0.000807732	Y	Y
Ifne	-0.710893	0.000706016	Y	Y
B4galt6	-0.717637	0.00200227	Y	Y
Irak3	-0.719344	0.00159983	Y	Y
Cttnbp2	-0.720454	0.00283063		Y
Efhd1	-0.720705	0.00450438	Y	Y
4930506M07Rik	-0.721207	0.000233257		Y
Cldn7	-0.7221	0.0057265	Y	Y
Hivep2	-0.724381	0.00156783	Y	Y
Tnik	-0.727893	0.000121294	Y	Y
St3gal4	-0.728891	0.000695476		Y
Fyb	-0.729941	0.00305808	Y	Y
Slc7a7	-0.733917	0.00103435	Y	Y
Gng12	-0.737993	0.00217476		Y
Synpo	-0.740918	0.00124999	Y	Y
Nrg4	-0.742333	0.007112	Y	Y
Cygb	-0.742946	0.00383931	Y	Y
Flot1	-0.743503	0.00319021	Y	Y
Ccrn4l	-0.761712	0.00358032	Y	Y
Xaf1	-0.76281	0.00148953	Y	Y
Pacsin3	-0.7658	0.00205294	Y	Y
Tgm1	-0.768661	0.00266765		Y
Notch1	-0.769968	0.00100785	Y	Y
Nt5dc3	-0.77263	0.000739672	Y	Y
Tmem51	-0.774383	0.00859008	Y	Y
Lrrc7	-0.777328	0.00492294	Y	Y
Hpgds	-0.777344	0.00676148	Y	Y
Ctps	-0.778686	0.00578031	Y	Y
Tex2	-0.782574	0.00557527	Y	Y
Dock5	-0.783929	0.00241264	Y	Y
Sh3bgrl2	-0.790585	0.00147747	Y	Y
Elmo3	-0.790726	0.0011373	Y	Y
Spns2	-0.791426	1.15216e-05	Y	Y
Ssfa2	-0.791474	0.00446968	Y	Y
Edn1	-0.793546	0.0004533	Y	Y
Plk3	-0.795188	0.000121481	Y	Y
Avpi1	-0.797278	0.00126549	Y	Y
Ptch2	-0.805091	0.00253861	Y	Y
Zfp703	-0.805402	0.000119545	Y	Y
Cdc42se2	-0.815343	5.36956e-06	Y	Y
Usp36	-0.817419	0.00368684	Y	Y
Cstf3	-0.82077	0.00160465	Y	Y
Parp3	-0.823809	0.00146574	Y	Y
Ndp	-0.824716	0.000287025	Y	Y
Ttyh1	-0.828763	0.00549566	Y	Y
Slc31a2	-0.835113	0.000736522	Y	Y
Ugt2a1	-0.839294	0.00266687	Y	Y
Ly6g6e	-0.84031	0.000717601	Y	Y
Il17rb	-0.841645	0.00121248	Y	Y
Adipor2	-0.841819	0.000636134	Y	Y
Sh3tc2	-0.842547	0.00352965	Y	Y
Il6st	-0.843453	5.36352e-05	Y	Y
Rnf125	-0.844403	0.000747718	Y	Y
Slit3	-0.844509	9.28803e-05		Y
Inadl	-0.849847	0.000753028	Y	Y
Hs3st4	-0.850115	0.00420302		Y
D730005E14Rik	-0.855521	0.00840411		Y
Vwf	-0.856633	0.00643597	Y	Y
Lima1	-0.85867	0.00462493	Y	Y
Dusp1	-0.860283	0.00541824	Y	Y
Agpat4	-0.86066	0.000427799	Y	Y
Erc1	-0.867688	0.00122605	Y	Y
Arsj	-0.870197	0.00524077	Y	Y
Fam189a2	-0.871192	0.00268087	Y	Y
Stx11	-0.87145	0.000808643		Y
Dync1i1	-0.878139	0.00332006		Y
Cdc14a	-0.884574	0.00162771		Y
Homer1	-0.886906	0.000149357	Y	Y
Gramd3	-0.889077	0.00204369		Y
Egr1	-0.889947	8.62691e-05	Y	Y
Sik1	-0.891444	0.000659222	Y	Y
C1qtnf7	-0.892838	0.000207622		Y
Lox	-0.894392	0.0028926	Y	Y
Etv5	-0.897751	0.00234371	Y	Y
Prune2	-0.898129	0.00664734		Y
Mtr	-0.903913	0.00123373	Y	Y
Gadd45g	-0.905126	0.00092881	Y	Y
Dkk2	-0.907515	0.00058282		Y
Mylk3	-0.913249	0.00704685		Y
Wdr92	-0.915775	0.00641247	Y	Y
8430419L09Rik	-0.917062	0.00161191	Y	Y
1700037H04Rik	-0.919439	0.000359232		Y
Tgfbrap1	-0.920115	0.00245498	Y	Y
Trib2	-0.924056	0.0055057	Y	Y
Irf6	-0.926201	0.00547111	Y	Y
Jak3	-0.931726	0.00263321	Y	Y
Asph	-0.934674	0.000434946	Y	Y
Fam83a	-0.935955	0.00359904	Y	Y
Msx1	-0.938794	0.00483188	Y	Y
E330034G19Rik	-0.939739	0.00543495	Y	Y
Artn	-0.944992	0.00304169	Y	Y
Adamts9	-0.945606	0.000263379		Y
4933427G17Rik	-0.945635	0.000931481		Y
Fam167b	-0.947198	9.25954e-05	Y	Y
Myo5b	-0.948697	0.00746769		Y
Pim3	-0.95411	0.000890364	Y	Y
Islr2	-0.963706	0.00172597	Y	Y
Dhh	-0.967813	0.00320755		Y
Tm4sf1	-0.972497	0.000830571		Y
Tspan4	-0.975754	0.000243759	Y	Y
Znhit6	-0.981739	0.000233744	Y	Y
Cebpb	-0.983219	0.000164454	Y	Y
Msx3	-0.994217	0.00745212	Y	Y
Tmtc1	-1.00739	0.000246237	Y	Y
Serpine2	-1.00784	0.00156402		Y
Ptprt	-1.02392	0.000331747		Y
Ddx58	-1.03607	8.57715e-06	Y	Y
Pafah1b3	-1.03627	1.36404e-05	Y	Y
Cubn	-1.04266	0.000492216	Y	Y
Caprin2	-1.0533	4.58936e-05	Y	Y
Dock3	-1.05417	0.000455004		Y
Fmod	-1.05775	0.000861674	Y	Y
Slc39a14	-1.06953	0.000404642	Y	Y
Trpm3	-1.07421	0.00139983		Y
Atp2c2	-1.08114	0.00964039		Y
Adamts4	-1.09116	0.000577485	Y	Y
Aqp11	-1.09142	0.00963883	Y	Y
1810019D21Rik	-1.09347	0.000931472		Y
Il1r2	-1.11313	0.0023071		Y
Snai1	-1.11468	0.000466659	Y	Y
Insl6	-1.12087	0.00157236	Y	Y
Lass6	-1.12674	0.000473098		Y
Casz1	-1.12784	0.00180052	Y	Y
Nipal1	-1.14151	0.00386641		Y
Nfil3	-1.14505	0.00035721	Y	Y
Hsbp1l1	-1.15067	0.00298348		Y
Fosl2	-1.15174	0.000555224	Y	Y
Rnd1	-1.15654	0.00210631	Y	Y
Cd14	-1.1592	0.00100906	Y	Y
Fgl1	-1.15976	0.00479264	Y	Y
Cldn3	-1.16009	3.2362e-05	Y	Y
Nr4a2	-1.16586	0.00104804	Y	Y
Phf17	-1.16636	0.000183591	Y	Y
Stat3	-1.17076	4.46578e-06	Y	Y
1700019N12Rik	-1.17286	0.00258758		Y
Csf2rb	-1.17506	0.000380281		Y
Ptch1	-1.17607	0.000272304	Y	Y
Lrrc3b	-1.17849	0.0026659		Y
Fcgr1	-1.18309	0.000253907	Y	Y
Cebpd	-1.18392	0.000208784		Y
Fbxl21	-1.19585	0.000395262		Y
Pfkfb3	-1.20419	0.000610602	Y	Y
Ap1s3	-1.20566	0.00257482	Y	Y
Coq10b	-1.20648	0.000608612		Y
Col9a2	-1.21782	0.00324583		Y
Haus8	-1.21836	0.000149408	Y	Y
Btg2	-1.21925	4.85608e-06	Y	Y
Mcoln2	-1.22306	0.000684957		Y
E230025N22Rik	-1.23164	0.000531281	Y	Y
Plxnb1	-1.24595	0.00308073	Y	Y
Crem	-1.25035	0.000478509		Y
Ippk	-1.27251	0.000409106	Y	Y
Gfpt2	-1.27322	0.00177282		Y
Etnk1	-1.27677	2.86026e-05	Y	Y
Glul	-1.28201	0.000201098	Y	Y
Dab1	-1.29685	0.00194278		Y
Itpr2	-1.30269	0.000180504	Y	Y
Gcnt1	-1.30788	3.95196e-05		Y
Gcnt2	-1.30956	0.000112523	Y	Y
Serpine1	-1.32969	0.00165348	Y	Y
Lbp	-1.33223	0.00121543		Y
Csf3	-1.34105	0.00040147	Y	Y
Atf3	-1.3442	0.000409341	Y	Y
Asphd1	-1.35076	0.00470181	Y	Y
Sbno2	-1.36044	0.00036648	Y	Y
Magix	-1.40808	0.00164874		Y
Slc39a4	-1.41282	0.00232888	Y	Y
Pof1b	-1.41668	0.000187516		Y
Eaf2	-1.44447	0.00983743		Y
Mt1	-1.45519	4.19343e-05	Y	Y
Fam43a	-1.47591	0.000582261	Y	Y
Cyr61	-1.48233	4.61409e-06	Y	Y
Thsd7b	-1.48488	0.0097382		Y
Kctd19	-1.50016	0.00252123	Y	Y
Srd5a1	-1.50061	0.00219658	Y	Y
Ankrd29	-1.50194	9.0016e-05		Y
Ctsd	-1.52209	5.33041e-05	Y	Y
Rnf24	-1.53539	4.7745e-05	Y	Y
Cdkl1	-1.54669	0.00290242	Y	Y
Atp6v1c2	-1.54869	0.000262855		Y
Maff	-1.55776	0.000928083	Y	Y
Cldn23	-1.56061	0.000722139	Y	Y
Emb	-1.58743	7.29102e-05	Y	Y
Disp2	-1.61647	0.00485713	Y	Y
Ammecr1	-1.61939	5.29846e-05	Y	Y
Lrp2	-1.63336	0.00404527	Y	Y
Tmem213	-1.65041	0.00300365	Y	Y
Bdkrb2	-1.67855	0.00107734	Y	Y
Kcne3	-1.69861	0.00071231	Y	Y
Enpp3	-1.71423	0.00362293	Y	Y
Vsig1	-1.7359	0.000197034		Y
Slc12a3	-1.77329	0.00108152		Y
Mt2	-1.79826	5.5287e-05	Y	Y
Hormad2	-1.80224	0.00260057	Y	Y
Clcn5	-1.80813	0.00041672		Y
Cln5	-1.8158	4.23653e-05	Y	Y
Clca1	-1.84521	0.000285764		Y
Socs3	-1.84841	0.0010666	Y	Y
Tspan11	-1.88816	9.38315e-05	Y	Y
Arid5a	-1.91474	0.000124321	Y	Y
Isg20	-1.92172	0.000184504	Y	Y
Serpina9	-1.95505	0.00453153	Y	Y
Egr2	-1.95617	2.48883e-05	Y	Y
Gsdma	-1.96243	0.00208048	Y	Y
Thbs4	-2.00461	0.000346937		Y
Nrip3	-2.01363	0.00411953		Y
Fos	-2.04771	0.000104736	Y	Y
Mab21l3	-2.089	0.0024498	Y	Y
Hopx	-2.1097	1.7328e-05	Y	Y
Nr4a3	-2.15413	9.4488e-06	Y	Y
Nr4a1	-2.16146	0.000370355	Y	Y
Nudt19	-2.16943	1.96164e-05	Y	Y
Stx18	-2.18325	1.82858e-06	Y	Y
Myd88	-2.19507	5.16163e-05	Y	Y
Epha8	-2.20491	0.00084465		Y
Ier3	-2.27523	0.000227429	Y	Y
Slc24a4	-2.2818	0.000530639	Y	Y
D730039F16Rik	-2.29669	0.000554655	Y	Y
Sorl1	-2.30303	1.40042e-05		Y
Krt23	-2.33548	6.08666e-05	Y	Y
Slain1	-2.38262	0.000116288	Y	Y
Tmc7	-2.40851	0.00121131		Y
Slc1a1	-2.45853	1.43808e-05	Y	Y
Fosb	-2.51855	0.000146517	Y	Y
Guca2b	-2.54075	0.00160398	Y	Y
Il6	-2.54574	0.000354061	Y	Y
Dgat2	-2.557	3.58827e-05	Y	Y
Pcx	-2.6147	9.93655e-05	Y	Y
Meig1	-2.69839	4.31824e-05	Y	Y
Cxcl5	-2.73401	0.000416404	Y	Y
Cbs	-2.78427	0.000292908	Y	Y
Adamts16	-2.81799	0.00181074		Y
Tshr	-2.84607	0.00125482	Y	Y
Cobl	-2.85903	8.3629e-06	Y	Y
Jam2	-2.88067	4.13434e-05	Y	Y
Acot7	-2.887	0.000170781	Y	Y
Ovgp1	-2.89223	0.000577533	Y	Y
Npl	-2.91604	0.000416725	Y	Y
Sh3rf2	-2.92677	0.000927043		Y
Them5	-2.93341	0.000419695	Y	Y
Sox17	-2.96117	5.19777e-08	Y	Y
St8sia5	-2.96652	0.00353198	Y	Y
Entpd3	-2.9765	0.00139042	Y	Y
Ctgf	-3.00214	4.18593e-05	Y	Y
Ihh	-3.02047	8.12355e-05	Y	Y
Baalc	-3.02849	0.00882298	Y	Y
Serpina1e	-3.08609	0.000972892	Y	Y
Mme	-3.3291	1.13195e-05	Y	Y
Aqp8	-3.34345	0.00018854	Y	Y
Rtn1	-3.35354	6.42979e-05		Y
Cpsf4l	-3.49954	0.000706882	Y	Y
Has1	-3.51189	0.000353879	Y	Y
Cwh43	-3.60585	0.000228488	Y	Y
Slc2a3	-3.65373	8.90238e-06	Y	Y
Wnt11	-3.65457	1.80305e-05	Y	Y
Lpar3	-3.70147	2.3643e-05	Y	Y
Gpx2	-3.97385	9.00074e-05	Y	Y
Areg	-4.05807	0.000347997	Y	Y
Ggt6	-4.22819	0.000229602	Y	Y
Slc13a5	-4.41042	1.79331e-06	Y	Y
Gulo	-4.84633	0.000108767	Y	Y
Slc5a11	-6.00501	4.04466e-06	Y	Y
Irg1	-6.57825	5.26568e-07	Y	Y
Pla2g10	-6.79568	1.36505e-06	Y	Y
